# Supplementary material for: Genomics analysis of Aphanomyces spp. identifies a new class of oomycete effector associated with host adaptation
Source: BMC Biol. 2018 Apr 18;16:43. doi: 10.1186/s12915-018-0508-5 (PMC5907361; doi:10.1186/s12915-018-0508-5)
Supplement: Supplementary file 1 — ST1. Genome features and annotations. 1a. Genome resources and nomenclature used in this study. 1b. BUSCO analysis. 1c. TE analysis. 1d. Orthology analysis (OrthoMCL) summary (nine oomycetes and Ae, Aa). 1e. OrthoMCL, group ID (11 oomycete proteomes). 1f. Ae, Aa: predicted secreted genes ID. 1g. Ae, Aa: GO analysis (secretome). 1h. Ae, Aa: specific secretomes analysis. 1i. CAZyome analysis. 1j. Fungal and oomycete pectate lyase sequences. 1k. CRN effectors predicted in Ae and Aa genomes. (XLSX 2962 kb) [file 12915_2018_508_MOESM1_ESM.xlsx]

## Sheet: ST1a_Genomes Nomenclature
ST1a: Genomes ressources and nomenclature used in this study
#CODE	TITLE	ORDER	HOST	Database	Website
Ae	Aphanomyces euteiches*	Saprolegniale	plant (legumes, pea, alfalfa)	AphanoDBV2.0	https://www.polebio.lrsv.ups-tlse.fr/aphanoDB/
Aa	Aphanomyces astaci*	Saprolegniale	animals (crustaceans)	AphanoDBV2.0
As	Aphanomyces stelattus*	Saprolegniale	saprotroph	AphanoDBV2.0
SPRG	Saprolegnia parasitica**	Saprolegniale	animals (salmon, trout, catfish)	AphanoDBV2.0
PITG	Phytophthora infestans**	Peronosporale	plant (solanaceous, potato, tomato)	AphanoDBV2.0
PPTG	Phytophthora parasitica**	Peronosporale	plant (crops, ornemantal plants)	AphanoDBV2.0
Pr	Phytophthora ramorum**	Peronosporale	trees, plants (oak, conifers, ornemantal plants)	AphanoDBV2.0
Ps	Phytophthora sojae**	Peronosporale	plant (legumes, soybean)	AphanoDBV2.0
HPar	Hyaloperonospora parasitica**	Peronosporale	plant (brassicacea, arabidospis)	AphanoDBV2.0
CCA	Albugo laibachii**	Peronosporale	plant (brassicacea, aradidospis)	AphanoDBV2.0
EPrPI	Pythium irregulare**	Peronosporale	plant (legumes, cereals)	AphanoDBV2.0
PYU1	Pythium ultimum**	Peronosporale	plant (crops)	AphanoDBV2.0
* data generated in this study
**data previously obtained. Strains are indicated in brackets : S. parasitica (CBS223-65, Jiang and al., 2013), P. infestans (T30-4, Haas et al., 2009), P. sojae (P6497, Tyler et al., 2006), P. ramorum (Pr-102, Tyler et al., 2006), P. parasitica (INRA-310), Py. ultimum (DAOMBR144, Levesque et al., 2010), A. laibachii (Nc14, Kemen et al., 2011), H. arabidopsidis (Emoy2, Baxter et al. 2010)

## Sheet: ST1b_BUSCO
ST1b: Comparison of different oomycete genome assembly by BUSCO analysis (version 3, release July 2017) using either a conserved 'Alveolata/Stramenopile' or 'Eukaryotes' genes dataset
Dataset 'Alveolata/Stramenopiles'
	A. euteiches	A. astaci	A stellatus	S. parasitica	P. infestans	P. parasitica	P. sojae	P. ramorum	H. arabidopsidis	A. laibachii	Py. ultimum
Complete Single-copy BUSCOs (%)	94.4	26.9	65.8	84.2	90.6	93.2	87.6	88.5	59.8	73.1	91.5
Complete Duplicated BUSCOs (%)	1.3	0	1.3	6	1.7	0.9	2.6	3.4	17.1	7.3	0.4
Fragmented BUSCOs (%)	0.4	0	0.9	1.3	0.4	1.3	0.9	1.7	3.8	0.9	0.4
Missing BUSCOs (%)	3.9	73.1	32	8.5	7.3	4.6	8.9	6.4	19.3	18.7	7.7
Total BUSCO groups searched	234	234	234	234	234	234	234	234	234	234	234
Dataset 'Eukaryotes'
	A. euteiches	A. astaci	A stellatus	S. parasitica	P. infestans	P. parasitica	P. sojae	P. ramorum	H. arabidopsidis	A. laibachii	Py. ultimum
Complete Single-copy BUSCOs (%)	89.1	49.5	77.6	83.2	85.5	92.1	85.1	85.1	66	73.3	87.8
Complete Duplicated BUSCOs (%)	3.3	0	2.6	7.6	6.3	3	2.6	4.3	14.9	11.9	4
Fragmented BUSCOs (%)	1.3	23.8	7.9	2	1.3	0.7	2	3	5.6	1	3
Missing BUSCOs (%)	6.3	26.7	11.9	7.2	6.9	4.2	10.3	7.6	13.5	13.8	5.2
Total BUSCO groups searched	303	303	303	303	303	303	303	303	303	303	303

## Sheet: ST1c_TE
ST1c: Interspersed repeat content of the A. euteiches, A. astaci and A. stelattus genomes
A. euteiches	Copy number	% genome	bp
DNA-transposon/MITE	4579	2.44	1388458
LTR_retrotransposon/Gypsy	1169	2.65	1507019
DNA_transposon/Tc1-Mariner	880	0.93	531652
LTR_retrotransposon/Copia	603	1.11	629509
DNA_transposon/PIF-Harbinger	418	0.45	257938
DNA/Rolling-circle_transposon/Helitron	276	0.35	197502
DNA_transposon/Maverick	179	0.28	157616
LTR_retrotransposon/Pao	174	0.19	105714
DNA_transposon/hAT	166	0.13	74428
DNA_transposon/MuLE-MuDR	148	0.16	88262
non-LTR_retrotransposon/L1	102	0.19	107802
non-LTR_retrotransposon/Other	77	0.05	30181
DNA_transposon/Merlin	72	0.05	30292
DNA_transposon/PiggyBac	37	0.06	33762
non-LTR_retrotransposon/R2	33	0.14	81772
DNA_transposon/P	19	0.03	14618
LTR_retrotransposon/Other	18	0.04	23296
Total - TE	8950	9.24	5259821
A. astaci	Copy number	% genome	bp
DNA_transposon/MITE	11683	6.12	2772950
DNA_transposon/Tc1-Mariner	2823	2.49	1127164
LTR_retrotransposon/Gypsy	1099	1.22	552834
LTR_retrotransposon/Copia	976	0.95	428558
DNA_transposon/PIF-Harbinger	906	0.87	394705
DNA_transposon/CMC-EnSpm	534	0.24	109625
non-LTR_retrotransposon/Other	413	0.31	142233
DNA/Rolling-circle_transposon/Helitron	294	0.32	146390
non-LTR_retrotransposon/L1	282	0.32	143393
DNA_transposon/hAT	176	0.13	59402
LTR_retrotransposon/Other	146	0.15	68594
LTR_retrotransposon/Pao	91	0.08	35912
DNA_transposon/MuLE	48	0.05	21707
non-LTR_retrotransposon/L2	6	0	1015
Total - TE	19477	13.26	6004482
A. stelattus	Copy number	% genome	bp
DNA_transposon/MITE	2983	1.14	708083
DNA_transposon/Tc1-Mariner	974	1.00	621289
LTR_retrotransposon/Copia	733	0.67	419104
DNA_transposon/Maverick	571	0.48	299476
non-LTR_retrotransposon/L1	568	0.45	282147
non-LTR_retrotransposon/Other	347	0.27	167912
DNA_transposon/Other	280	0.27	165308
LTR_retrotransposon/Gypsy	245	0.29	181484
DNA_transposon/PIF-Harbinger	92	0.07	41145
non-LTR_retrotransposon/ID	77	0.04	22742
non-LTR_retrotransposon/CR1	57	0.03	17575
LTR_retrotransposon/Pao	39	0.04	26607
LTR_retrotransposon/Other	33	0.04	27176
DNA_transposon/MuLE	25	0.04	24463
DNA_transposon/hAT	18	0.10	61500
non-LTR_retrotransposon/R2	15	0.01	5125
Total - TE	7057	4.94	3071136

## Sheet: ST1d_MCLsummary 11Oo proteomes
ST1d: Summary of OrthoMCL analysis of both Aphanomyces proteomes and nine deeply-sequenced oomycete genomes
#CODE	TITLE	NB OF PROTEINS	PROTEINS IN GROUP	NB OF GROUPS	INPARALOGS	INPARALOGS SPECIFIC PROTEINS	SINGLE COPY SPECIFIC PROTEINS
Ae	Aphanomyces euteiches	20555	17539	14135	8706	2348	3016
Aa	Aphanomyces astaci	16479	12636	13185	4724	1202	3843
SPRG	Saprolegnia parasitica	20088	16952	13943	9091	3295	3136
PITG	Phytophthora infestans	18138	15434	13891	6266	1025	2704
PPTG	Phytophthora parasitica	20822	17386	15822	7353	1396	3436
Pr	Phytophthora ramorum	14394	13513	10754	5262	552	881
Ps	Phytophthora sojae	16989	14818	12670	6064	1205	2171
HPar	Hyaloperonospora parasitica	14565	10738	11339	4800	1832	3827
CCA	Albugo laibachii	13804	11423	9407	6275	2326	2381
EPrPI	Pythium irregulare	13805	11605	12085	2731	439	2200
PYU1	Pythium ultimum	12614	10828	10285	3396	404	1786

## Sheet: ST1e_MCL11Oo proteomes
ST1e: OrthoMCL analysis of both Aphanomyces proteomes and nine deeply-sequenced oomycete genomes
#GROUP	NUMBER OF SPECIES	NUMBER OF PROTEINS	PROTEINS FROM Aa	PROTEINS FROM Ae	PROTEINS FROM CCA	PROTEINS FROM EPrPI	PROTEINS FROM HPar	PROTEINS FROM PITG	PROTEINS FROM PPTG	PROTEINS FROM PYU1	PROTEINS FROM Pr	PROTEINS FROM Ps	PROTEINS FROM SPRG	GO	PFAM	SMART	IPR
11OOMYC001	11	399	AastE_13432.1,AastE_1906.1,AastE_14291.1,AastE_6684.1,AastE_7086.1,AastE_15788.1,AastE_1844.1	Ae201684_11761.1,Ae201684_11766.1,Ae201684_16019.1,Ae201684_11762.1,Ae201684_11765.2,Ae201684_1230.1,Ae201684_1231.1,Ae201684_14112.1,Ae201684_14112.2,Ae201684_15974.1,Ae201684_15974.2,Ae201684_15989.1,Ae201684_15991.1,Ae201684_16014.1,Ae201684_16015.1,Ae201684_16017.1,Ae201684_16018.1,Ae201684_7009.1,Ae201684_718.1,Ae201684_719.1,Ae201684_720.1,Ae201684_721.1,Ae201684_722.1,Ae201684_1229.1,Ae201…	CCA16626,CCA16652,CCA21737,CCA23303,CCA23972,CCA24360,CCA19156	EPrPI00000014551,EPrPI00000017361,EPrPI00000019685,EPrPI00000016483,EPrPI00000019365,EPrPI00000021057,EPrPI00000021296,EPrPI00000023586,EPrPI00000023610,EPrPI00000023630,EPrPI00000024390,EPrPI00000024401,EPrPI00000025112,EPrPI00000025312,EPrPI00000024519,EPrPI00000026373,EPrPI00000026261,EPrPI00000026600	HPar_802307,HPar_805274,HPar_805607,HPar_806683,HPar_804542,HPar_805436,HPar_805604,HPar_806686,HPar_808378,HPar_809929,HPar_809935,HPar_813517,HPar_805283	PITG_01096T0,PITG_01876T0,PITG_02085T0,PITG_02086T0,PITG_04142T0,PITG_04146T0,PITG_05834T0,PITG_06109T0,PITG_06248T0,PITG_06296T0,PITG_06860T0,PITG_06862T0,PITG_06863T0,PITG_07115T0,PITG_07134T0,PITG_07714T0,PITG_07715T0,PITG_07716T0,PITG_07717T0,PITG_08976T0,PITG_11062T0,PITG_11958T0,PITG_11963T0,PITG_11969T0,PITG_13121T0,PITG_13122T0,PITG_13129T0,PITG_13282T0,PITG_15731T0,PITG_18671T0,PITG_2208…	PPTG_00290T0,PPTG_01034T0,PPTG_01040T0,PPTG_01059T0,PPTG_02296T0,PPTG_02543T0,PPTG_03170T0,PPTG_03178T0,PPTG_03179T0,PPTG_03182T0,PPTG_03183T0,PPTG_03754T0,PPTG_04299T0,PPTG_04314T0,PPTG_04317T0,PPTG_04319T0,PPTG_06067T0,PPTG_06069T0,PPTG_06157T0,PPTG_06164T0,PPTG_06242T0,PPTG_06293T0,PPTG_06899T0,PPTG_09418T0,PPTG_09420T0,PPTG_09422T0,PPTG_09425T0,PPTG_09427T0,PPTG_09863T0,PPTG_10265T0,PPTG_1150…	PYU1_T001096,PYU1_T001432,PYU1_T001465,PYU1_T003255,PYU1_T003320,PYU1_T006949,PYU1_T008008,PYU1_T008013,PYU1_T008016,PYU1_T008992,PYU1_T008994,PYU1_T010382,PYU1_T010384,PYU1_T010391,PYU1_T010392,PYU1_T010394,PYU1_T010396,PYU1_T010399,PYU1_T010401,PYU1_T010404,PYU1_T010406,PYU1_T010408,PYU1_T010410,PYU1_T010413,PYU1_T010416,PYU1_T010420,PYU1_T012313,PYU1_T012346,PYU1_T012941,PYU1_T013013,PYU1_T013…	Pr_42663T0,Pr_97355T0,Pr_73455T0,Pr_73456T0,Pr_73801T0,Pr_74541T0,Pr_76623T0,Pr_76626T0,Pr_76627T0,Pr_77033T0,Pr_77390T0,Pr_77427T0,Pr_77465T0,Pr_78139T0,Pr_78143T0,Pr_78144T0,Pr_78145T0,Pr_78146T0,Pr_78148T0,Pr_78380T0,Pr_78894T0,Pr_79377T0,Pr_79857T0,Pr_79859T0,Pr_80074T0,Pr_80675T0,Pr_82415T0,Pr_82417T0,Pr_82453T0,Pr_82509T0,Pr_83786T0,Pr_83787T0,Pr_83788T0,Pr_84019T0,Pr_84024T0,Pr_84207T0,Pr_…	Ps_120593T0,Ps_140011T0,Ps_145206T0,Ps_124323T0,Ps_130811T0,Ps_130812T0,Ps_130813T0,Ps_132378T0,Ps_135744T0,Ps_135745T0,Ps_135756T0,Ps_139948T0,Ps_143865T0,Ps_145594T0,Ps_125240T0,Ps_127857T0,Ps_126267T0,Ps_145341T0,Ps_127266T0,Ps_127268T0,Ps_127270T0,Ps_127859T0,Ps_127862T0,Ps_129638T0,Ps_131577T0,Ps_131633T0,Ps_133075T0,Ps_136643T0,Ps_137103T0,Ps_137114T0,Ps_137115T0,Ps_137440T0,Ps_137463T0,Ps_…	SPRG_00123T0,SPRG_02271T0,SPRG_05011T0,SPRG_05016T0,SPRG_05017T0,SPRG_05019T0,SPRG_05020T0,SPRG_05753T0,SPRG_05846T0,SPRG_05931T0,SPRG_07166T0,SPRG_08231T0,SPRG_08232T0,SPRG_08233T0,SPRG_10383T0,SPRG_15677T0,SPRG_00239T0,SPRG_07156T0,SPRG_15625T0,SPRG_19849T0,SPRG_17198T0	GO:0005975:P:carbohydrate metabolic process; GO:0016020:C:membrane; GO:0030246:F:carbohydrate binding; GO:0004553:F:hydrolase activity, hydrolyzing O-glycosyl compounds; GO:0000166:F:nucleotide binding; GO:0005515:F:protein binding; GO:0016052:P:carbohydrate catabolic process; GO:0016887:F:ATPase activity; GO:0042626:F:ATPase activity, coupled to transmembrane movement of substances; GO:0017111:F…	PF00005:ABC_tran; PF06422:PDR_CDR; PF09335:SNARE_assoc; PF01061:ABC2_membrane; PF07983:X8; PF08370:PDR_assoc; PF06452:DUF1083; PF10277:Frag1;	SM00768:X8; SM00382:ATPases associated with a variety of cellula;	IPR013781:Glycoside hydrolase, catalytic domain; IPR017871:ABC transporter, conserved site; IPR015922:Carbohydrate-binding domain, family 9-like, subgroup; IPR001478:PDZ domain; IPR013525:ABC-2 type transporter; IPR010929:CDR ABC transporter; IPR019402:Frag1/DRAM/Sfk1; IPR003439:ABC transporter-like; IPR008960:Carbohydrate-binding domain family 9-like; IPR003593:AAA+ ATPase domain; IPR012946:X8; …
11OOMYC002	11	346	AastE_11191.1,AastE_12496.1,AastE_13033.1,AastE_13841.1,AastE_14375.1,AastE_14858.1,AastE_6352.1,AastE_11695.1,AastE_12872.1,AastE_13166.1,AastE_15742.1,AastE_4419.1,AastE_13167.1,AastE_13308.1,AastE_13381.1,AastE_13943.1,AastE_4519.1,AastE_16250.1,AastE_3840.1,AastE_12988.1,AastE_13544.1,AastE_14348.1,AastE_16283.1,AastE_16284.1,AastE_16285.1,AastE_1931.1,AastE_2267.1,AastE_3363.1,AastE_4487.1,A…	Ae201684_10262.1,Ae201684_10319.1,Ae201684_10320.1,Ae201684_10600.1,Ae201684_10601.1,Ae201684_10625.1,Ae201684_10708.1,Ae201684_1079.1,Ae201684_1080.1,Ae201684_1082.1,Ae201684_1082.2,Ae201684_11178.1,Ae201684_11558.2,Ae201684_11561.1,Ae201684_11987.1,Ae201684_11990.1,Ae201684_12309.1,Ae201684_12311.1,Ae201684_12312.1,Ae201684_13141.1,Ae201684_13144.1,Ae201684_13426.1,Ae201684_13518.1,Ae201684_135…	CCA18266,CCA15379	EPrPI00000014696,EPrPI00000015598,EPrPI00000017121,EPrPI00000017265,EPrPI00000017543,EPrPI00000019081,EPrPI00000020429,EPrPI00000020452,EPrPI00000020554,EPrPI00000021357,EPrPI00000022580,EPrPI00000023366,EPrPI00000024047,EPrPI00000024112,EPrPI00000025076,EPrPI00000025742,EPrPI00000016974,EPrPI00000021715,EPrPI00000022775,EPrPI00000022776,EPrPI00000023277,EPrPI00000024503,EPrPI00000024664,EPrPI000…	HPar_800357,HPar_806729,HPar_801396,HPar_811031,HPar_812996,HPar_810906,HPar_812995	PITG_06205T0,PITG_06671T0,PITG_08969T0,PITG_08973T0,PITG_10106T0,PITG_10804T0,PITG_14014T0,PITG_17049T0,PITG_19441T0,PITG_06668T0,PITG_06670T0,PITG_10104T0,PITG_22281T0,PITG_15276T0,PITG_17053T0,PITG_17058T0,PITG_21723T0,PITG_15023T0,PITG_17047T0,PITG_01370T0,PITG_01356T0,PITG_22554T0,PITG_18853T0,PITG_08179T0,PITG_17048T0	PPTG_01312T0,PPTG_03429T0,PPTG_06163T0,PPTG_06685T0,PPTG_06686T0,PPTG_07343T0,PPTG_07410T0,PPTG_11833T0,PPTG_11835T0,PPTG_11840T0,PPTG_11976T0,PPTG_12418T0,PPTG_14070T0,PPTG_17031T0,PPTG_17848T0,PPTG_17869T0,PPTG_20375T0,PPTG_02247T0,PPTG_09160T0,PPTG_06168T0,PPTG_17852T0,PPTG_20348T0,PPTG_15266T0,PPTG_15308T0,PPTG_17376T0,PPTG_07341T0,PPTG_15896T0,PPTG_07342T0,PPTG_11985T0	PYU1_T000181,PYU1_T000183,PYU1_T000184,PYU1_T000195,PYU1_T001951,PYU1_T004569,PYU1_T004827,PYU1_T005317,PYU1_T006249,PYU1_T006549,PYU1_T006550,PYU1_T006552,PYU1_T006554,PYU1_T006561,PYU1_T006566,PYU1_T006569,PYU1_T007847,PYU1_T007852,PYU1_T011406,PYU1_T011407,PYU1_T011408,PYU1_T011409,PYU1_T011410,PYU1_T011414,PYU1_T011605,PYU1_T012385,PYU1_T012618,PYU1_T013873,PYU1_T014317,PYU1_T014843,PYU1_T011…	Pr_43284T0,Pr_72272T0,Pr_45371T0,Pr_76830T0,Pr_71185T0,Pr_84769T0,Pr_95792T0,Pr_71714T0,Pr_72125T0,Pr_72322T0,Pr_85272T0,Pr_86031T0,Pr_86310T0,Pr_87720T0,Pr_96628T0,Pr_97087T0,Pr_85408T0,Pr_85411T0,Pr_95788T0,Pr_76279T0,Pr_77440T0,Pr_86661T0,Pr_85277T0,Pr_97252T0,Pr_97250T0,Pr_97251T0,Pr_94491T0,Pr_96893T0,Pr_95122T0,Pr_79578T0,Pr_83521T0	Ps_108395T0,Ps_108579T0,Ps_129576T0,Ps_129578T0,Ps_140386T0,Ps_140421T0,Ps_156344T0,Ps_131581T0,Ps_131686T0,Ps_140423T0,Ps_156345T0,Ps_157391T0,Ps_109286T0,Ps_109532T0,Ps_120926T0,Ps_139463T0,Ps_143049T0,Ps_143060T0,Ps_156312T0,Ps_140384T0,Ps_134758T0,Ps_145381T0,Ps_139968T0,Ps_128854T0,Ps_158860T0,Ps_155386T0	SPRG_00520T0,SPRG_04832T0,SPRG_18920T0,SPRG_04828T0,SPRG_00533T0,SPRG_00893T0,SPRG_00932T0,SPRG_01528T0,SPRG_01607T0,SPRG_03088T0,SPRG_05002T0,SPRG_05834T0,SPRG_06327T0,SPRG_06375T0,SPRG_06447T0,SPRG_08282T0,SPRG_09361T0,SPRG_09362T0,SPRG_09363T0,SPRG_11521T0,SPRG_12376T0,SPRG_12479T0,SPRG_12480T0,SPRG_12490T0,SPRG_12492T0,SPRG_13061T0,SPRG_14434T0,SPRG_14755T0,SPRG_14806T0,SPRG_15581T0,SPRG_1913…	GO:0016491:F:oxidoreductase activity; GO:0017111:F:nucleoside-triphosphatase activity; GO:0016705:F:oxidoreductase activity, acting on paired donors, with incorporation or reduction of molecular oxygen; GO:0008270:F:zinc ion binding; GO:0005524:F:ATP binding; GO:0055114:P:oxidation-reduction process; GO:0042626:F:ATPase activity, coupled to transmembrane movement of substances; GO:0009055:F:elect…	PF09587:PGA_cap; PF00005:ABC_tran; PF02906:Fe_hyd_lg_C; PF08240:ADH_N; PF13516:LRR_6; PF08389:Xpo1; PF00067:p450; PF00664:ABC_membrane;	SM00382:AAA;	IPR003593:AAA+ ATPase domain; IPR011527:ABC transporter, transmembrane domain, type 1; IPR027417:P-loop containing nucleoside triphosphate hydrolase; IPR020683:Ankyrin repeat-containing domain; IPR002401:Cytochrome P450, E-class, group I; IPR003439:ABC transporter-like; IPR004108:Iron hydrogenase, large subunit, C-terminal; IPR016040:NAD(P)-binding domain; IPR013598:Exportin-1/Importin-beta-like;…
11OOMYC003	11	282	AastE_12577.1,AastE_11609.1,AastE_13622.1,AastE_13775.1,AastE_14015.1,AastE_14263.1,AastE_14718.1,AastE_1486.1,AastE_15221.1,AastE_15370.1,AastE_15380.1,AastE_15443.1,AastE_15834.1,AastE_22.1,AastE_2595.1,AastE_4119.1,AastE_4300.1,AastE_4954.1,AastE_7299.1,AastE_8365.1,AastE_9271.1,AastE_13774.1	Ae201684_10203.1,Ae201684_10204.1,Ae201684_10205.1,Ae201684_12910.1,Ae201684_12915.1,Ae201684_16861.1,Ae201684_16863.1,Ae201684_17030.1,Ae201684_17037.1,Ae201684_17038.1,Ae201684_17040.1,Ae201684_17041.1,Ae201684_17868.1,Ae201684_12026.1,Ae201684_12029.1,Ae201684_12893.1,Ae201684_12895.1,Ae201684_17035.1,Ae201684_13325.1,Ae201684_13326.1,Ae201684_2991.1,Ae201684_17041.2,Ae201684_2992.2,Ae201684_4…	CCA18478,CCA24488,CCA19552,CCA19553,CCA19556,CCA20032,CCA22349	EPrPI00000013341,EPrPI00000013353,EPrPI00000023210,EPrPI00000023365,EPrPI00000024546,EPrPI00000024547,EPrPI00000025832,EPrPI00000013490,EPrPI00000013503,EPrPI00000023963,EPrPI00000022347,EPrPI00000024407,EPrPI00000022789,EPrPI00000025934,EPrPI00000025692,EPrPI00000025793,EPrPI00000025964,EPrPI00000026015	HPar_801264,HPar_814454,HPar_802068,HPar_805239,HPar_805242,HPar_800523,HPar_801275,HPar_804574,HPar_806807	PITG_01210T0,PITG_01211T0,PITG_01212T0,PITG_01214T0,PITG_13340T0,PITG_02409T0,PITG_03029T0,PITG_03447T0,PITG_03448T0,PITG_07561T0,PITG_07562T0,PITG_07564T0,PITG_07565T0,PITG_10924T0,PITG_11529T0,PITG_12817T0,PITG_14058T0,PITG_15165T0,PITG_07374T0,PITG_07376T0,PITG_07378T0,PITG_11546T0,PITG_07980T0,PITG_22512T0,PITG_15815T0,PITG_19677T0,PITG_06357T0,PITG_05620T0,PITG_20128T0	PPTG_00407T0,PPTG_01513T0,PPTG_01514T0,PPTG_00408T0,PPTG_01515T0,PPTG_01176T0,PPTG_04833T0,PPTG_08649T0,PPTG_12596T0,PPTG_12698T0,PPTG_14639T0,PPTG_18798T0,PPTG_09769T0,PPTG_16423T0,PPTG_16842T0,PPTG_02448T0,PPTG_05133T0,PPTG_07454T0,PPTG_08677T0,PPTG_08678T0,PPTG_08679T0,PPTG_08681T0,PPTG_08682T0,PPTG_08683T0,PPTG_08684T0,PPTG_13320T0,PPTG_02789T0,PPTG_08485T0,PPTG_13181T0,PPTG_14763T0,PPTG_1476…	PYU1_T000440,PYU1_T000454,PYU1_T000457,PYU1_T000460,PYU1_T000472,PYU1_T000474,PYU1_T000576,PYU1_T000864,PYU1_T002389,PYU1_T002390,PYU1_T003805,PYU1_T009063,PYU1_T009137,PYU1_T009676,PYU1_T013343,PYU1_T013491,PYU1_T013719,PYU1_T013720,PYU1_T009909,PYU1_T000459,PYU1_T003747,PYU1_T006577,PYU1_T009298,PYU1_T012275,PYU1_T013160,PYU1_T013531,PYU1_T014019,PYU1_T009238,PYU1_T013874,PYU1_T009302,PYU1_T009…	Pr_73104T0,Pr_77000T0,Pr_80844T0,Pr_86225T0,Pr_86764T0,Pr_87021T0,Pr_73423T0,Pr_74220T0,Pr_84924T0,Pr_86957T0,Pr_74443T0,Pr_76080T0,Pr_76081T0,Pr_77901T0,Pr_79411T0,Pr_79412T0,Pr_79413T0,Pr_79414T0,Pr_79415T0,Pr_79416T0,Pr_79417T0,Pr_79418T0,Pr_79419T0,Pr_79420T0,Pr_85322T0,Pr_85323T0,Pr_85936T0,Pr_85937T0,Pr_83323T0,Pr_83325T0,Pr_83326T0,Pr_83925T0,Pr_83099T0,Pr_79422T0,Pr_79735T0,Pr_79737T0,Pr_…	Ps_128177T0,Ps_132109T0,Ps_132115T0,Ps_139384T0,Ps_139842T0,Ps_144066T0,Ps_144763T0,Ps_128340T0,Ps_135604T0,Ps_142377T0,Ps_128341T0,Ps_133777T0,Ps_134141T0,Ps_134142T0,Ps_135524T0,Ps_135525T0,Ps_135587T0,Ps_135588T0,Ps_135590T0,Ps_135592T0,Ps_135593T0,Ps_135595T0,Ps_135596T0,Ps_135597T0,Ps_135600T0,Ps_128998T0,Ps_129000T0,Ps_129006T0,Ps_129001T0,Ps_129005T0,Ps_137099T0,Ps_135527T0,Ps_144546T0,Ps_…	SPRG_02212T0,SPRG_02304T0,SPRG_02758T0,SPRG_05749T0,SPRG_05750T0,SPRG_05751T0,SPRG_05754T0,SPRG_06606T0,SPRG_08944T0,SPRG_08956T0,SPRG_11341T0,SPRG_13038T0,SPRG_15681T0,SPRG_17178T0,SPRG_17179T0,SPRG_20394T0,SPRG_20463T0,SPRG_20695T0,SPRG_20045T0,SPRG_21600T0,SPRG_06605T0,SPRG_06626T0,SPRG_06627T0,SPRG_09343T0	GO:0006412:P:translation; GO:0005856:C:cytoskeleton; GO:0005885:C:Arp2/3 protein complex; GO:0005622:C:intracellular; GO:0009451:P:RNA modification; GO:0005524:F:ATP binding; GO:0003676:F:nucleic acid binding; GO:0005744:C:mitochondrial inner membrane presequence translocase complex; GO:0034314:P:Arp2/3 complex-mediated actin nucleation; GO:0055085:P:transmembrane transport; GO:0009982:F:pseudour…	PF01281:Ribosomal_L9_N; PF00076:RRM_1; PF00022:Actin; PF03092:BT1; PF00849:PseudoU_synth_2; PF01479:S4; PF08294:TIM21; PF03948:Ribosomal_L9_C; PF07690:MFS_1;	SM00363:S4; SM00360:RRM;	IPR009027:Ribosomal protein L9/RNase H1, N-terminal; IPR002942:RNA-binding S4 domain; IPR011701:Major facilitator superfamily; IPR013261:Mitochondrial import inner membrane translocase subunit Tim21; IPR012677:Nucleotide-binding, alpha-beta plait; IPR016196:Major facilitator superfamily domain, general substrate transporter; IPR000244:Ribosomal protein L9; IPR020070:Ribosomal protein L9, N-termin…
11OOMYC004	11	231	AastE_10735.1,AastE_5691.1,AastE_10776.1,AastE_10777.1,AastE_4605.1,AastE_5690.1,AastE_6359.1,AastE_6959.1,AastE_7437.1,AastE_9458.1,AastE_10856.1,AastE_7889.1,AastE_2173.1,AastE_3070.1,AastE_4469.1,AastE_5769.1,AastE_5713.1,AastE_4714.1,AastE_4748.1,AastE_9087.1,AastE_6387.1,AastE_10190.1,AastE_1038.1,AastE_10783.1,AastE_10940.1,AastE_11093.1,AastE_12125.1,AastE_12147.1,AastE_1527.1,AastE_1845.1…	Ae201684_11800.1,Ae201684_17173.1,Ae201684_2620.1,Ae201684_11806.1,Ae201684_14243.1,Ae201684_14243.2,Ae201684_14560.1,Ae201684_14782.1,Ae201684_14926.1,Ae201684_18948.1,Ae201684_2105.1,Ae201684_24.1,Ae201684_2620.2,Ae201684_5049.2,Ae201684_5286.3,Ae201684_642.1,Ae201684_8920.1,Ae201684_9363.1,Ae201684_9363.2,Ae201684_14243.3,Ae201684_14782.2,Ae201684_5049.3,Ae201684_2620.3,Ae201684_5049.1,Ae20168…	CCA14061,CCA15174,CCA15472,CCA16975,CCA17234,CCA18047,CCA18662,CCA18919,CCA21283,CCA21656,CCA26729,CCA20922	EPrPI00000013493,EPrPI00000013595,EPrPI00000014269,EPrPI00000014798,EPrPI00000014818,EPrPI00000015551,EPrPI00000015741,EPrPI00000016101,EPrPI00000017692,EPrPI00000017761,EPrPI00000019557,EPrPI00000019872,EPrPI00000020059,EPrPI00000021152,EPrPI00000021737,EPrPI00000023066,EPrPI00000020000	HPar_814402,HPar_809386,HPar_809387	PITG_00998T0,PITG_01088T0,PITG_01326T0,PITG_01717T0,PITG_01852T0,PITG_02526T0,PITG_03018T0,PITG_03180T0,PITG_03423T0,PITG_03488T0,PITG_05922T0,PITG_08295T0,PITG_11437T0,PITG_12577T0,PITG_15625T0,PITG_15967T0,PITG_13968T0,PITG_22517T0	PPTG_00340T0,PPTG_01014T0,PPTG_01653T0,PPTG_05265T0,PPTG_06916T0,PPTG_06916T1,PPTG_09098T0,PPTG_10274T0,PPTG_10373T0,PPTG_11582T0,PPTG_12758T0,PPTG_12767T0,PPTG_13334T0,PPTG_14422T0,PPTG_14722T0,PPTG_14789T0,PPTG_18566T0,PPTG_19996T0,PPTG_00868T0,PPTG_19997T0,PPTG_19561T0,PPTG_19995T0	PYU1_T000937,PYU1_T000999,PYU1_T001781,PYU1_T001856,PYU1_T002212,PYU1_T002241,PYU1_T002398,PYU1_T003735,PYU1_T004899,PYU1_T005916,PYU1_T008789,PYU1_T011672,PYU1_T012375,PYU1_T001858,PYU1_T002399,PYU1_T006089	Pr_43251T0,Pr_46083T0,Pr_46973T0,Pr_47181T0,Pr_50021T0,Pr_51337T0,Pr_71155T0,Pr_71900T0,Pr_74125T0,Pr_79384T0,Pr_81826T0,Pr_82426T0,Pr_94368T0,Pr_95148T0,Pr_71965T0,Pr_77577T0,Pr_94629T0,Pr_76441T0,Pr_71418T0	Ps_108230T0,Ps_108948T0,Ps_109790T0,Ps_111756T0,Ps_112706T0,Ps_112792T0,Ps_116046T0,Ps_118492T0,Ps_122771T0,Ps_127247T0,Ps_128245T0,Ps_129636T0,Ps_129649T0,Ps_133667T0,Ps_134505T0,Ps_136404T0,Ps_156858T0,Ps_157394T0,Ps_128246T0,Ps_145554T0,Ps_118493T0	SPRG_01679T0,SPRG_03866T0,SPRG_06765T0,SPRG_14273T0,SPRG_01680T0,SPRG_01949T0,SPRG_03015T0,SPRG_03836T0,SPRG_04148T0,SPRG_04667T0,SPRG_05399T0,SPRG_05408T0,SPRG_05868T0,SPRG_06942T0,SPRG_10225T0,SPRG_10681T0,SPRG_13945T0,SPRG_20887T0,SPRG_01950T0,SPRG_04147T0,SPRG_06941T0,SPRG_10224T0,SPRG_05867T0	GO:0046872:F:metal ion binding; GO:0005858:C:axonemal dynein complex; GO:0017111:F:nucleoside-triphosphatase activity; GO:0005524:F:ATP binding; GO:0003777:F:microtubule motor activity; GO:0035085:C:cilium axoneme; GO:0008017:F:microtubule binding; GO:0030031:P:cell projection assembly; GO:0007018:P:microtubule-based movement; GO:0016887:F:ATPase activity; GO:0007154:P:cell communication; GO:0035…	PF00630:Filamin; PF08385:DHC_N1; PF00225:Kinesin; PF07728:AAA_5; PF12774:AAA_6; PF12780:AAA_8; PF00027:cNMP_binding; PF01363:FYVE; PF13415:Kelch_3; PF03028:Dynein_heavy; PF13418:Kelch_4; PF12777:MT; PF13964:Kelch_6; PF07646:Kelch_2; PF00240:ubiquitin; PF13854:Kelch_5; PF14908:DUF4496; PF08393:DHC_N2; PF12775:AAA_7; PF12781:AAA_9; PF01833:TIG; PF00226:DnaJ;	SM00129:Kinesin motor, catalytic domain. ATPase; SM00382:ATPases associated with a variety of cellula; SM00429:ig-like, plexins, transcription factors; SM00100:Cyclic nucleotide-monophosphate binding doma; SM00612:no description; SM00271:DnaJ; SM00557:Filamin-type immunoglobulin domains; SM00064:FYVE; SM00213:Ubiquitin homologues;	IPR006652:Kelch repeat type 1; IPR019955:Ubiquitin supergroup; IPR001683:Phox homologous domain; IPR026815:Cytoplasmic dynein 2 heavy chain 1; IPR026976:Dynein heavy chain 2, axonemal; IPR017868:Filamin/ABP280 repeat-like; IPR013783:Immunoglobulin-like fold; IPR025662:Sigma-54 interaction domain, ATP-binding site 1; IPR024317:Dynein heavy chain, P-loop containing D4 domain; IPR024743:Dynein heavy…
11OOMYC006	11	197	AastE_3075.1	Ae201684_11954.1,Ae201684_14334.1,Ae201684_14341.1,Ae201684_14343.1,Ae201684_14344.1,Ae201684_14345.1,Ae201684_14346.1,Ae201684_14347.1,Ae201684_14348.1,Ae201684_17734.1,Ae201684_17735.1,Ae201684_17747.1,Ae201684_17748.1,Ae201684_17749.1,Ae201684_17750.1,Ae201684_17751.1,Ae201684_17752.1,Ae201684_5691.1,Ae201684_7919.1,Ae201684_7920.1	CCA16935,CCA16941,CCA21212,CCA21224,CCA21225,CCA21211	EPrPI00000019427,EPrPI00000019429,EPrPI00000019434,EPrPI00000020981,EPrPI00000024048,EPrPI00000024605,EPrPI00000024629,EPrPI00000025196,EPrPI00000020985,EPrPI00000024891	HPar_812205,HPar_812208,HPar_813953,HPar_812628,HPar_813198,HPar_808683,HPar_813037,HPar_813774	PITG_04244T0,PITG_11282T0,PITG_15406T0,PITG_17766T0,PITG_17806T0,PITG_20230T0,PITG_11283T0,PITG_17122T0,PITG_18741T0,PITG_19426T0,PITG_19432T0,PITG_12808T0,PITG_16162T0,PITG_17760T0,PITG_17803T0,PITG_17804T0,PITG_17805T0,PITG_20370T0,PITG_22229T0,PITG_22262T0,PITG_22557T0,PITG_17800T0,PITG_19797T0,PITG_20231T0,PITG_20372T0	PPTG_00005T0,PPTG_00015T0,PPTG_00017T0,PPTG_00019T0,PPTG_00025T0,PPTG_03863T0,PPTG_07133T0,PPTG_12721T0,PPTG_12725T0,PPTG_15424T0,PPTG_16365T0,PPTG_16366T0,PPTG_18518T0,PPTG_00011T0,PPTG_00012T0,PPTG_00013T0,PPTG_08966T0,PPTG_08972T0,PPTG_08976T0,PPTG_08979T0,PPTG_11488T0,PPTG_16697T0,PPTG_16698T0,PPTG_07673T0	PYU1_T005161,PYU1_T005168,PYU1_T005169,PYU1_T005170,PYU1_T005171,PYU1_T005172,PYU1_T007390,PYU1_T007391,PYU1_T007411,PYU1_T012280,PYU1_T005173,PYU1_T005174,PYU1_T007389,PYU1_T007399,PYU1_T012970,PYU1_T015152	Pr_74055T0,Pr_74148T0,Pr_76043T0,Pr_78834T0,Pr_78835T0,Pr_78836T0,Pr_81042T0,Pr_81733T0,Pr_82986T0,Pr_82987T0,Pr_82989T0,Pr_82993T0,Pr_84217T0,Pr_85307T0,Pr_85418T0,Pr_85419T0,Pr_85773T0,Pr_85774T0,Pr_86008T0,Pr_74147T0,Pr_76039T0,Pr_76042T0,Pr_80771T0,Pr_80772T0,Pr_84516T0,Pr_85917T0,Pr_86007T0,Pr_82988T0,Pr_87504T0	Ps_128550T0,Ps_128557T0,Ps_128558T0,Ps_128559T0,Ps_128560T0,Ps_133574T0,Ps_133575T0,Ps_135971T0,Ps_139798T0,Ps_144264T0,Ps_144265T0,Ps_144266T0,Ps_144269T0,Ps_144271T0,Ps_145480T0,Ps_129483T0,Ps_134367T0,Ps_135980T0,Ps_144371T0,Ps_145192T0,Ps_131934T0,Ps_131935T0,Ps_131936T0,Ps_133082T0,Ps_133303T0,Ps_133304T0,Ps_138887T0,Ps_143420T0,Ps_143427T0,Ps_144261T0,Ps_144277T0,Ps_145324T0,Ps_133319T0,Ps_…	SPRG_00955T0,SPRG_03822T0,SPRG_06393T0,SPRG_08702T0,SPRG_08703T0,SPRG_08704T0,SPRG_08708T0,SPRG_01608T0,SPRG_04929T0,SPRG_08283T0,SPRG_08284T0,SPRG_08285T0,SPRG_08695T0,SPRG_11232T0,SPRG_06824T0,SPRG_08722T0,SPRG_08707T0,SPRG_08719T0,SPRG_08720T0,SPRG_14393T0,SPRG_08721T0,SPRG_08701T0,SPRG_18739T0,SPRG_08710T0		PF01490:Aa_trans;		IPR013057:Amino acid transporter, transmembrane;
11OOMYC010	11	160	AastE_13278.1,AastE_13438.1,AastE_15414.1,AastE_2767.1,AastE_3873.1,AastE_4505.1	Ae201684_1069.1,Ae201684_14133.1,Ae201684_14135.1,Ae201684_14140.1,Ae201684_14141.1,Ae201684_14142.1,Ae201684_14145.1,Ae201684_14146.1,Ae201684_14147.1,Ae201684_17815.1,Ae201684_14143.1	CCA16055,CCA19015,CCA24749,CCA25842,CCA26187	EPrPI00000017768,EPrPI00000019887,EPrPI00000020529,EPrPI00000020530,EPrPI00000020913,EPrPI00000025716,EPrPI00000020903	HPar_807935,HPar_807936,HPar_807937,HPar_807939,HPar_807942,HPar_807950,HPar_809175,HPar_806350	PITG_01092T0,PITG_10750T0,PITG_10754T0,PITG_10756T0,PITG_10757T0,PITG_10758T0,PITG_10759T0,PITG_10760T0,PITG_20866T0,PITG_20868T0,PITG_20894T0,PITG_20895T0,PITG_20896T0,PITG_08323T0,PITG_10634T0,PITG_10743T0,PITG_18444T0,PITG_18990T0,PITG_19524T0,PITG_21332T0,PITG_16750T0,PITG_10656T0,PITG_10657T0,PITG_10765T0,PITG_20867T0,PITG_11558T0,PITG_14051T0,PITG_10738T0,PITG_18356T0	PPTG_00165T0,PPTG_08818T0,PPTG_10268T0,PPTG_12451T0,PPTG_12452T0,PPTG_12453T0,PPTG_12454T0,PPTG_12460T0,PPTG_12463T0,PPTG_12464T0,PPTG_12465T0,PPTG_12466T0,PPTG_12467T0,PPTG_12468T0,PPTG_12471T0,PPTG_12473T0,PPTG_12474T0,PPTG_12475T0,PPTG_13012T0,PPTG_19587T0,PPTG_20452T0,PPTG_12462T0	PYU1_T010702,PYU1_T010705,PYU1_T010707,PYU1_T010712,PYU1_T010715,PYU1_T010723,PYU1_T010725,PYU1_T010726,PYU1_T010727,PYU1_T010728,PYU1_T010729,PYU1_T010734	Pr_74162T0,Pr_76315T0,Pr_76316T0,Pr_76319T0,Pr_76320T0,Pr_74163T0,Pr_75961T0,Pr_76301T0,Pr_76302T0,Pr_76303T0,Pr_76304T0,Pr_76312T0,Pr_76313T0,Pr_76314T0,Pr_76318T0,Pr_82155T0,Pr_82420T0,Pr_83087T0,Pr_84414T0,Pr_76307T0	Ps_132573T0,Ps_134704T0,Ps_134709T0,Ps_134712T0,Ps_134714T0,Ps_134716T0,Ps_134720T0,Ps_134722T0,Ps_145398T0,Ps_134702T0,Ps_134713T0,Ps_134721T0,Ps_134723T0,Ps_134724T0,Ps_134726T0,Ps_141752T0,Ps_144163T0,Ps_145058T0,Ps_145059T0,Ps_145470T0,Ps_157024T0,Ps_139725T0,Ps_144907T0,Ps_127261T0	SPRG_04683T0,SPRG_04685T0,SPRG_04686T0,SPRG_04687T0,SPRG_04688T0,SPRG_06065T0,SPRG_06856T0,SPRG_11067T0,SPRG_12300T0,SPRG_12304T0,SPRG_15913T0,SPRG_16101T0,SPRG_16780T0,SPRG_17621T0,SPRG_19665T0,SPRG_20971T0	GO:0005856:C:cytoskeleton; GO:0008270:F:zinc ion binding; GO:0005524:F:ATP binding; GO:0006468:P:protein phosphorylation; GO:0016772:F:transferase activity, transferring phosphorus-containing groups; GO:0005488:F:binding; GO:0004553:F:hydrolase activity, hydrolyzing O-glycosyl compounds; GO:0005975:P:carbohydrate metabolic process; GO:0005515:F:protein binding; GO:0004713:F:protein tyrosine kinas…	PF00514:Arm; PF00933:Glyco_hydro_3; PF03935:SKN1; PF07714:Pkinase_Tyr; PF04727:ELMO_CED12;	SM00185:Armadillo/beta-catenin-like repeats; SM00547:ZnF_RBZ; SM00220:Serine/Threonine protein kinases, catalytic; SM00219:Tyrosine kinase, catalytic domain;	IPR000225:Armadillo; IPR001876:Zinc finger, RanBP2-type; IPR011989:Armadillo-like helical; IPR026892:Glycoside hydrolase family 3; IPR001764:Glycoside hydrolase, family 3, N-terminal; IPR013032:EGF-like, conserved site; IPR016024:Armadillo-type fold; IPR005629:Beta-glucan synthesis-associated, SKN1; IPR020635:Tyrosine-protein kinase, catalytic domain; IPR008985:Concanavalin A-like lectin/glucanas…
11OOMYC012	11	132	AastE_12526.1,AastE_2066.1,AastE_3311.1,AastE_6677.1,AastE_7043.1,AastE_720.1,AastE_953.1,AastE_8248.1	Ae201684_10110.1,Ae201684_10110.2,Ae201684_14436.1,Ae201684_14437.1,Ae201684_14437.2,Ae201684_15554.1,Ae201684_15556.1,Ae201684_15557.1,Ae201684_15558.1,Ae201684_16167.1,Ae201684_16659.1,Ae201684_3353.1,Ae201684_4857.1,Ae201684_8854.1,Ae201684_8855.1,Ae201684_8856.1,Ae201684_8857.1,Ae201684_8858.1,Ae201684_8859.1,Ae201684_8860.1,Ae201684_8861.1,Ae201684_8862.1,Ae201684_8868.1,Ae201684_8868.2,Ae20…	CCA17254,CCA17464,CCA19115	EPrPI00000013523,EPrPI00000014872,EPrPI00000017680,EPrPI00000024481,EPrPI00000025242,EPrPI00000025994,EPrPI00000026118,EPrPI00000026219,EPrPI00000026220,EPrPI00000026239,EPrPI00000026265,EPrPI00000026269,EPrPI00000024687,EPrPI00000025252,EPrPI00000026318	HPar_812228,HPar_802305	PITG_05203T0,PITG_05204T0,PITG_05206T0,PITG_05211T0,PITG_05217T0,PITG_05218T0,PITG_13590T0,PITG_15900T0,PITG_19659T0,PITG_05219T0	PPTG_02101T0,PPTG_03835T0,PPTG_07371T0,PPTG_10714T0,PPTG_10722T0,PPTG_12681T0,PPTG_14815T0,PPTG_18144T0,PPTG_18146T0,PPTG_18149T0,PPTG_19275T0,PPTG_17044T0,PPTG_10716T0,PPTG_10723T0,PPTG_10715T0,PPTG_18143T0	PYU1_T001139,PYU1_T001142,PYU1_T001144,PYU1_T001145,PYU1_T001146,PYU1_T001169,PYU1_T008193,PYU1_T008225,PYU1_T008226,PYU1_T008227,PYU1_T008229,PYU1_T008231,PYU1_T008235,PYU1_T008236,PYU1_T012400,PYU1_T008156,PYU1_T009365	Pr_39422T0,Pr_42619T0,Pr_53641T0,Pr_72078T0,Pr_72143T0,Pr_72144T0,Pr_85304T0,Pr_71174T0,Pr_83638T0,Pr_85299T0,Pr_83536T0,Pr_83646T0,Pr_85300T0	Ps_109245T0,Ps_109290T0,Ps_114425T0,Ps_114447T0,Ps_132363T0,Ps_134352T0,Ps_140493T0,Ps_143191T0,Ps_143825T0,Ps_109299T0,Ps_144597T0,Ps_140641T0	SPRG_01631T0,SPRG_01632T0,SPRG_01634T0,SPRG_02378T0,SPRG_04454T0,SPRG_07286T0,SPRG_09179T0,SPRG_09182T0,SPRG_12828T0,SPRG_17360T0,SPRG_16996T0	GO:0016887:F:ATPase activity; GO:0042626:F:ATPase activity, coupled to transmembrane movement of substances; GO:0017111:F:nucleoside-triphosphatase activity; GO:0016021:C:integral to membrane; GO:0005524:F:ATP binding; GO:0006810:P:transport; GO:0000166:F:nucleotide binding; GO:0055085:P:transmembrane transport;	PF00664:ABC_membrane; PF00005:ABC_tran;	SM00382:ATPases associated with a variety of cellula;	IPR001140:ABC transporter, transmembrane domain; IPR003593:AAA+ ATPase domain; IPR011527:ABC transporter, transmembrane domain, type 1; IPR027417:P-loop containing nucleoside triphosphate hydrolase; IPR017871:ABC transporter, conserved site; IPR017940:ABC transporter, integral membrane type 1; IPR003439:ABC transporter-like;
11OOMYC014	11	126	AastE_13528.1,AastE_14581.1,AastE_14641.1,AastE_14740.1,AastE_15700.1,AastE_13949.1	Ae201684_10967.1,Ae201684_12537.1,Ae201684_12571.1,Ae201684_4083.1,Ae201684_5237.1,Ae201684_5237.2,Ae201684_5238.1,Ae201684_5239.1,Ae201684_5244.1,Ae201684_19510.1,Ae201684_8012.1,Ae201684_9835.1,Ae201684_12571.2,Ae201684_8004.1,Ae201684_4084.1,Ae201684_4084.2,Ae201684_4482.1,Ae201684_4483.1,Ae201684_4484.1,Ae201684_4485.1,Ae201684_4486.1,Ae201684_5240.1	CCA27737	EPrPI00000015308,EPrPI00000016211,EPrPI00000018284	HPar_800080,HPar_800098,HPar_808621,HPar_811909,HPar_811912	PITG_03135T0,PITG_03136T0,PITG_03140T0,PITG_03141T0,PITG_03213T0,PITG_05066T0,PITG_15905T0,PITG_16558T0,PITG_17546T0,PITG_18069T0,PITG_22095T0,PITG_03411T0,PITG_21046T0,PITG_05065T0,PITG_16559T0,PITG_06563T0,PITG_21433T0	PPTG_05877T0,PPTG_08568T0,PPTG_09662T0,PPTG_12682T0,PPTG_13400T0,PPTG_13811T0,PPTG_14391T0,PPTG_14482T0,PPTG_14483T0,PPTG_14484T0,PPTG_14484T1,PPTG_14801T0,PPTG_15937T0,PPTG_15938T0,PPTG_15963T0,PPTG_19568T0,PPTG_19675T0,PPTG_19569T0	PYU1_T000791,PYU1_T000955,PYU1_T001061,PYU1_T008966,PYU1_T000957	Pr_71466T0,Pr_74161T0,Pr_76113T0,Pr_77835T0,Pr_78229T0,Pr_78230T0,Pr_78231T0,Pr_78232T0,Pr_78295T0,Pr_78296T0,Pr_78297T0,Pr_79076T0,Pr_79077T0,Pr_83174T0,Pr_85752T0,Pr_86891T0,Pr_86922T0,Pr_84532T0,Pr_86917T0,Pr_86918T0,Pr_87383T0	Ps_131307T0,Ps_131435T0,Ps_131843T0,Ps_131848T0,Ps_131903T0,Ps_133642T0,Ps_133645T0,Ps_133710T0,Ps_133711T0,Ps_133712T0,Ps_133713T0,Ps_137272T0,Ps_138953T0,Ps_142760T0,Ps_143984T0,Ps_145004T0,Ps_134170T0,Ps_145415T0,Ps_133644T0,Ps_145259T0,Ps_145416T0,Ps_145641T0,Ps_136239T0	SPRG_00300T0,SPRG_06216T0,SPRG_06217T0,SPRG_06218T0,SPRG_11332T0	GO:0003676:F:nucleic acid binding; GO:0005975:P:carbohydrate metabolic process; GO:0008408:F:3'-5' exonuclease activity; GO:0004553:F:hydrolase activity, hydrolyzing O-glycosyl compounds; GO:0006139:P:nucleobase-containing compound metabolic process; GO:0008152:P:metabolic process; GO:0003824:F:catalytic activity;	PF00652:Ricin_B_lectin; PF00899:ThiF; PF01915:Glyco_hydro_3_C; PF14310:Fn3-like; PF01612:DNA_pol_A_exo1; PF00933:Glyco_hydro_3;	SM00474:3'-5' exonuclease; SM00458:Ricin-type beta-trefoil;	IPR016040:NAD(P)-binding domain; IPR002772:Glycoside hydrolase family 3 C-terminal domain; IPR009036:Molybdenum cofactor biosynthesis, MoeB; IPR001736:Phospholipase D/Transphosphatidylase; IPR000594:UBA/THIF-type NAD/FAD binding fold; IPR000601:PKD domain; IPR012337:Ribonuclease H-like domain; IPR026892:Glycoside hydrolase family 3; IPR017853:Glycoside hydrolase, superfamily; IPR000772:Ricin B le…
11OOMYC016	11	124	AastE_10492.1,AastE_15951.1,AastE_6360.1,AastE_13700.1,AastE_1020.1,AastE_10448.1,AastE_13535.1,AastE_9441.1,AastE_9869.1	Ae201684_15294.1,Ae201684_15294.2,Ae201684_17476.1,Ae201684_17477.1,Ae201684_6947.3,Ae201684_7039.2,Ae201684_7042.1,Ae201684_7045.1,Ae201684_19421.1,Ae201684_3635.1,Ae201684_4515.1,Ae201684_6947.1,Ae201684_7015.1,Ae201684_7039.1,Ae201684_7043.1,Ae201684_7044.1,Ae201684_7048.1,Ae201684_6947.2,Ae201684_7013.1,Ae201684_7047.1	CCA21236,CCA22574	EPrPI00000016586,EPrPI00000023279,EPrPI00000017688,EPrPI00000019320,EPrPI00000022998,EPrPI00000024323,EPrPI00000024370,EPrPI00000024858,EPrPI00000025151,EPrPI00000025134,EPrPI00000025595,EPrPI00000026095	HPar_813985,HPar_800609	PITG_00218T0,PITG_10449T0,PITG_13175T0,PITG_20239T0,PITG_02098T0,PITG_08855T0,PITG_08858T0,PITG_17286T0,PITG_20241T0,PITG_20681T0,PITG_20682T0,PITG_05815T0,PITG_09477T0,PITG_22134T0	PPTG_00258T0,PPTG_15721T0,PPTG_00260T0,PPTG_06287T0,PPTG_08768T0,PPTG_08978T0,PPTG_08986T0,PPTG_08989T0,PPTG_08993T0,PPTG_10955T0,PPTG_11337T0,PPTG_12232T0,PPTG_13276T0,PPTG_08977T0,PPTG_08995T0,PPTG_20411T0	PYU1_T000405,PYU1_T002163,PYU1_T003983,PYU1_T006764,PYU1_T006768,PYU1_T006777,PYU1_T006780,PYU1_T012598,PYU1_T015031,PYU1_T004926,PYU1_T007988,PYU1_T012397,PYU1_T015196,PYU1_T015282	Pr_47701T0,Pr_82054T0,Pr_82971T0,Pr_82972T0,Pr_75244T0,Pr_75891T0,Pr_82977T0,Pr_76582T0,Pr_80018T0,Pr_82974T0,Pr_85890T0,Pr_72577T0,Pr_38871T0	Ps_127909T0,Ps_128568T0,Ps_128572T0,Ps_128576T0,Ps_129608T0,Ps_130065T0,Ps_137961T0,Ps_141815T0,Ps_132460T0,Ps_143446T0,Ps_112758T0	SPRG_00314T0,SPRG_00513T0,SPRG_04204T0,SPRG_05291T0,SPRG_12483T0,SPRG_13556T0,SPRG_18791T0,SPRG_18165T0,SPRG_14935T0,SPRG_14933T0,SPRG_17845T0	GO:0005524:F:ATP binding; GO:0004170:F:dUTP diphosphatase activity; GO:0017111:F:nucleoside-triphosphatase activity; GO:0016887:F:ATPase activity; GO:0000166:F:nucleotide binding; GO:0016787:F:hydrolase activity; GO:0006508:P:proteolysis; GO:0046080:P:dUTP metabolic process; GO:0008234:F:cysteine-type peptidase activity;	PF13304:AAA_21; PF02902:Peptidase_C48; PF00005:ABC_tran; PF00692:dUTPase; PF12698:ABC2_membrane_3;	SM00382:ATPases associated with a variety of cellula;	IPR008181:DeoxyUTP pyrophosphatase, dUTPase subfamily; IPR027417:P-loop containing nucleoside triphosphate hydrolase; IPR003593:AAA+ ATPase domain; IPR003653:Peptidase C48, SUMO/Sentrin/Ubl1; IPR003439:ABC transporter-like; IPR008180:DeoxyUTP pyrophosphatase; IPR026082:ABC transporter A, ABCA; IPR017871:ABC transporter, conserved site;
11OOMYC017	11	119	AastE_1357.1	Ae201684_104.1,Ae201684_105.1,Ae201684_106.1,Ae201684_80.1,Ae201684_81.1,Ae201684_82.1,Ae201684_84.1,Ae201684_79.1	CCA18996,CCA19761,CCA26783	EPrPI00000017411,EPrPI00000024936,EPrPI00000025222,EPrPI00000024569	HPar_808200,HPar_808199,HPar_814739	PITG_00776T0,PITG_13001T0,PITG_13002T0,PITG_13003T0,PITG_13004T0,PITG_13005T0,PITG_13006T0,PITG_03041T0,PITG_03042T0,PITG_22157T0,PITG_12997T0,PITG_12998T0,PITG_13000T0,PITG_12999T0,PITG_13473T0	PPTG_03767T0,PPTG_16917T0,PPTG_16918T0,PPTG_04579T0,PPTG_09189T0,PPTG_07688T0,PPTG_09766T0,PPTG_12493T0,PPTG_13306T0,PPTG_14546T0,PPTG_16906T0,PPTG_16908T0,PPTG_18205T0,PPTG_20033T0,PPTG_16907T0,PPTG_16916T0,PPTG_16915T0	PYU1_T000409,PYU1_T000421,PYU1_T000422,PYU1_T000427,PYU1_T000429,PYU1_T000430,PYU1_T000431,PYU1_T003237,PYU1_T006225,PYU1_T000420,PYU1_T015210	Pr_71184T0,Pr_71569T0,Pr_71839T0,Pr_76332T0,Pr_76706T0,Pr_76708T0,Pr_77914T0,Pr_79472T0,Pr_82735T0,Pr_83098T0,Pr_84078T0,Pr_84887T0,Pr_84888T0,Pr_84893T0,Pr_87568T0,Pr_76710T0,Pr_86734T0,Pr_73556T0,Pr_78454T0,Pr_78455T0,Pr_75656T0,Pr_84883T0,Pr_84885T0,Pr_76709T0,Pr_84884T0	Ps_108562T0,Ps_131007T0,Ps_131065T0,Ps_131066T0,Ps_131458T0,Ps_133778T0,Ps_134684T0,Ps_137573T0,Ps_137954T0,Ps_138389T0,Ps_139419T0,Ps_139420T0,Ps_142366T0,Ps_143371T0,Ps_143378T0,Ps_109692T0,Ps_127931T0,Ps_127932T0,Ps_136090T0,Ps_131468T0,Ps_145349T0,Ps_131465T0,Ps_131467T0,Ps_144358T0,Ps_133720T0,Ps_145232T0,Ps_131466T0	SPRG_20105T0,SPRG_20109T0,SPRG_20110T0,SPRG_20115T0,SPRG_20116T0	GO:0055085:P:transmembrane transport; GO:0006810:P:transport; GO:0005215:F:transporter activity; GO:0022857:F:transmembrane transporter activity; GO:0016021:C:integral to membrane; GO:0016020:C:membrane; GO:0022891:F:substrate-specific transmembrane transporter activity;	PF00083:Sugar_tr;		IPR020846:Major facilitator superfamily domain; IPR016196:Major facilitator superfamily domain, general substrate transporter; IPR003663:Sugar/inositol transporter; IPR005828:General substrate transporter; IPR005829:Sugar transporter, conserved site;
11OOMYC018	11	117	AastE_13782.1,AastE_15374.1,AastE_1939.1,AastE_14541.1,AastE_1813.1,AastE_782.1,AastE_9831.1	Ae201684_10393.1,Ae201684_11017.1,Ae201684_11033.2,Ae201684_5522.1,Ae201684_660.1,Ae201684_6602.1,Ae201684_7194.1,Ae201684_7194.2,Ae201684_9172.1,Ae201684_9180.1,Ae201684_9181.1,Ae201684_11033.1,Ae201684_14813.1,Ae201684_5511.1,Ae201684_9259.1	CCA14458,CCA16542,CCA16560,CCA21242,CCA22004,CCA23321,CCA23888,CCA24343,CCA24731,CCA14919,CCA22359	EPrPI00000014496,EPrPI00000016020,EPrPI00000018736,EPrPI00000019767,EPrPI00000020105,EPrPI00000021890,EPrPI00000022449,EPrPI00000022946,EPrPI00000014875,EPrPI00000016274,EPrPI00000016558,EPrPI00000018529	HPar_804856,HPar_807722,HPar_810786,HPar_806403,HPar_801044,HPar_806404	PITG_01955T0,PITG_03291T0,PITG_07455T0,PITG_11085T0,PITG_11159T0,PITG_13395T0,PITG_13604T0,PITG_15139T0,PITG_15267T0,PITG_00481T0	PPTG_00417T0,PPTG_00612T0,PPTG_02205T0,PPTG_02282T0,PPTG_06694T0,PPTG_10537T0,PPTG_15328T0,PPTG_16075T0,PPTG_01133T0,PPTG_08439T0,PPTG_08294T0	PYU1_T000573,PYU1_T000642,PYU1_T003249,PYU1_T003360,PYU1_T005850,PYU1_T008155,PYU1_T014650,PYU1_T014853,PYU1_T012939,PYU1_T008694,PYU1_T004158	Pr_42484T0,Pr_78067T0,Pr_78425T0,Pr_82405T0,Pr_54618T0,Pr_74554T0,Pr_78921T0,Pr_81470T0,Pr_93338T0,Pr_95520T0	Ps_115999T0,Ps_129570T0,Ps_136627T0,Ps_136951T0,Ps_139220T0,Ps_140141T0,Ps_123574T0,Ps_133459T0,Ps_129136T0,Ps_130322T0	SPRG_02010T0,SPRG_03859T0,SPRG_04618T0,SPRG_04622T0,SPRG_05385T0,SPRG_08522T0,SPRG_13712T0,SPRG_13856T0,SPRG_15333T0,SPRG_21329T0,SPRG_18891T0,SPRG_17490T0,SPRG_07475T0,SPRG_08038T0	GO:0000287:F:magnesium ion binding; GO:0015914:P:phospholipid transport; GO:0005515:F:protein binding; GO:0000166:F:nucleotide binding; GO:0009190:P:cyclic nucleotide biosynthetic process; GO:0019829:F:cation-transporting ATPase activity; GO:0016849:F:phosphorus-oxygen lyase activity; GO:0046872:F:metal ion binding; GO:0005524:F:ATP binding; GO:0035556:P:intracellular signal transduction; GO:0004…	PF00122:E1-E2_ATPase; PF13246:Hydrolase_like2; PF12710:HAD; PF00702:Hydrolase; PF00211:Guanylate_cyc;	SM00044:Adenylyl- / guanylyl cyclase, catalytic doma;	IPR023214:HAD-like domain; IPR001054:Adenylyl cyclase class-3/4/guanylyl cyclase; IPR018303:P-type ATPase, phosphorylation site; IPR008250:P-type ATPase, A domain; IPR023299:P-type ATPase, cytoplasmic domain N; IPR007110:Immunoglobulin-like domain; IPR001757:Cation-transporting P-type ATPase; IPR006539:Phospholipid-transporting P-type ATPase, subfamily IV;
11OOMYC019	11	104	AastE_10217.1,AastE_15617.1,AastE_11458.1,AastE_11650.1,AastE_1760.1,AastE_857.1	Ae201684_16272.1,Ae201684_18255.1,Ae201684_18779.1,Ae201684_2615.1,Ae201684_3604.1,Ae201684_5437.2,Ae201684_9267.1,Ae201684_9274.1,Ae201684_9281.2,Ae201684_18255.2,Ae201684_9281.1	CCA14100,CCA16029,CCA16530,CCA16732,CCA17321,CCA19359,CCA21835,CCA14389,CCA19817,CCA16885,CCA19996,CCA23291	EPrPI00000014082,EPrPI00000019160,EPrPI00000019674,EPrPI00000020202,EPrPI00000022196,EPrPI00000022689,EPrPI00000014815,EPrPI00000020054	HPar_801381,HPar_804567,HPar_806122,HPar_806702,HPar_807555,HPar_811695,HPar_812644,HPar_803669,HPar_809961,HPar_808623,HPar_811696,HPar_812643,HPar_801307	PITG_01322T0,PITG_01535T0,PITG_01622T0,PITG_03288T0,PITG_06254T0,PITG_07985T0,PITG_13319T0,PITG_17549T0	PPTG_00719T0,PPTG_00794T0,PPTG_01647T0,PPTG_01647T1,PPTG_08490T0,PPTG_14110T0,PPTG_16078T0,PPTG_16221T0,PPTG_16825T0	PYU1_T000659,PYU1_T012064,PYU1_T012096,PYU1_T012592,PYU1_T008784,PYU1_T008785,PYU1_T008786,PYU1_T006463,PYU1_T011542	Pr_74004T0,Pr_76435T0,Pr_77416T0,Pr_81287T0,Pr_82014T0,Pr_83913T0,Pr_84534T0,Pr_94417T0,Pr_86403T0	Ps_108186T0,Ps_127507T0,Ps_128905T0,Ps_137085T0,Ps_138206T0,Ps_142762T0,Ps_156906T0,Ps_127578T0	SPRG_02231T0,SPRG_02517T0,SPRG_05392T0,SPRG_14408T0,SPRG_20561T0,SPRG_20988T0,SPRG_21053T0,SPRG_22058T0,SPRG_20562T0,SPRG_18275T0,SPRG_20560T0	GO:0005515:F:protein binding; GO:0005524:F:ATP binding; GO:0035091:F:phosphatidylinositol binding; GO:0007154:P:cell communication; GO:0003774:F:motor activity; GO:0051015:F:actin filament binding; GO:0016459:C:myosin complex;	PF00397:WW; PF00787:PX; PF00307:CH; PF00063:Myosin_head; PF13516:LRR_6; PF02736:Myosin_N; PF00612:IQ;	SM00312:PX; SM00368:Leucine rich repeat, ribonuclease inhibitor; SM00033:Calponin homology domain; SM00015:Short calmodulin-binding motif containing co; SM00456:Domain with 2 conserved Trp (W) residues; SM00242:Myosin. Large ATPases;	IPR001611:Leucine-rich repeat; IPR001202:WW domain; IPR008989:Myosin S1 fragment, N-terminal; IPR000048:IQ motif, EF-hand binding site; IPR003590:Leucine-rich repeat, ribonuclease inhibitor subtype; IPR001609:Myosin head, motor domain; IPR001683:Phox homologous domain; IPR027417:P-loop containing nucleoside triphosphate hydrolase; IPR001715:Calponin homology domain; IPR004009:Myosin, N-terminal, …
11OOMYC027	11	92	AastE_10702.1,AastE_14376.1,AastE_16136.1,AastE_16135.1,AastE_4266.1,AastE_4786.1,AastE_5041.1,AastE_5090.1,AastE_5321.1,AastE_557.1,AastE_5931.1,AastE_7861.1,AastE_9600.1	Ae201684_13533.1,Ae201684_13827.2,Ae201684_14197.1,Ae201684_5175.1,Ae201684_5176.1,Ae201684_8559.1,Ae201684_8560.1,Ae201684_13827.1,Ae201684_14921.1	CCA17033,CCA17037,CCA19807,CCA19936,CCA21934,CCA22009,CCA22421,CCA24784,CCA25481	EPrPI00000013510,EPrPI00000023534,EPrPI00000015584,EPrPI00000017120,EPrPI00000019283,EPrPI00000021208,EPrPI00000023535,EPrPI00000024003,EPrPI00000013186	HPar_802037,HPar_802038,HPar_805949,HPar_807713,HPar_813503,HPar_813659,HPar_806090,HPar_814826	PITG_03472T0,PITG_03473T0,PITG_05079T0,PITG_06428T0,PITG_14727T0,PITG_06358T0,PITG_03335T0	PPTG_08579T0,PPTG_13182T0,PPTG_13258T0,PPTG_14739T0,PPTG_14740T0,PPTG_15600T0,PPTG_14738T0,PPTG_16032T0	PYU1_T000548,PYU1_T000567,PYU1_T008944,PYU1_T013084,PYU1_T000747	Pr_76056T0,Pr_76057T0,Pr_77350T0,Pr_77994T0,Pr_82372T0,Pr_80843T0,Pr_76180T0	Ps_134121T0,Ps_134122T0,Ps_134329T0,Ps_139198T0,Ps_141900T0,Ps_134235T0,Ps_143054T0,Ps_134234T0	SPRG_02352T0,SPRG_02353T0,SPRG_06745T0,SPRG_09073T0,SPRG_15218T0,SPRG_15364T0,SPRG_20212T0,SPRG_21467T0,SPRG_20259T0	GO:0003843:F:1,3-beta-D-glucan synthase activity; GO:0006075:P:(1-&gt;3)-beta-D-glucan biosynthetic process; GO:0006810:P:transport; GO:0005215:F:transporter activity; GO:0016021:C:integral to membrane; GO:0022857:F:transmembrane transporter activity; GO:0016020:C:membrane; GO:0000148:C:1,3-beta-D-glucan synthase complex; GO:0055085:P:transmembrane transport;	PF03935:SKN1; PF14288:FKS1_dom1; PF07690:MFS_1; PF02364:Glucan_synthase; PF00083:Sugar_tr;		IPR005828:General substrate transporter; IPR026953:Callose synthase; IPR016196:Major facilitator superfamily domain, general substrate transporter; IPR011701:Major facilitator superfamily; IPR013320:Concanavalin A-like lectin/glucanase, subgroup; IPR008985:Concanavalin A-like lectin/glucanases superfamily; IPR005829:Sugar transporter, conserved site; IPR026899:1,3-beta-glucan synthase subunit FKS…
11OOMYC028	11	90	AastE_11290.1,AastE_15612.1,AastE_4073.1,AastE_9546.1,AastE_524.1,AastE_978.1	Ae201684_12665.1,Ae201684_12666.1,Ae201684_12666.2,Ae201684_12667.1,Ae201684_12668.1,Ae201684_14788.1,Ae201684_16080.1,Ae201684_16693.1,Ae201684_16697.1,Ae201684_16698.1,Ae201684_6960.1,Ae201684_378.1,Ae201684_16076.1,Ae201684_3547.1	CCA14967,CCA16151,CCA16153,CCA20828,CCA24936,CCA21514	EPrPI00000015857,EPrPI00000015859,EPrPI00000016738,EPrPI00000016737,EPrPI00000024387,EPrPI00000019697,EPrPI00000015849	HPar_801005,HPar_801537,HPar_801540,HPar_812174,HPar_812660,HPar_814239,HPar_806818	PITG_00527T0,PITG_11244T0,PITG_11247T0,PITG_11249T0,PITG_11252T0,PITG_11913T0,PITG_15786T0,PITG_15370T0,PITG_11254T0	PPTG_02120T0,PPTG_02122T0,PPTG_03121T0,PPTG_08245T0,PPTG_18274T0,PPTG_19690T0,PPTG_16725T0,PPTG_19693T0,PPTG_19692T0	PYU1_T001540,PYU1_T004107,PYU1_T004108,PYU1_T013956,PYU1_T013960,PYU1_T003764,PYU1_T013962	Pr_47865T0,Pr_47873T0,Pr_71655T0,Pr_72415T0,Pr_72463T0,Pr_71042T0,Pr_71123T0,Pr_78193T0,Pr_72238T0,Pr_78856T0	Ps_108503T0,Ps_108711T0,Ps_108713T0,Ps_109481T0,Ps_126182T0,Ps_133535T0,Ps_143782T0,Ps_133542T0	SPRG_00068T0,SPRG_00333T0,SPRG_04533T0,SPRG_10477T0,SPRG_10519T0,SPRG_02294T0,SPRG_04769T0	GO:0006904:P:vesicle docking involved in exocytosis; GO:0051082:F:unfolded protein binding; GO:0006457:P:protein folding; GO:0000145:C:exocyst; GO:0005524:F:ATP binding; GO:0005515:F:protein binding;	PF10475:DUF2450; PF00012:HSP70; PF08700:Vps51; PF04091:Sec15; PF00515:TPR_1; PF13414:TPR_11;	SM00028:Tetratricopeptide repeats;	IPR011990:Tetratricopeptide-like helical; IPR001440:Tetratricopeptide TPR-1; IPR007225:Exocyst complex subunit Sec15-like; IPR013126:Heat shock protein 70 family; IPR012725:Chaperone DnaK; IPR019734:Tetratricopeptide repeat; IPR013026:Tetratricopeptide repeat-containing domain; IPR019515:Vacuolar protein sorting-associated protein 54; IPR018181:Heat shock protein 70, conserved site;
11OOMYC030	11	89	AastE_14323.1	Ae201684_2045.1,Ae201684_2046.1,Ae201684_2047.1,Ae201684_2048.1,Ae201684_2049.1,Ae201684_2050.1,Ae201684_2051.1,Ae201684_2449.1,Ae201684_2450.1,Ae201684_6878.1,Ae201684_6878.2	CCA27972	EPrPI00000023444,EPrPI00000025005,EPrPI00000019308	HPar_805603,HPar_806682,HPar_813816	PITG_00095T0,PITG_00103T0,PITG_06157T0,PITG_06332T0,PITG_07709T0,PITG_07710T0,PITG_07711T0,PITG_07713T0,PITG_07723T0,PITG_11748T0,PITG_16383T0,PITG_21530T0,PITG_22499T0	PPTG_07785T0,PPTG_07796T0,PPTG_09412T0,PPTG_09433T0,PPTG_09434T0,PPTG_15039T0,PPTG_15060T0,PPTG_15061T0,PPTG_09432T0	PYU1_T001307,PYU1_T003207,PYU1_T008995,PYU1_T009015,PYU1_T009016,PYU1_T009021,PYU1_T009023,PYU1_T009061,PYU1_T009062,PYU1_T010964,PYU1_T012223,PYU1_T012351,PYU1_T012352,PYU1_T013073,PYU1_T013200,PYU1_T013986,PYU1_T008997,PYU1_T008996,PYU1_T013985,PYU1_T013983	Pr_71524T0,Pr_72326T0,Pr_73291T0,Pr_80341T0,Pr_80359T0,Pr_80360T0,Pr_85260T0,Pr_85416T0,Pr_86028T0,Pr_86619T0,Pr_95683T0	Ps_108536T0,Ps_109253T0,Ps_136029T0,Ps_136032T0,Ps_136064T0,Ps_136065T0,Ps_158649T0,Ps_142800T0,Ps_142801T0,Ps_135956T0	SPRG_05443T0,SPRG_05444T0,SPRG_06951T0,SPRG_06999T0,SPRG_16259T0,SPRG_16976T0,SPRG_16977T0	GO:0022857:F:transmembrane transporter activity; GO:0016021:C:integral to membrane; GO:0006810:P:transport; GO:0005215:F:transporter activity; GO:0030117:C:membrane coat; GO:0055085:P:transmembrane transport; GO:0022891:F:substrate-specific transmembrane transporter activity; GO:0016192:P:vesicle-mediated transport; GO:0006886:P:intracellular protein transport; GO:0016020:C:membrane;	PF01217:Clat_adaptor_s; PF07690:MFS_1; PF00083:Sugar_tr; PF04127:DFP;		IPR000804:Clathrin adaptor complex, small chain; IPR011012:Longin-like domain; IPR020846:Major facilitator superfamily domain; IPR022775:AP complex, mu/sigma subunit; IPR005828:General substrate transporter; IPR016196:Major facilitator superfamily domain, general substrate transporter; IPR003663:Sugar/inositol transporter; IPR011701:Major facilitator superfamily; IPR007085:DNA/pantothenate metabo…
11OOMYC032	11	85	AastE_14923.1,AastE_4883.1,AastE_625.1	Ae201684_11307.1,Ae201684_14445.1,Ae201684_16041.1,Ae201684_16042.1,Ae201684_6242.1,Ae201684_8245.1,Ae201684_8248.1,Ae201684_16040.1	CCA15269,CCA15565,CCA20796,CCA15774	EPrPI00000014404,EPrPI00000017493,EPrPI00000024865,EPrPI00000024961,EPrPI00000019642,EPrPI00000023543,EPrPI00000018851	HPar_802829,HPar_811965,HPar_813549,HPar_813547	PITG_05505T0,PITG_15844T0,PITG_16683T0,PITG_16684T0,PITG_16675T0,PITG_16685T0	PPTG_02659T0,PPTG_06584T0,PPTG_06585T0,PPTG_06586T0,PPTG_06587T0,PPTG_12607T0,PPTG_06576T0	PYU1_T001154,PYU1_T005230,PYU1_T009492,PYU1_T014220,PYU1_T014221,PYU1_T014224,PYU1_T014225,PYU1_T015286	Pr_73192T0,Pr_74208T0,Pr_81207T0,Pr_81208T0,Pr_81209T0,Pr_86495T0,Pr_95926T0,Pr_81214T0	Ps_122202T0,Ps_129842T0,Ps_139860T0,Ps_141734T0,Ps_141744T0,Ps_143542T0,Ps_143543T0,Ps_145325T0,Ps_158388T0,Ps_141745T0,Ps_145540T0	SPRG_02131T0,SPRG_08613T0,SPRG_08614T0,SPRG_09522T0,SPRG_09523T0,SPRG_09525T0,SPRG_09526T0,SPRG_12848T0,SPRG_13946T0,SPRG_13947T0,SPRG_16735T0,SPRG_17040T0,SPRG_21207T0,SPRG_21208T0,SPRG_21210T0,SPRG_22245T0,SPRG_22312T0,SPRG_18220T0,SPRG_22313T0	GO:0016021:C:integral to membrane; GO:0003333:P:amino acid transmembrane transport; GO:0015171:F:amino acid transmembrane transporter activity; GO:0045454:P:cell redox homeostasis; GO:0016286:F:small conductance calcium-activated potassium channel activity; GO:0006813:P:potassium ion transport; GO:0016020:C:membrane;	PF07885:Ion_trans_2; PF00085:Thioredoxin; PF05347:Complex1_LYR; PF03530:SK_channel; PF13520:AA_permease_2;		IPR008011:Complex 1 LYR protein; IPR015449:Potassium channel, calcium-activated, SK; IPR012336:Thioredoxin-like fold; IPR002293:Amino acid/polyamine transporter I; IPR017937:Thioredoxin, conserved site; IPR013099:Two pore domain potassium channel domain; IPR013766:Thioredoxin domain;
11OOMYC035	11	82	AastE_11824.1,AastE_4767.1	Ae201684_7241.1	CCA23583,CCA23584,CCA23585	EPrPI00000019947	HPar_807283,HPar_807284,HPar_811948,HPar_813500,HPar_802440	PITG_00616T0,PITG_00617T0,PITG_06994T0,PITG_10563T0,PITG_10568T0,PITG_10572T0,PITG_12806T0,PITG_20602T0,PITG_20603T0,PITG_21129T0,PITG_22809T0,PITG_00921T0,PITG_00923T0,PITG_10567T0,PITG_21784T0	PPTG_07130T0,PPTG_07136T0,PPTG_07138T0,PPTG_08150T0,PPTG_08867T0,PPTG_08868T0,PPTG_08872T0,PPTG_08875T0,PPTG_10444T0,PPTG_16528T0,PPTG_16529T0,PPTG_16533T0,PPTG_16556T0,PPTG_18469T0,PPTG_08151T0,PPTG_10442T0	PYU1_T006604,PYU1_T006605,PYU1_T006606,PYU1_T006608	Pr_72867T0,Pr_79948T0,Pr_79959T0,Pr_79970T0,Pr_79972T0,Pr_79973T0,Pr_81635T0,Pr_84378T0,Pr_84379T0,Pr_77137T0,Pr_77742T0,Pr_77744T0,Pr_85939T0,Pr_87721T0	Ps_127024T0,Ps_127026T0,Ps_129242T0,Ps_138537T0,Ps_138544T0,Ps_138545T0,Ps_138727T0,Ps_138728T0,Ps_138732T0,Ps_138762T0,Ps_140963T0,Ps_144723T0,Ps_145131T0,Ps_157882T0	SPRG_12666T0,SPRG_12667T0,SPRG_12669T0,SPRG_21762T0,SPRG_16531T0,SPRG_12668T0,SPRG_16529T0	GO:0006491:P:N-glycan processing; GO:0008152:P:metabolic process; GO:0003824:F:catalytic activity;	PF00614:PLDc; PF13091:PLDc_2; PF13015:PRKCSH_1; PF14825:DUF4483; PF12999:PRKCSH-like;	SM00155:PLDc;	IPR028146:Glucosidase II beta subunit, N-terminal; IPR025202:Phospholipase D-like domain; IPR009011:Mannose-6-phosphate receptor binding domain; IPR015679:Phospholipase D family; IPR026874:Glucosidase 2 subunit beta; IPR001736:Phospholipase D/Transphosphatidylase;
11OOMYC036	11	81	AastE_10756.1,AastE_814.1	Ae201684_3170.1,Ae201684_3170.2,Ae201684_3171.1,Ae201684_3173.1,Ae201684_3181.1,Ae201684_3184.1,Ae201684_3185.1,Ae201684_3192.1,Ae201684_3193.1,Ae201684_3213.1,Ae201684_3217.1,Ae201684_3264.2,Ae201684_3267.1,Ae201684_3267.2,Ae201684_5614.1,Ae201684_5615.1,Ae201684_5621.1,Ae201684_5623.1,Ae201684_3264.1,Ae201684_3183.1,Ae201684_7836.1	CCA22518	EPrPI00000023604,EPrPI00000024230	HPar_802441	PITG_00906T0,PITG_00907T0,PITG_00919T0,PITG_00935T0,PITG_04301T0,PITG_06336T0,PITG_04952T0,PITG_06340T0	PPTG_04615T0,PPTG_07634T0,PPTG_10446T0,PPTG_10447T0,PPTG_10458T0,PPTG_13160T0,PPTG_13161T0,PPTG_10428T0,PPTG_10445T0,PPTG_10457T0	PYU1_T002036,PYU1_T002037,PYU1_T002038,PYU1_T002040,PYU1_T002042,PYU1_T002043,PYU1_T002055,PYU1_T015053	Pr_73579T0,Pr_77739T0,Pr_80856T0,Pr_80857T0,Pr_85660T0,Pr_94892T0,Pr_94900T0,Pr_77741T0,Pr_77750T0	Ps_127034T0,Ps_141996T0,Ps_158446T0,Ps_130038T0,Ps_140914T0,Ps_142002T0,Ps_143077T0,Ps_145582T0,Ps_158457T0	SPRG_00795T0,SPRG_00807T0,SPRG_00833T0,SPRG_08016T0,SPRG_09554T0,SPRG_17512T0,SPRG_17574T0,SPRG_03908T0,SPRG_08015T0,SPRG_16320T0	GO:0016020:C:membrane; GO:0006814:P:sodium ion transport; GO:0016021:C:integral to membrane; GO:0055085:P:transmembrane transport; GO:0005215:F:transporter activity;	PF13347:MFS_2; PF07690:MFS_1;		IPR011701:Major facilitator superfamily; IPR018043:Sodium:galactoside symporter, conserved site; IPR016196:Major facilitator superfamily domain, general substrate transporter;
11OOMYC039	11	78	AastE_12269.1	Ae201684_16372.1,Ae201684_16376.1,Ae201684_6531.2,Ae201684_6531.1	CCA25006,CCA25009	EPrPI00000016849,EPrPI00000021606,EPrPI00000026282	HPar_801997,HPar_814610,HPar_814688,HPar_802002,HPar_810356,HPar_804446,HPar_804578,HPar_812814,HPar_804579	PITG_03508T0,PITG_03511T0,PITG_03512T0,PITG_03533T0,PITG_03535T0,PITG_03554T0,PITG_11050T0,PITG_11052T0,PITG_13322T0,PITG_13567T0,PITG_13569T0,PITG_13571T0,PITG_10999T0,PITG_13566T0	PPTG_02307T0,PPTG_02370T0,PPTG_10114T0,PPTG_10139T0,PPTG_10140T0,PPTG_10161T0,PPTG_10162T0,PPTG_10166T0,PPTG_16828T0,PPTG_04547T0,PPTG_10594T0	PYU1_T002046,PYU1_T002299,PYU1_T003512,PYU1_T002274,PYU1_T007115	Pr_74498T0,Pr_74531T0,Pr_74534T0,Pr_81368T0,Pr_81371T0,Pr_81385T0,Pr_84172T0,Pr_85960T0,Pr_81354T0,Pr_81355T0,Pr_81397T0,Pr_83917T0,Pr_83918T0	Ps_134766T0,Ps_134768T0,Ps_134784T0,Ps_134785T0,Ps_137093T0,Ps_144699T0,Ps_144768T0,Ps_145612T0,Ps_136653T0,Ps_136654T0,Ps_142277T0,Ps_145638T0,Ps_142344T0,Ps_143889T0	SPRG_00082T0,SPRG_00621T0	GO:0016998:P:cell wall macromolecule catabolic process; GO:0052862:F:glucan endo-1,4-beta-glucanase activity, C-3 substituted reducing group; GO:0052861:F:glucan endo-1,3-beta-glucanase activity, C-3 substituted reducing group;	PF03639:Glyco_hydro_81; PF00226:DnaJ;	SM00271:DnaJ;	IPR001623:DnaJ domain; IPR005200:Glycoside hydrolase, family 81;
11OOMYC041	11	77	AastE_11990.1,AastE_12774.1,AastE_14999.1,AastE_1674.1	Ae201684_10752.1,Ae201684_16270.1,Ae201684_18594.1,Ae201684_5065.1,Ae201684_12942.1,Ae201684_14490.1,Ae201684_17051.1	CCA15530,CCA15532,CCA18013,CCA18460,CCA19703,CCA21364,CCA19992,CCA23294,CCA21592	EPrPI00000014383,EPrPI00000016532,EPrPI00000017986,EPrPI00000024575,EPrPI00000023894,EPrPI00000022154,EPrPI00000013147	HPar_800017,HPar_800359,HPar_800360,HPar_800757,HPar_802241,HPar_808688,HPar_802371,HPar_804563	PITG_02482T0,PITG_03234T0,PITG_05260T0,PITG_09943T0,PITG_14009T0,PITG_13313T0,PITG_13687T0	PPTG_01310T0,PPTG_05216T0,PPTG_16134T0,PPTG_17808T0,PPTG_19143T0,PPTG_13084T0,PPTG_16819T0	PYU1_T000685,PYU1_T004523,PYU1_T006248,PYU1_T002626,PYU1_T013318,PYU1_T013364	Pr_40367T0,Pr_85109T0,Pr_50424T0,Pr_71454T0,Pr_71468T0,Pr_71538T0,Pr_71604T0,Pr_83907T0	Ps_108259T0,Ps_108590T0,Ps_108933T0,Ps_115314T0,Ps_133613T0,Ps_139605T0,Ps_137078T0	SPRG_00517T0,SPRG_08578T0,SPRG_12931T0,SPRG_01013T0,SPRG_11288T0,SPRG_18324T0,SPRG_09944T0	GO:0008026:F:ATP-dependent helicase activity; GO:0006412:P:translation; GO:0003735:F:structural constituent of ribosome; GO:0005524:F:ATP binding; GO:0005622:C:intracellular; GO:0005840:C:ribosome; GO:0017111:F:nucleoside-triphosphatase activity; GO:0003676:F:nucleic acid binding; GO:0003723:F:RNA binding; GO:0004386:F:helicase activity; GO:0005515:F:protein binding; GO:0000166:F:nucleotide bindi…	PF00575:S1; PF00271:Helicase_C; PF13401:AAA_22; PF01247:Ribosomal_L35Ae; PF07717:OB_NTP_bind; PF02630:SCO1-SenC; PF04408:HA2; PF01399:PCI; PF00270:DEAD;	SM00316:Ribosomal protein S1-like RNA-binding domain; SM00487:DEAD-like helicases superfamily; SM00847:Helicase associated domain (HA2) Add an ann; SM00490:helicase superfamily c-terminal domain; SM00088:PINT; SM00382:ATPases associated with a variety of cellula;	IPR011545:DNA/RNA helicase, DEAD/DEAH box type, N-terminal; IPR014001:Helicase, superfamily 1/2, ATP-binding domain; IPR003029:Ribosomal protein S1, RNA-binding domain; IPR009000:Translation elongation/initiation factor/Ribosomal, beta-barrel; IPR022967:RNA-binding domain, S1; IPR012340:Nucleic acid-binding, OB-fold; IPR018266:Ribosomal protein L35Ae, conserved site; IPR011709:Domain of unknown f…
11OOMYC042	11	76	AastE_4317.1,AastE_6881.1	Ae201684_19392.1,Ae201684_19393.1,Ae201684_19459.1,Ae201684_3720.1,Ae201684_3721.1,Ae201684_3725.1,Ae201684_3727.1,Ae201684_3728.1	CCA25228,CCA26606	EPrPI00000026284,EPrPI00000017392,EPrPI00000024372	HPar_800706,HPar_809900,HPar_809901,HPar_800708	PITG_06000T0,PITG_06004T0,PITG_09885T0,PITG_16909T0,PITG_16913T0,PITG_18940T0,PITG_09882T0,PITG_09884T0,PITG_16910T0,PITG_19958T0,PITG_16912T0,PITG_06001T0,PITG_06005T0	PPTG_12163T0,PPTG_12167T0,PPTG_15882T0,PPTG_18777T0,PPTG_18780T0,PPTG_18781T0,PPTG_18948T0,PPTG_18952T0,PPTG_12166T0,PPTG_15883T0,PPTG_18947T0,PPTG_12164T0	PYU1_T002570,PYU1_T002571,PYU1_T010849	Pr_75397T0,Pr_75398T0,Pr_75399T0,Pr_75400T0,Pr_76960T0,Pr_76962T0,Pr_76963T0,Pr_81573T0,Pr_81578T0,Pr_94660T0,Pr_81574T0	Ps_132052T0,Ps_132053T0,Ps_132060T0,Ps_139280T0,Ps_139281T0,Ps_139283T0,Ps_145141T0,Ps_156437T0,Ps_138644T0,Ps_157859T0,Ps_145142T0,Ps_145648T0,Ps_138643T0	SPRG_00011T0,SPRG_00012T0,SPRG_04230T0,SPRG_10813T0,SPRG_15450T0	GO:0016887:F:ATPase activity; GO:0016020:C:membrane; GO:0000166:F:nucleotide binding; GO:0017111:F:nucleoside-triphosphatase activity; GO:0005524:F:ATP binding;	PF01061:ABC2_membrane; PF03061:4HBT; PF00005:ABC_tran;	SM00382:ATPases associated with a variety of cellula;	IPR003593:AAA+ ATPase domain; IPR006683:Thioesterase superfamily; IPR027417:P-loop containing nucleoside triphosphate hydrolase; IPR017871:ABC transporter, conserved site; IPR003439:ABC transporter-like; IPR013525:ABC-2 type transporter;
11OOMYC047	11	70	AastE_12099.1,AastE_12483.1,AastE_12822.1,AastE_13044.1,AastE_13188.1,AastE_13623.1,AastE_14117.1,AastE_14674.1,AastE_14839.1,AastE_15242.1,AastE_15276.1,AastE_15781.1,AastE_16000.1,AastE_16067.1,AastE_1691.1,AastE_2745.1,AastE_5047.1,AastE_5648.1,AastE_7547.1,AastE_8691.1,AastE_12355.1,AastE_592.1,AastE_7118.1,AastE_1351.1,AastE_14944.1,AastE_4758.1,AastE_15462.1,AastE_8341.1,AastE_15458.1,AastE…	Ae201684_15760.1,Ae201684_15785.1,Ae201684_2092.2,Ae201684_3233.1,Ae201684_3234.1,Ae201684_3232.1,Ae201684_2092.1,Ae201684_2093.1,Ae201684_9287.1	CCA20663	EPrPI00000018047,EPrPI00000025260,EPrPI00000023691	HPar_800248,HPar_807212,HPar_807215,HPar_807220,HPar_809813	PITG_10317T0	PPTG_00519T0	PYU1_T002997,PYU1_T006784,PYU1_T006796,PYU1_T015102	Pr_86665T0	Ps_138289T0	SPRG_11675T0,SPRG_13240T0,SPRG_05855T0	GO:0004222:F:metalloendopeptidase activity; GO:0006508:P:proteolysis; GO:0008237:F:metallopeptidase activity;	PF01431:Peptidase_M13; PF05649:Peptidase_M13_N;		IPR024079:Metallopeptidase, catalytic domain; IPR008753:Peptidase M13, N-terminal domain; IPR018497:Peptidase M13, C-terminal domain; IPR000718:Peptidase M13;
11OOMYC048	11	70	AastE_11299.1,AastE_13922.1,AastE_2649.1,AastE_3500.1,AastE_5631.1,AastE_8840.1	Ae201684_10106.1,Ae201684_2295.1,Ae201684_8953.1,Ae201684_2289.1,Ae201684_2290.1,Ae201684_2294.1,Ae201684_2296.1,Ae201684_6445.1,Ae201684_14032.1,Ae201684_2779.1,Ae201684_3843.1	CCA18606,CCA20563,CCA21290,CCA20290,CCA23203	EPrPI00000013459,EPrPI00000014104,EPrPI00000022258,EPrPI00000013112,EPrPI00000019102	HPar_800989,HPar_801487,HPar_812850,HPar_805892,HPar_803184,HPar_811098	PITG_00045T0,PITG_00546T0,PITG_17348T0,PITG_21511T0,PITG_02796T0,PITG_21872T0,PITG_12153T0	PPTG_08220T0,PPTG_11279T0,PPTG_18838T0,PPTG_05570T0,PPTG_03928T0	PYU1_T004123,PYU1_T012799,PYU1_T010236,PYU1_T004400,PYU1_T002104	Pr_73512T0,Pr_80057T0,Pr_80062T0,Pr_80604T0,Pr_72819T0,Pr_93869T0	Ps_141887T0,Ps_142577T0,Ps_143645T0,Ps_135029T0,Ps_155779T0	SPRG_03391T0,SPRG_03400T0,SPRG_03401T0,SPRG_03402T0,SPRG_19487T0,SPRG_02722T0,SPRG_08351T0,SPRG_01581T0,SPRG_05311T0	GO:0005515:F:protein binding; GO:0005524:F:ATP binding; GO:0035091:F:phosphatidylinositol binding; GO:0007154:P:cell communication; GO:0003774:F:motor activity; GO:0046872:F:metal ion binding; GO:0016459:C:myosin complex;	PF01590:GAF; PF13857:Ank_5; PF12796:Ank_2; PF00023:Ank; PF01363:FYVE; PF00787:PX; PF00063:Myosin_head; PF00595:PDZ; PF00612:IQ;	SM00248:ankyrin repeats; SM00064:Protein present in Fab1, YOTB, Vac1, and EEA; SM00228:Domain present in PSD-95, Dlg, and ZO-1/2; SM00015:Short calmodulin-binding motif containing co; SM00242:Myosin. Large ATPases;	IPR001609:Myosin head, motor domain; IPR001683:Phox homologous domain; IPR000306:FYVE zinc finger; IPR013083:Zinc finger, RING/FYVE/PHD-type; IPR027417:P-loop containing nucleoside triphosphate hydrolase; IPR003018:GAF domain; IPR011011:Zinc finger, FYVE/PHD-type; IPR027401:Myosin-like IQ motif-containing domain; IPR001478:PDZ domain; IPR017455:Zinc finger, FYVE-related; IPR002110:Ankyrin repeat;…
11OOMYC053	11	68	AastE_7761.1	Ae201684_13622.1,Ae201684_2937.1,Ae201684_2934.1	CCA21503	EPrPI00000018415,EPrPI00000017578,EPrPI00000017586	HPar_803731,HPar_810690,HPar_813685,HPar_813979,HPar_810688	PITG_18255T0,PITG_18271T0,PITG_18276T0,PITG_18258T0,PITG_18275T0,PITG_18277T0,PITG_18272T0,PITG_18274T0,PITG_18999T0,PITG_19445T0,PITG_10652T0,PITG_18266T0,PITG_18270T0	PPTG_04457T0,PPTG_19022T0,PPTG_15441T0,PPTG_19025T0,PPTG_19019T0,PPTG_19020T0,PPTG_19021T0,PPTG_19034T0,PPTG_19024T0,PPTG_19026T0,PPTG_20197T0,PPTG_10062T0,PPTG_15448T0,PPTG_15442T0,PPTG_19131T0	PYU1_T007354	Pr_73613T0,Pr_73614T0,Pr_73615T0,Pr_73616T0,Pr_73619T0,Pr_73627T0,Pr_93659T0,Pr_84081T0,Pr_81914T0,Pr_73628T0,Pr_73621T0	Ps_130783T0,Ps_130801T0,Ps_130803T0,Ps_130785T0,Ps_130790T0,Ps_130791T0,Ps_130792T0,Ps_130799T0,Ps_138921T0,Ps_139447T0,Ps_144840T0,Ps_130784T0,Ps_130800T0	SPRG_06915T0,SPRG_18425T0	GO:0006486:P:protein glycosylation; GO:0006508:P:proteolysis; GO:0005515:F:protein binding; GO:0004252:F:serine-type endopeptidase activity;	PF00082:Peptidase_S8; PF11051:Mannosyl_trans3;	SM00355:ZnF_C2H2;	IPR015500:Peptidase S8, subtilisin-related; IPR022751:Alpha-mannosyltransferase; IPR000209:Peptidase S8/S53 domain; IPR015880:Zinc finger, C2H2-like; IPR007110:Immunoglobulin-like domain; IPR023828:Peptidase S8, subtilisin, Ser-active site; IPR008979:Galactose-binding domain-like; IPR022398:Peptidase S8, subtilisin, His-active site;
11OOMYC059	11	64	AastE_2660.1	Ae201684_12485.1,Ae201684_5041.1	CCA23897	EPrPI00000024364	HPar_807185,HPar_807187,HPar_808332,HPar_808336,HPar_808342,HPar_810215,HPar_810948,HPar_812085,HPar_812670,HPar_813735,HPar_814191,HPar_814360,HPar_814354,HPar_802774	PITG_11815T0,PITG_13407T0,PITG_13409T0,PITG_15239T0,PITG_15690T0	PPTG_00598T0,PPTG_00599T0,PPTG_00601T0,PPTG_04395T0,PPTG_04407T0,PPTG_07539T0,PPTG_15474T0,PPTG_17057T0,PPTG_18010T0,PPTG_18011T0,PPTG_17205T0	PYU1_T014319	Pr_81482T0,Pr_81838T0,Pr_84110T0,Pr_96025T0,Pr_81836T0,Pr_74062T0	Ps_128097T0,Ps_128099T0,Ps_128100T0,Ps_131012T0,Ps_138966T0,Ps_140156T0,Ps_140157T0,Ps_135483T0,Ps_140150T0,Ps_140167T0,Ps_132003T0,Ps_132043T0,Ps_139169T0,Ps_141138T0,Ps_141150T0,Ps_142146T0	SPRG_09058T0,SPRG_11693T0,SPRG_16522T0,SPRG_20717T0,SPRG_21504T0,SPRG_21505T0	GO:0016881:F:acid-amino acid ligase activity;	PF12697:Abhydrolase_6; PF00561:Abhydrolase_1; PF00179:UQ_con; PF08386:Abhydrolase_4;	SM00212:Ubiquitin-conjugating enzyme E2, catalytic d;	IPR016135:Ubiquitin-conjugating enzyme/RWD-like; IPR000608:Ubiquitin-conjugating enzyme, E2; IPR013595:Peptidase S33 tripeptidyl aminopeptidase-like, C-terminal; IPR000073:Alpha/beta hydrolase fold-1;
11OOMYC060	11	63	AastE_10949.1,AastE_13083.1	Ae201684_12055.1,Ae201684_18764.1,Ae201684_18765.1,Ae201684_12468.1,Ae201684_12469.1,Ae201684_2590.1,Ae201684_6064.1,Ae201684_12476.1,Ae201684_9758.1,Ae201684_9763.1,Ae201684_3432.1	CCA14407,CCA19804,CCA15003,CCA25494,CCA19623,CCA22873	EPrPI00000017907,EPrPI00000017908,EPrPI00000022293,EPrPI00000023020,EPrPI00000024106	HPar_802149,HPar_802151,HPar_802152	PITG_08610T0,PITG_08611T0,PITG_08612T0,PITG_08613T0,PITG_16487T0	PPTG_03844T0,PPTG_03845T0,PPTG_03846T0,PPTG_03847T0,PPTG_05786T0,PPTG_05787T0,PPTG_05788T0	PYU1_T002514,PYU1_T002515,PYU1_T002812	Pr_79037T0,Pr_79038T0,Pr_83874T0,Pr_83875T0,Pr_87384T0	Ps_132177T0,Ps_132179T0,Ps_132180T0,Ps_135931T0,Ps_135932T0	SPRG_01088T0,SPRG_11767T0,SPRG_12187T0,SPRG_15982T0,SPRG_11765T0,SPRG_11772T0,SPRG_15956T0,SPRG_15981T0,SPRG_16162T0,SPRG_07268T0,SPRG_07247T0	GO:0005975:P:carbohydrate metabolic process; GO:0004553:F:hydrolase activity, hydrolyzing O-glycosyl compounds; GO:0003824:F:catalytic activity;	PF00150:Cellulase;		IPR017853:Glycoside hydrolase, superfamily; IPR013781:Glycoside hydrolase, catalytic domain; IPR018087:Glycoside hydrolase, family 5, conserved site; IPR001547:Glycoside hydrolase, family 5;
11OOMYC062	11	61	AastE_14589.1,AastE_14759.1,AastE_15544.1,AastE_4847.1	Ae201684_15886.1,Ae201684_4534.1,Ae201684_4541.1,Ae201684_4535.1,Ae201684_4535.2,Ae201684_4538.1,Ae201684_4540.1,Ae201684_4539.1,Ae201684_4542.1,Ae201684_4511.1,Ae201684_4512.1,Ae201684_4513.1,Ae201684_4510.1	CCA23968,CCA18489,CCA17168	EPrPI00000013233,EPrPI00000023492,EPrPI00000024897,EPrPI00000017863,EPrPI00000017864,EPrPI00000020945	HPar_807261	PITG_05310T0,PITG_04939T0	PPTG_16322T0,PPTG_04627T0	PYU1_T009462,PYU1_T009463,PYU1_T012192	Pr_93951T0,Pr_73591T0	Ps_134547T0,Ps_133254T0,Ps_130024T0	SPRG_04199T0,SPRG_04206T0,SPRG_04207T0,SPRG_07418T0,SPRG_08267T0,SPRG_09087T0,SPRG_16112T0,SPRG_16222T0,SPRG_16223T0,SPRG_16754T0,SPRG_16755T0,SPRG_16221T0,SPRG_16756T0,SPRG_10023T0,SPRG_07416T0,SPRG_19565T0,SPRG_19561T0,SPRG_14972T0,SPRG_16628T0,SPRG_08280T0,SPRG_19563T0,SPRG_19566T0	GO:0006835:P:dicarboxylic acid transport; GO:0016020:C:membrane; GO:0017153:F:sodium:dicarboxylate symporter activity;	PF00375:SDF;		IPR001991:Sodium:dicarboxylate symporter;
11OOMYC065	11	58	AastE_10675.1,AastE_10677.1,AastE_14363.1,AastE_14648.1	Ae201684_14897.1,Ae201684_6626.2,Ae201684_6625.1,Ae201684_6626.1,Ae201684_6640.1	CCA17911,CCA17912,CCA17913,CCA17914,CCA17915,CCA17916,CCA17917,CCA17918,CCA17919,CCA17920,CCA17921,CCA17922,CCA17923,CCA17924,CCA17925,CCA17926,CCA17927,CCA17928,CCA17929,CCA17930,CCA17931,CCA17932,CCA17933,CCA17934,CCA17935,CCA17936,CCA17937,CCA17938,CCA17939,CCA17940,CCA17941	EPrPI00000018013,EPrPI00000018014	HPar_801549	PITG_11216T0,PITG_11217T0,PITG_11215T0	PPTG_02149T0,PPTG_02150T0,PPTG_02151T0	PYU1_T003405,PYU1_T003406	Pr_78883T0	Ps_156758T0	SPRG_07500T0,SPRG_07501T0,SPRG_18429T0,SPRG_20227T0,SPRG_07515T0	GO:0005515:F:protein binding; GO:0043565:F:sequence-specific DNA binding; GO:0005634:C:nucleus; GO:0008324:F:cation transmembrane transporter activity; GO:0006813:P:potassium ion transport; GO:0006355:P:regulation of transcription, DNA-dependent; GO:0003700:F:sequence-specific DNA binding transcription factor activity;	PF00226:DnaJ; PF00447:HSF_DNA-bind; PF00515:TPR_1; PF02080:TrkA_C; PF13414:TPR_11; PF06241:DUF1012; PF13176:TPR_7; PF02201:SWIB; PF13621:Cupin_8;	SM00271:DnaJ; SM00558:JmjC; SM00415:HSF; SM00028:TPR;	IPR001623:DnaJ domain; IPR006037:Regulator of K+ conductance, C-terminal; IPR003347:JmjC domain; IPR011991:Winged helix-turn-helix DNA-binding domain; IPR013026:Tetratricopeptide repeat-containing domain; IPR003121:SWIB/MDM2 domain; IPR018253:DnaJ domain, conserved site; IPR019734:Tetratricopeptide repeat; IPR010420:CASTOR/POLLUX/SYM8 ion channels; IPR016040:NAD(P)-binding domain; IPR001440:Tetra…
11OOMYC070	11	56	AastE_14690.1,AastE_15466.1,AastE_15375.1,AastE_41.1,AastE_377.1,AastE_11000.1,AastE_1764.1,AastE_2605.1	Ae201684_13155.1,Ae201684_16137.1,Ae201684_5062.1,Ae201684_7254.1,Ae201684_2013.1,Ae201684_4742.1,Ae201684_2004.1	CCA15958,CCA15959,CCA15960,CCA15961,CCA15962,CCA15963,CCA15964,CCA15965,CCA23498	EPrPI00000013159,EPrPI00000019370,EPrPI00000013160	HPar_806079,HPar_812427,HPar_812342,HPar_812433,HPar_812430,HPar_812431	PITG_03305T0,PITG_11875T0,PITG_03308T0	PPTG_03080T0,PPTG_16055T0,PPTG_16052T0	PYU1_T000709,PYU1_T001484,PYU1_T000712	Pr_76201T0,Pr_82124T0,Pr_76198T0	Ps_139673T0,Ps_134256T0,Ps_134259T0	SPRG_03555T0,SPRG_05387T0,SPRG_11807T0,SPRG_12922T0,SPRG_12923T0,SPRG_12470T0,SPRG_12992T0,SPRG_08449T0	GO:0016805:F:dipeptidase activity; GO:0005856:C:cytoskeleton; GO:0030833:P:regulation of actin filament polymerization; GO:0003676:F:nucleic acid binding; GO:0006508:P:proteolysis; GO:0003723:F:RNA binding; GO:0005488:F:binding;	PF03577:Peptidase_C69; PF03184:DDE_1; PF08144:CPL; PF00806:PUF; PF04045:P34-Arc;	SM00025:Pumilio-like repeats;	IPR016024:Armadillo-type fold; IPR011993:Pleckstrin homology-like domain; IPR007188:ARP2/3 complex, 34kDa subunit (p34-Arc); IPR005322:Peptidase C69, dipeptidase A; IPR012959:CPL; IPR011989:Armadillo-like helical; IPR001313:Pumilio RNA-binding repeat; IPR004875:DDE superfamily endonuclease, CENP-B-like;
11OOMYC075	11	54	AastE_10896.1,AastE_13521.1,AastE_14785.1,AastE_16232.1,AastE_11616.1,AastE_8081.1,AastE_14784.1	Ae201684_4983.1,Ae201684_7972.1,Ae201684_9643.1,Ae201684_9644.1,Ae201684_9649.1,Ae201684_9650.1,Ae201684_9643.2,Ae201684_9651.1	CCA14985,CCA16199,CCA16790	EPrPI00000016752,EPrPI00000019835,EPrPI00000020230,EPrPI00000020738	HPar_804385	PITG_05522T0,PITG_06672T0,PITG_11139T0,PITG_12940T0	PPTG_02226T0,PPTG_02677T0,PPTG_07345T0,PPTG_18730T0,PPTG_10526T0,PPTG_10527T0	PYU1_T003344,PYU1_T008179,PYU1_T008187,PYU1_T012989	Pr_43929T0,Pr_78939T0,Pr_79580T0,Pr_54597T0	Ps_108419T0,Ps_108703T0,Ps_131521T0,Ps_140422T0,Ps_133438T0,Ps_143176T0	SPRG_01619T0,SPRG_03800T0,SPRG_07597T0,SPRG_08730T0,SPRG_12796T0,SPRG_19282T0,SPRG_12795T0	GO:0016020:C:membrane; GO:0000166:F:nucleotide binding; GO:0019829:F:cation-transporting ATPase activity; GO:0005388:F:calcium-transporting ATPase activity; GO:0046872:F:metal ion binding; GO:0070588:P:calcium ion transmembrane transport; GO:0005524:F:ATP binding; GO:0006812:P:cation transport; GO:0016021:C:integral to membrane;	PF13246:Hydrolase_like2; PF12424:ATP_Ca_trans_C; PF00690:Cation_ATPase_N; PF00122:E1-E2_ATPase; PF00689:Cation_ATPase_C; PF00702:Hydrolase;	SM00831:Cation transporter/ATPase, N-terminus;	IPR006068:Cation-transporting P-type ATPase, C-terminal; IPR022141:Calcium transporting P-type ATPase, C-terminal, plasma membrane; IPR004014:Cation-transporting P-type ATPase, N-terminal; IPR008250:P-type ATPase, A domain; IPR018303:P-type ATPase, phosphorylation site; IPR023298:P-type ATPase, transmembrane domain; IPR023214:HAD-like domain; IPR023299:P-type ATPase, cytoplasmic domain N; IPR0064…
11OOMYC076	11	54	AastE_16426.1,AastE_16428.1,AastE_13883.1,AastE_8193.1	Ae201684_16276.1,Ae201684_16277.1,Ae201684_16283.1,Ae201684_16282.1,Ae201684_16281.1,Ae201684_9107.1	CCA15648,CCA16288,CCA15652,CCA16286,CCA15653,CCA16285	EPrPI00000024938,EPrPI00000024958,EPrPI00000020200,EPrPI00000023964,EPrPI00000024937	HPar_802750,HPar_800014	PITG_03226T0,PITG_03229T0,PITG_05583T0	PPTG_16142T0,PPTG_16147T0,PPTG_02740T0	PYU1_T005301,PYU1_T005302,PYU1_T005306,PYU1_T007329,PYU1_T000654,PYU1_T000653,PYU1_T005305	Pr_78309T0,Pr_78310T0,Pr_73139T0	Ps_109688T0,Ps_145197T0,Ps_129901T0,Ps_144900T0,Ps_129902T0,Ps_144899T0,Ps_133628T0,Ps_133630T0	SPRG_05406T0,SPRG_20281T0,SPRG_09358T0,SPRG_20277T0,SPRG_11344T0,SPRG_11345T0,SPRG_22185T0	GO:0005515:F:protein binding;	PF14497:GST_C_3; PF02798:GST_N; PF00043:GST_C;		IPR017933:Glutathione S-transferase/chloride channel, C-terminal; IPR010987:Glutathione S-transferase, C-terminal-like; IPR004046:Glutathione S-transferase, C-terminal; IPR004045:Glutathione S-transferase, N-terminal; IPR012336:Thioredoxin-like fold;
11OOMYC077	11	54	AastE_2178.1,AastE_736.1	Ae201684_1247.1,Ae201684_1247.2,Ae201684_1425.1,Ae201684_1426.1,Ae201684_1432.1,Ae201684_1424.1	CCA14510,CCA24658	EPrPI00000013327,EPrPI00000013328,EPrPI00000018255,EPrPI00000018360,EPrPI00000024164,EPrPI00000024267	HPar_812505,HPar_814129	PITG_02226T0,PITG_07215T0,PITG_07217T0,PITG_07235T0,PITG_07248T0,PITG_07298T0,PITG_07214T0,PITG_07251T0	PPTG_04155T0,PPTG_04227T0,PPTG_18431T0,PPTG_04192T0,PPTG_04195T0,PPTG_04226T0,PPTG_04208T0	PYU1_T004770,PYU1_T011326,PYU1_T011328,PYU1_T011352,PYU1_T011354,PYU1_T011357	Pr_77076T0,Pr_77090T0,Pr_80428T0,Pr_77100T0,Pr_77075T0	Ps_128492T0,Ps_129186T0,Ps_143709T0,Ps_143712T0,Ps_143713T0	SPRG_07989T0,SPRG_07990T0,SPRG_10416T0,SPRG_07991T0,SPRG_07992T0	GO:0004713:F:protein tyrosine kinase activity; GO:0004672:F:protein kinase activity; GO:0003682:F:chromatin binding; GO:0004674:F:protein serine/threonine kinase activity; GO:0035556:P:intracellular signal transduction; GO:0005524:F:ATP binding; GO:0006468:P:protein phosphorylation; GO:0016772:F:transferase activity, transferring phosphorus-containing groups; GO:0003677:F:DNA binding;	PF13898:DUF4205; PF00249:Myb_DNA-binding; PF00069:Pkinase; PF07714:Pkinase_Tyr; PF00610:DEP;	SM00220:Serine/Threonine protein kinases, catalytic; SM00049:Domain found in Dishevelled, Egl-10, and Ple; SM00219:Tyrosine kinase, catalytic domain; SM00717:SANT;	IPR001005:SANT/Myb domain; IPR000591:DEP domain; IPR020635:Tyrosine-protein kinase, catalytic domain; IPR000719:Protein kinase domain; IPR009057:Homeodomain-like; IPR011009:Protein kinase-like domain; IPR001245:Serine-threonine/tyrosine-protein kinase catalytic domain; IPR025257:Domain of unknown function DUF4205; IPR017877:Myb-like domain; IPR017441:Protein kinase, ATP binding site; IPR002290:Se…
11OOMYC085	11	51	AastE_6426.1,AastE_6654.1,AastE_7556.1	Ae201684_12917.1,Ae201684_12922.1,Ae201684_5528.1,Ae201684_19249.1	CCA18492	EPrPI00000023504,EPrPI00000024229,EPrPI00000019270	HPar_806814	PITG_15790T0,PITG_15791T0,PITG_18209T0,PITG_18230T0,PITG_18231T0,PITG_15793T0,PITG_15794T0,PITG_15795T0,PITG_15796T0,PITG_18200T0,PITG_18201T0,PITG_18202T0,PITG_18203T0,PITG_18204T0,PITG_18205T0,PITG_18206T0,PITG_18207T0,PITG_18232T0	PPTG_03408T0,PPTG_15466T0,PPTG_18270T0,PPTG_18271T0,PPTG_15486T0	PYU1_T002039,PYU1_T003755,PYU1_T013265	Pr_71118T0,Pr_71121T0,Pr_73653T0,Pr_80794T0	Ps_108504T0,Ps_108505T0,Ps_108507T0,Ps_133265T0,Ps_133266T0	SPRG_01970T0,SPRG_01971T0,SPRG_19384T0,SPRG_18870T0	GO:0008422:F:beta-glucosidase activity; GO:0005509:F:calcium ion binding; GO:0007067:P:mitosis; GO:0000775:C:chromosome, centromeric region; GO:0004198:F:calcium-dependent cysteine-type endopeptidase activity; GO:0003824:F:catalytic activity; GO:0005622:C:intracellular; GO:0004553:F:hydrolase activity, hydrolyzing O-glycosyl compounds; GO:0006508:P:proteolysis; GO:0005975:P:carbohydrate metabolic…	PF00648:Peptidase_C2; PF00232:Glyco_hydro_1; PF00400:WD40; PF03800:Nuf2;	SM00320:WD40 repeats;	IPR011047:Quinonprotein alcohol dehydrogenase-like superfamily; IPR001300:Peptidase C2, calpain, catalytic domain; IPR017986:WD40-repeat-containing domain; IPR017736:Glycoside hydrolase, family 1, beta-glucosidase; IPR013781:Glycoside hydrolase, catalytic domain; IPR001360:Glycoside hydrolase, family 1; IPR015943:WD40/YVTN repeat-like-containing domain; IPR001680:WD40 repeat; IPR017853:Glycoside …
11OOMYC086	11	51	AastE_15958.1,AastE_3992.1	Ae201684_4911.1,Ae201684_640.1	CCA14553,CCA18688,CCA19549	EPrPI00000015270,EPrPI00000018891,EPrPI00000025569,EPrPI00000025834,EPrPI00000025775	HPar_800551,HPar_800564,HPar_812425,HPar_813522	PITG_05737T0,PITG_05763T0,PITG_06871T0,PITG_11662T0,PITG_11666T0,PITG_20820T0,PITG_11659T0,PITG_11661T0	PPTG_00186T0,PPTG_00207T0,PPTG_06082T0,PPTG_07852T0,PPTG_07867T0,PPTG_07980T0,PPTG_07863T0	PYU1_T005006,PYU1_T005016,PYU1_T009120,PYU1_T010424,PYU1_T010430,PYU1_T010431,PYU1_T010427	Pr_73350T0,Pr_73352T0,Pr_75925T0,Pr_75936T0,Pr_79863T0	Ps_131373T0,Ps_131376T0,Ps_132515T0,Ps_132530T0,Ps_135752T0	SPRG_03838T0,SPRG_09884T0,SPRG_17943T0	GO:0005509:F:calcium ion binding; GO:0005515:F:protein binding; GO:0007165:P:signal transduction;	PF13676:TIR_2; PF13637:Ank_4; PF00023:Ank; PF13857:Ank_5; PF08719:DUF1768; PF12796:Ank_2;	SM00255:Toll; SM00248:ankyrin repeats; SM00054:EFh;	IPR012816:Conserved hypothetical protein CHP02464; IPR002048:EF-hand domain; IPR018247:EF-Hand 1, calcium-binding site; IPR000157:Toll/interleukin-1 receptor homology (TIR) domain; IPR002110:Ankyrin repeat; IPR011992:EF-hand domain pair; IPR020683:Ankyrin repeat-containing domain;
11OOMYC087	11	51	AastE_12048.1,AastE_12925.1,AastE_14951.1	Ae201684_18726.1,Ae201684_18576.1,Ae201684_10927.1,Ae201684_16725.1	CCA25982,CCA20054	EPrPI00000020446,EPrPI00000023388,EPrPI00000017934	HPar_808211,HPar_808212,HPar_808213,HPar_808214	PITG_09261T0,PITG_09262T0,PITG_09270T0	PPTG_03565T0,PPTG_03567T0,PPTG_03568T0,PPTG_03569T0,PPTG_03582T0,PPTG_03584T0	PYU1_T002746,PYU1_T002747,PYU1_T001297	Pr_80129T0,Pr_80130T0,Pr_80131T0,Pr_86319T0	Ps_140481T0,Ps_140488T0,Ps_145217T0,Ps_140489T0,Ps_140491T0	SPRG_04707T0,SPRG_04708T0,SPRG_04709T0,SPRG_04710T0,SPRG_04858T0,SPRG_07413T0,SPRG_10452T0,SPRG_15407T0,SPRG_16655T0,SPRG_10484T0,SPRG_10485T0,SPRG_10500T0,SPRG_10486T0,SPRG_16032T0	GO:0006810:P:transport; GO:0000724:P:double-strand break repair via homologous recombination; GO:0016021:C:integral to membrane; GO:0005337:F:nucleoside transmembrane transporter activity; GO:0030915:C:Smc5-Smc6 complex; GO:0006281:P:DNA repair;	PF02463:SMC_N; PF13476:AAA_23; PF01733:Nucleoside_tran;		IPR003395:RecF/RecN/SMC, N-terminal; IPR027417:P-loop containing nucleoside triphosphate hydrolase; IPR027132:Structural maintenance of chromosomes protein 6; IPR020846:Major facilitator superfamily domain; IPR002259:Equilibrative nucleoside transporter; IPR016196:Major facilitator superfamily domain, general substrate transporter;
11OOMYC089	11	51	AastE_7161.1	Ae201684_4657.1	CCA20134	EPrPI00000016871	HPar_811241	PITG_09565T0,PITG_09683T0,PITG_10710T0,PITG_20142T0,PITG_09598T0	PPTG_01757T0,PPTG_01765T0,PPTG_01794T0,PPTG_04585T0,PPTG_04586T0,PPTG_12470T0,PPTG_12511T0,PPTG_12765T0,PPTG_15758T0,PPTG_12514T0,PPTG_01763T0,PPTG_02615T0	PYU1_T013202,PYU1_T013201	Pr_73559T0,Pr_73560T0,Pr_75793T0,Pr_75796T0,Pr_76317T0,Pr_80980T0,Pr_75778T0,Pr_75854T0,Pr_73223T0	Ps_134679T0,Ps_135305T0,Ps_135307T0,Ps_136082T0,Ps_136083T0,Ps_136084T0,Ps_136085T0,Ps_141410T0,Ps_135317T0,Ps_141400T0,Ps_141408T0,Ps_141409T0,Ps_135310T0,Ps_135309T0,Ps_140437T0,Ps_129811T0	SPRG_14354T0,SPRG_18592T0		PF03343:SART-1;		IPR005011:SART-1 protein;
11OOMYC092	11	50	AastE_4964.1,AastE_7063.1,AastE_7347.1,AastE_838.1	Ae201684_13606.1,Ae201684_13609.1,Ae201684_13609.2,Ae201684_2777.1,Ae201684_9286.1,Ae201684_9358.1,Ae201684_9402.1,Ae201684_16660.1,Ae201684_19516.1,Ae201684_8692.1,Ae201684_9602.1,Ae201684_16661.1	CCA25392,CCA25465	EPrPI00000024394,EPrPI00000025697,EPrPI00000025710,EPrPI00000025357	HPar_808092	PITG_10922T0,PITG_10926T0,PITG_18025T0	PPTG_02449T0,PPTG_02461T0,PPTG_02462T0,PPTG_07074T0,PPTG_07077T0	PYU1_T003447	Pr_74442T0,Pr_74631T0,Pr_86209T0,Pr_86614T0,Pr_86978T0	Ps_127791T0,Ps_140053T0,Ps_140057T0,Ps_130842T0,Ps_131114T0,Ps_131126T0,Ps_132304T0,Ps_132827T0,Ps_145624T0,Ps_135958T0,Ps_145239T0,Ps_145595T0	SPRG_21373T0	GO:0003824:F:catalytic activity; GO:0008152:P:metabolic process; GO:0055114:P:oxidation-reduction process; GO:0016491:F:oxidoreductase activity; GO:0005488:F:binding; GO:0004318:F:enoyl-[acyl-carrier-protein] reductase (NADH) activity; GO:0004312:F:fatty acid synthase activity; GO:0006633:P:fatty acid biosynthetic process; GO:0005835:C:fatty acid synthase complex; GO:0016740:F:transferase activit…	PF00698:Acyl_transf_1; PF03060:NMO; PF13561:adh_short_C2; PF02801:Ketoacyl-synt_C; PF01575:MaoC_dehydratas; PF12348:CLASP_N; PF08354:DUF1729; PF01648:ACPS; PF00109:ketoacyl-synt;	SM00827:Acyl transferase domain in polyketide syntha;	IPR001227:Acyl transferase domain; IPR002582:Holo-[acyl carrier protein] synthase; IPR016039:Thiolase-like; IPR003965:Fatty acid synthase; IPR016035:Acyl transferase/acyl hydrolase/lysophospholipase; IPR013785:Aldolase-type TIM barrel; IPR004568:Phosphopantethiene-protein transferase domain; IPR018201:Beta-ketoacyl synthase, active site; IPR004136:2-nitropropane dioxygenase, NPD; IPR016040:NAD(P)…
11OOMYC099	11	47	AastE_12531.1,AastE_14827.1,AastE_4827.1,AastE_6114.1,AastE_9042.1,AastE_10876.1,AastE_10989.1,AastE_9953.1	Ae201684_15839.1,Ae201684_15840.1,Ae201684_5718.1,Ae201684_5723.1,Ae201684_2514.1	CCA15635,CCA16304,CCA26066	EPrPI00000019816,EPrPI00000023995,EPrPI00000022633	HPar_802786	PITG_04324T0,PITG_22861T0,PITG_08798T0,PITG_05533T0	PPTG_06388T0,PPTG_06837T0,PPTG_07617T0,PPTG_02694T0	PYU1_T005256,PYU1_T012425	Pr_74373T0,Pr_74374T0,Pr_79343T0,Pr_73174T0	Ps_133888T0,Ps_133890T0,Ps_139047T0,Ps_143223T0,Ps_133889T0,Ps_129862T0	SPRG_12325T0,SPRG_12326T0,SPRG_12328T0,SPRG_16939T0,SPRG_16940T0,SPRG_21152T0,SPRG_03900T0	GO:0005576:C:extracellular region; GO:0016491:F:oxidoreductase activity; GO:0008152:P:metabolic process; GO:0005515:F:protein binding; GO:0006508:P:proteolysis; GO:0007596:P:blood coagulation;	PF14295:PAN_4; PF00024:PAN_1; PF00264:Tyrosinase;	SM00223:APPLE domain;	IPR003014:PAN-1 domain; IPR008999:Actin cross-linking; IPR000177:Apple domain; IPR002227:Tyrosinase; IPR008922:Uncharacterised domain, di-copper centre;
11OOMYC1006	11	16	AastE_4999.1,AastE_5001.1	Ae201684_3964.1,Ae201684_16984.1	CCA21597	EPrPI00000025422	HPar_814001	PITG_07349T0	PPTG_04091T0	PYU1_T010146	Pr_77188T0	Ps_108369T0	SPRG_03486T0,SPRG_16945T0,SPRG_08278T0,SPRG_17396T0	GO:0003824:F:catalytic activity; GO:0006541:P:glutamine metabolic process; GO:0008242:F:omega peptidase activity; GO:0016787:F:hydrolase activity;	PF07722:Peptidase_C26;		IPR015527:Peptidase C26, gamma-glutamyl hydrolase; IPR011697:Peptidase C26;
11OOMYC1007	11	16	AastE_1448.1,AastE_7121.1	Ae201684_7583.1	CCA27543	EPrPI00000019505	HPar_803620,HPar_803619	PITG_07937T0	PPTG_08434T0	PYU1_T011182,PYU1_T011181	Pr_81248T0,Pr_81249T0	Ps_158198T0	SPRG_04455T0,SPRG_17359T0	GO:0005488:F:binding; GO:0005515:F:protein binding;	PF00400:WD40;	SM00320:WD40;	IPR016024:Armadillo-type fold; IPR015943:WD40/YVTN repeat-like-containing domain; IPR017986:WD40-repeat-containing domain; IPR011047:Quinonprotein alcohol dehydrogenase-like superfamily; IPR001680:WD40 repeat;
11OOMYC1010	11	16	AastE_13139.1,AastE_5664.1	Ae201684_11150.1,Ae201684_5332.1,Ae201684_5331.1	CCA23360	EPrPI00000021457	HPar_800306	PITG_13899T0	PPTG_01248T0	PYU1_T006137	Pr_76773T0	Ps_157407T0	SPRG_07443T0,SPRG_18723T0,SPRG_02457T0		PF10277:Frag1;		IPR019402:Frag1/DRAM/Sfk1;
11OOMYC1015	11	16	AastE_10180.1,AastE_1801.1,AastE_6198.1	Ae201684_11752.1	CCA18125	EPrPI00000014710	HPar_801978,HPar_801980	PITG_03560T0	PPTG_10108T0	PYU1_T006982	Pr_95988T0,Pr_95989T0	Ps_157061T0,Ps_157062T0	SPRG_07007T0
11OOMYC1016	11	16	AastE_11151.1	Ae201684_3927.1	CCA24563,CCA21072	EPrPI00000017409,EPrPI00000022840	HPar_801077	PITG_00450T0	PPTG_08327T0,PPTG_08328T0	PYU1_T004205,PYU1_T004187	Pr_72745T0	Ps_130275T0,Ps_130273T0	SPRG_04187T0	GO:0005515:F:protein binding;	PF03456:uDENN; PF02141:DENN;	SM00800:uDENN; SM00799:DENN;	IPR001194:DENN domain; IPR001478:PDZ domain; IPR005113:uDENN domain;
11OOMYC102	11	47	AastE_3042.1,AastE_5458.1,AastE_6210.1,AastE_7187.1,AastE_8627.1	Ae201684_2181.1,Ae201684_2714.1,Ae201684_2716.1,Ae201684_2717.1,Ae201684_2718.1,Ae201684_3718.3,Ae201684_5305.1,Ae201684_3718.1,Ae201684_3718.2,Ae201684_3718.4	CCA15693,CCA25743,CCA26006,CCA15095	EPrPI00000014566,EPrPI00000019256,EPrPI00000022166	HPar_801171,HPar_801173,HPar_804285,HPar_808284,HPar_807794	PITG_00348T0,PITG_01477T0,PITG_09404T0	PPTG_03719T0,PPTG_12096T0,PPTG_10823T0,PPTG_20059T0	PYU1_T009132,PYU1_T013495	Pr_72675T0,Pr_76560T0,Pr_84680T0	Ps_130188T0,Ps_137843T0,Ps_142328T0	SPRG_00446T0,SPRG_06260T0,SPRG_06261T0,SPRG_11634T0,SPRG_20866T0	GO:0043039:P:tRNA aminoacylation; GO:0016876:F:ligase activity, forming aminoacyl-tRNA and related compounds; GO:0005524:F:ATP binding; GO:0035091:F:phosphatidylinositol binding; GO:0007154:P:cell communication; GO:0016459:C:myosin complex; GO:0005515:F:protein binding; GO:0003774:F:motor activity;	PF00063:Myosin_head; PF00612:IQ; PF00787:PX; PF07973:tRNA_SAD;	SM00015:Short calmodulin-binding motif containing co; SM00312:PhoX homologous domain, present in p47phox a; SM00242:Myosin. Large ATPases;	IPR001683:Phox homologous domain; IPR009053:Prefoldin; IPR001609:Myosin head, motor domain; IPR027417:P-loop containing nucleoside triphosphate hydrolase; IPR000048:IQ motif, EF-hand binding site; IPR012947:Threonyl/alanyl tRNA synthetase, SAD;
11OOMYC1020	11	16	AastE_14912.1	Ae201684_14540.1	CCA25371	EPrPI00000014600,EPrPI00000016272	HPar_809862	PITG_20274T0,PITG_01872T0	PPTG_06872T0,PPTG_01030T0	PYU1_T003704,PYU1_T005867	Pr_79362T0	Ps_112127T0,Ps_137448T0	SPRG_10246T0		PF04034:DUF367; PF04068:RLI;		IPR007177:Domain of unknown function DUF367; IPR022968:Ribosome biogenesis protein; IPR007209:RNase L inhibitor RLI, possible metal-binding domain;
11OOMYC1022	11	16	AastE_2480.1	Ae201684_14739.1,Ae201684_14736.1	CCA18164	EPrPI00000016627	HPar_804586	PITG_02574T0,PITG_02573T0	PPTG_05314T0,PPTG_05313T0	PYU1_T008561,PYU1_T008560	Pr_77535T0	Ps_158462T0	SPRG_10998T0,SPRG_10999T0	GO:0016307:F:phosphatidylinositol phosphate kinase activity; GO:0016020:C:membrane; GO:0046488:P:phosphatidylinositol metabolic process; GO:0005509:F:calcium ion binding; GO:0005515:F:protein binding;	PF02714:DUF221; PF13967:RSN1_TM; PF00612:IQ; PF01504:PIP5K;	SM00015:IQ; SM00330:Phosphatidylinositol phosphate kinases;	IPR000048:IQ motif, EF-hand binding site; IPR023610:Phosphatidylinositol-4-phosphate 5-kinase; IPR002048:EF-hand domain; IPR018247:EF-Hand 1, calcium-binding site; IPR027483:Phosphatidylinositol-4-phosphate 5-kinase, C-terminal; IPR002498:Phosphatidylinositol-4-phosphate 5-kinase, core; IPR027401:Myosin-like IQ motif-containing domain; IPR027484:Phosphatidylinositol-4-phosphate 5-kinase, N-termin…
11OOMYC1024	11	16	AastE_6619.1	Ae201684_13831.1,Ae201684_13814.1	CCA18820,CCA18821	EPrPI00000019406	HPar_802448	PITG_00911T0	PPTG_10453T0,PPTG_10454T0	PYU1_T002030,PYU1_T002031	Pr_77735T0	Ps_142006T0	SPRG_09079T0,SPRG_09768T0	GO:0043565:F:sequence-specific DNA binding; GO:0008270:F:zinc ion binding; GO:0005515:F:protein binding; GO:0006355:P:regulation of transcription, DNA-dependent; GO:0003700:F:sequence-specific DNA binding transcription factor activity;	PF00560:LRR_1; PF12799:LRR_4;	SM00365:Leucine-rich repeat, SDS22-like subfamily;	IPR001611:Leucine-rich repeat; IPR000679:Zinc finger, GATA-type; IPR025875:Leucine rich repeat 4;
11OOMYC103	11	47	AastE_11334.1,AastE_13150.1	Ae201684_18295.1,Ae201684_2850.1	CCA14429,CCA14430,CCA14431,CCA14432,CCA14433,CCA14434,CCA14435,CCA14436,CCA14437,CCA14438,CCA14439,CCA14440,CCA14441,CCA14442,CCA14443,CCA14444,CCA14445,CCA14446,CCA14447,CCA14448,CCA14449,CCA14450,CCA14451,CCA14452,CCA14453,CCA14454,CCA14455,CCA21240	EPrPI00000021839,EPrPI00000022330	HPar_813786	PITG_04010T0,PITG_23044T0	PPTG_06861T0,PPTG_06667T0	PYU1_T012984,PYU1_T012973	Pr_79353T0,Pr_95101T0	Ps_112102T0,Ps_155807T0	SPRG_02261T0,SPRG_01883T0	GO:0004181:F:metallocarboxypeptidase activity; GO:0006796:P:phosphate-containing compound metabolic process; GO:0004427:F:inorganic diphosphatase activity; GO:0008270:F:zinc ion binding; GO:0005524:F:ATP binding; GO:0004020:F:adenylylsulfate kinase activity; GO:0004781:F:sulfate adenylyltransferase (ATP) activity; GO:0005737:C:cytoplasm; GO:0000287:F:magnesium ion binding; GO:0006508:P:proteolysi…	PF00246:Peptidase_M14; PF14306:PUA_2; PF00719:Pyrophosphatase; PF01747:ATP-sulfurylase; PF01583:APS_kinase;		IPR024951:Sulphate adenylyltransferase catalytic domain; IPR008162:Inorganic pyrophosphatase; IPR027417:P-loop containing nucleoside triphosphate hydrolase; IPR015947:PUA-like domain; IPR025980:ATP-sulfurylase PUA-like domain; IPR002891:Adenylylsulphate kinase; IPR000834:Peptidase M14, carboxypeptidase A; IPR014729:Rossmann-like alpha/beta/alpha sandwich fold;
11OOMYC1030	11	15	AastE_12846.1,AastE_13546.1,AastE_15806.1	Ae201684_13797.1,Ae201684_13798.1,Ae201684_13105.1	CCA18910	EPrPI00000024088	HPar_810746	PITG_19514T0	PPTG_07428T0	PYU1_T014876	Pr_84015T0	Ps_143035T0	SPRG_11949T0	GO:0016787:F:hydrolase activity; GO:0008152:P:metabolic process;	PF07859:Abhydrolase_3; PF11397:GlcNAc;		IPR013094:Alpha/beta hydrolase fold-3; IPR021067:Glycosyltransferase, GlcNAc;
11OOMYC1034	11	15	AastE_8966.1	Ae201684_10428.1,Ae201684_15952.1,Ae201684_15973.1,Ae201684_1286.1,Ae201684_1287.1	CCA16525	EPrPI00000018848	HPar_800114	PITG_03104T0	PPTG_14520T0	PYU1_T000639	Pr_78203T0	Ps_139355T0	SPRG_19805T0	GO:0030554:F:adenyl nucleotide binding;	PF00571:CBS; PF04515:Choline_transpo; PF01595:DUF21;		IPR002550:Domain of unknown function DUF21; IPR007603:Choline transporter-like; IPR000644:CBS domain;
11OOMYC1035	11	15	AastE_10246.1	Ae201684_1090.1,Ae201684_1091.1	CCA27366,CCA22733	EPrPI00000017781	HPar_807827	PITG_12327T0	PPTG_04076T0	PYU1_T014002	Pr_84954T0	Ps_129310T0	SPRG_01410T0,SPRG_19001T0,SPRG_19002T0	GO:0046872:F:metal ion binding; GO:0005515:F:protein binding; GO:0005524:F:ATP binding; GO:0044267:P:cellular protein metabolic process;	PF01363:FYVE; PF01590:GAF;	SM00064:Protein present in Fab1, YOTB, Vac1, and EEA; SM00065:Domain present in phytochromes and cGMP-spec;	IPR013083:Zinc finger, RING/FYVE/PHD-type; IPR002423:Chaperonin Cpn60/TCP-1; IPR003018:GAF domain; IPR000306:FYVE zinc finger; IPR017455:Zinc finger, FYVE-related; IPR011011:Zinc finger, FYVE/PHD-type;
11OOMYC1038	11	15	AastE_327.1,AastE_6467.1	Ae201684_1136.1,Ae201684_1136.2,Ae201684_1136.3	CCA21578,CCA24260	EPrPI00000017341	HPar_807874	PITG_12269T0	PPTG_04023T0	PYU1_T010081	Pr_93907T0	Ps_155739T0	SPRG_19128T0	GO:0003723:F:RNA binding; GO:0004540:F:ribonuclease activity;	PF00773:RNB;	SM00955:no description;	IPR001900:Ribonuclease II/R; IPR022966:Ribonuclease II/R, conserved site;
11OOMYC1039	11	15	AastE_9378.1	Ae201684_11774.1,Ae201684_11774.2	CCA25086,CCA25087,CCA25088,CCA25089	EPrPI00000021107	HPar_814813	PITG_09862T0	PPTG_18820T0	PYU1_T002556	Pr_76982T0	Ps_132086T0	SPRG_06990T0	GO:0005515:F:protein binding;	PF13415:Kelch_3; PF13422:DUF4110; PF13964:Kelch_6; PF13418:Kelch_4;		IPR025183:Domain of unknown function DUF4110; IPR015915:Kelch-type beta propeller;
11OOMYC104	11	47	AastE_13519.1	Ae201684_2814.1	CCA26335,CCA26336,CCA26337,CCA26338,CCA26339,CCA26340,CCA26341,CCA26342,CCA26343,CCA26344,CCA26345,CCA26346,CCA26347,CCA26348,CCA26349,CCA26350,CCA26351,CCA26352,CCA26353,CCA26354,CCA26355,CCA26356,CCA26357,CCA26358,CCA26359,CCA26360,CCA26361,CCA26362,CCA26363,CCA26364,CCA26365,CCA26366	EPrPI00000019922	HPar_804239,HPar_804240,HPar_804238	PITG_01645T0,PITG_01646T0	PPTG_00810T0	PYU1_T012080,PYU1_T012081	Pr_73980T0	Ps_127563T0	SPRG_05341T0,SPRG_05340T0	GO:0006886:P:intracellular protein transport; GO:0008536:F:Ran GTPase binding; GO:0005488:F:binding;	PF03810:IBN_N;		IPR016024:Armadillo-type fold; IPR001494:Importin-beta, N-terminal domain; IPR011989:Armadillo-like helical;
11OOMYC1042	11	15	AastE_6286.1,AastE_9623.1	Ae201684_13682.1,Ae201684_13682.2	CCA21109	EPrPI00000016635,EPrPI00000016638	HPar_813818	PITG_11743T0	PPTG_07798T0	PYU1_T013988	Pr_73294T0,Pr_73295T0	Ps_131301T0	SPRG_08991T0	GO:0003676:F:nucleic acid binding; GO:0005643:C:nuclear pore; GO:0009452:P:7-methylguanosine RNA capping; GO:0005515:F:protein binding; GO:0008168:F:methyltransferase activity; GO:0001510:P:RNA methylation; GO:0032259:P:methylation; GO:0006810:P:transport;	PF04096:Nucleoporin2; PF13634:Nucleoporin_FG; PF09445:Methyltransf_15; PF12110:Nup96;	SM00213:Ubiquitin homologues;	IPR000626:Ubiquitin domain; IPR021967:Nuclear protein 96; IPR019012:RNA cap guanine-N2 methyltransferase; IPR007230:Peptidase S59, nucleoporin; IPR019955:Ubiquitin supergroup; IPR002052:DNA methylase, N-6 adenine-specific, conserved site; IPR025574:Nucleoporin FG repeat;
11OOMYC1043	11	15	AastE_11259.1	Ae201684_13708.1,Ae201684_13708.2	CCA19755	EPrPI00000018625	HPar_808118	PITG_18023T0,PITG_18024T0	PPTG_02463T0,PPTG_02466T0	PYU1_T003436	Pr_74438T0	Ps_140066T0,Ps_140067T0	SPRG_05620T0	GO:0005515:F:protein binding; GO:0008270:F:zinc ion binding; GO:0005543:F:phospholipid binding;	PF13637:Ank_4; PF13920:zf-C3HC4_3; PF13857:Ank_5; PF12796:Ank_2; PF00169:PH;	SM00184:Ring finger; SM00233:Pleckstrin homology domain; SM00248:ankyrin repeats;	IPR020683:Ankyrin repeat-containing domain; IPR002110:Ankyrin repeat; IPR011993:Pleckstrin homology-like domain; IPR013083:Zinc finger, RING/FYVE/PHD-type; IPR001841:Zinc finger, RING-type; IPR001849:Pleckstrin homology domain;
11OOMYC1044	11	15	AastE_15069.1	Ae201684_1462.1,Ae201684_1462.2	CCA25591,CCA25592,CCA25593,CCA25594	EPrPI00000020859	HPar_803464	PITG_16338T0	PPTG_15003T0	PYU1_T012729	Pr_80313T0	Ps_136599T0	SPRG_10399T0
11OOMYC1045	11	15	AastE_3280.1	Ae201684_14808.1,Ae201684_303.1	CCA19502	EPrPI00000022308	HPar_800230,HPar_811896	PITG_18089T0	PPTG_19449T0	PYU1_T001015	Pr_71560T0	Ps_109010T0	SPRG_03931T0,SPRG_18759T0,SPRG_21424T0	GO:0015031:P:protein transport; GO:0016020:C:membrane;	PF10559:Plug_translocon; PF00344:SecY;		IPR019561:Translocon Sec61/SecY, plug domain; IPR023201:SecY subunit domain; IPR002208:SecY/SEC61-alpha family;
11OOMYC1046	11	15	AastE_3315.1	Ae201684_15077.1,Ae201684_15081.1	CCA21495	EPrPI00000016331	HPar_804810	PITG_13370T0	PPTG_00631T0	PYU1_T014631	Pr_71919T0	Ps_109267T0	SPRG_07853T0,SPRG_07857T0,SPRG_15718T0,SPRG_17375T0	GO:0006457:P:protein folding; GO:0051082:F:unfolded protein binding; GO:0009408:P:response to heat; GO:0005524:F:ATP binding; GO:0031072:F:heat shock protein binding;	PF00226:DnaJ; PF01556:CTDII; PF00684:DnaJ_CXXCXGXG;	SM00271:DnaJ molecular chaperone homology domain;	IPR008971:HSP40/DnaJ peptide-binding; IPR018253:DnaJ domain, conserved site; IPR012724:Chaperone DnaJ; IPR001623:DnaJ domain; IPR002939:Chaperone DnaJ, C-terminal; IPR001305:Heat shock protein DnaJ, cysteine-rich domain;
11OOMYC1052	11	15	AastE_12827.1	Ae201684_16899.1,Ae201684_16901.1,Ae201684_4943.1	CCA19122	EPrPI00000014871	HPar_802295,HPar_812394	PITG_13597T0,PITG_22016T0	PPTG_10531T0	PYU1_T008161	Pr_83628T0	Ps_143178T0	SPRG_09831T0		PF01852:START;	SM00234:in StAR and phosphatidylcholine transfer pro;	IPR023393:START-like domain; IPR002913:START domain;
11OOMYC1053	11	15	AastE_16416.1,AastE_5301.1	Ae201684_16953.1,Ae201684_7846.1	CCA16828,CCA27326	EPrPI00000015580	HPar_805937,HPar_805938	PITG_06450T0	PPTG_01205T0	PYU1_T013078	Pr_77365T0	Ps_134349T0	SPRG_18776T0	GO:0005515:F:protein binding; GO:0005524:F:ATP binding; GO:0003774:F:motor activity; GO:0016459:C:myosin complex;	PF00063:Myosin_head; PF06017:Myosin_TH1;	SM00242:Myosin. Large ATPases; SM00015:IQ;	IPR027417:P-loop containing nucleoside triphosphate hydrolase; IPR001609:Myosin head, motor domain; IPR000048:IQ motif, EF-hand binding site; IPR010926:Myosin tail 2;
11OOMYC1054	11	15	AastE_120.1	Ae201684_17147.2,Ae201684_17147.3	CCA17796	EPrPI00000014315	HPar_809247,HPar_809246	PITG_12746T0,PITG_12747T0	PPTG_07086T0,PPTG_07087T0	PYU1_T014464	Pr_74609T0	Ps_138846T0	SPRG_07680T0	GO:0005622:C:intracellular; GO:0005840:C:ribosome; GO:0003735:F:structural constituent of ribosome; GO:0006412:P:translation;	PF00833:Ribosomal_S17e;		IPR012340:Nucleic acid-binding, OB-fold; IPR001210:Ribosomal protein S17e; IPR018273:Ribosomal protein S17e, conserved site;
11OOMYC1056	11	15	AastE_11185.1	Ae201684_1787.1,Ae201684_1790.1,Ae201684_18924.1,Ae201684_18925.1,Ae201684_18926.1	CCA15561	EPrPI00000017676	HPar_809094	PITG_15819T0	PPTG_12599T0	PYU1_T001159	Pr_74218T0	Ps_139844T0	SPRG_00620T0	GO:0004003:F:ATP-dependent DNA helicase activity; GO:0005524:F:ATP binding; GO:0016818:F:hydrolase activity, acting on acid anhydrides, in phosphorus-containing anhydrides; GO:0016884:F:carbon-nitrogen ligase activity, with glutamine as amido-N-donor; GO:0016817:F:hydrolase activity, acting on acid anhydrides; GO:0003677:F:DNA binding;	PF01425:Amidase; PF06733:DEAD_2;	SM00488:no description;	IPR010614:DEAD2; IPR000120:Amidase; IPR020556:Amidase, conserved site; IPR006554:Helicase-like, DEXD box c2 type; IPR023631:Amidase signature domain; IPR014013:Helicase, superfamily 1/2, ATP-binding domain, DinG/Rad3-type; IPR027417:P-loop containing nucleoside triphosphate hydrolase;
11OOMYC1058	11	15	AastE_3660.1,AastE_5763.1	Ae201684_3563.1,Ae201684_3563.2,Ae201684_2141.1	CCA24643,CCA25781	EPrPI00000018111	HPar_800176	PITG_03034T0	PPTG_13315T0	PYU1_T000985	Pr_77908T0	Ps_142373T0	SPRG_19914T0	GO:0005524:F:ATP binding; GO:0044267:P:cellular protein metabolic process; GO:0005515:F:protein binding; GO:0046872:F:metal ion binding;	PF01363:FYVE; PF01590:GAF;	SM00065:GAF; SM00064:FYVE;	IPR003018:GAF domain; IPR002423:Chaperonin Cpn60/TCP-1; IPR013083:Zinc finger, RING/FYVE/PHD-type; IPR000306:FYVE zinc finger; IPR023393:START-like domain; IPR017455:Zinc finger, FYVE-related; IPR011011:Zinc finger, FYVE/PHD-type;
11OOMYC1059	11	15	AastE_445.1	Ae201684_3599.1,Ae201684_3602.1	CCA27230	EPrPI00000019293,EPrPI00000019787	HPar_804633	PITG_02547T0	PPTG_05289T0	PYU1_T004480,PYU1_T004482	Pr_77562T0	Ps_128220T0	SPRG_01171T0,SPRG_19617T0	GO:0003676:F:nucleic acid binding; GO:0008270:F:zinc ion binding; GO:0005515:F:protein binding;	PF00439:Bromodomain; PF15288:zf-CCHC_6; PF12157:DUF3591;	SM00343:ZnF_C2HC; SM00297:BROMO;	IPR001878:Zinc finger, CCHC-type; IPR001487:Bromodomain; IPR018359:Bromodomain, conserved site; IPR022591:Transcription initiation factor TFIID subunit 1, domain of unknown function;
11OOMYC106	11	46	AastE_14413.1,AastE_14513.1,AastE_1787.1,AastE_4872.1,AastE_4873.1,AastE_4874.1,AastE_7235.1,AastE_7300.1	Ae201684_11517.1,Ae201684_19004.1,Ae201684_19006.1,Ae201684_19007.1,Ae201684_19008.1,Ae201684_19009.1,Ae201684_12277.1,Ae201684_12278.1,Ae201684_12279.1,Ae201684_12280.1,Ae201684_12281.1,Ae201684_19005.1,Ae201684_5192.1	CCA14471	EPrPI00000014211,EPrPI00000022670	HPar_812090,HPar_812089	PITG_11525T0,PITG_11524T0	PPTG_11135T0,PPTG_11136T0	PYU1_T010532	Pr_74832T0,Pr_74833T0	Ps_141364T0,Ps_141365T0	SPRG_03531T0,SPRG_03532T0,SPRG_04376T0,SPRG_04377T0,SPRG_04378T0,SPRG_04379T0,SPRG_19505T0,SPRG_19512T0,SPRG_19513T0,SPRG_04375T0,SPRG_08771T0	GO:0004185:F:serine-type carboxypeptidase activity; GO:0006508:P:proteolysis;	PF00450:Peptidase_S10;		IPR018202:Peptidase S10, serine carboxypeptidase, active site; IPR001563:Peptidase S10, serine carboxypeptidase;
11OOMYC1060	11	15	AastE_1868.1,AastE_6580.1	Ae201684_3848.1,Ae201684_6757.1	CCA21055	EPrPI00000014506	HPar_803520,HPar_803521	PITG_00146T0	PPTG_15102T0	PYU1_T012783	Pr_49578T0	Ps_109499T0	SPRG_05266T0,SPRG_12421T0	GO:0004345:F:glucose-6-phosphate dehydrogenase activity; GO:0006006:P:glucose metabolic process; GO:0050661:F:NADP binding; GO:0055114:P:oxidation-reduction process;	PF00479:G6PD_N; PF02781:G6PD_C;		IPR022675:Glucose-6-phosphate dehydrogenase, C-terminal; IPR022674:Glucose-6-phosphate dehydrogenase, NAD-binding; IPR019796:Glucose-6-phosphate dehydrogenase, active site; IPR016040:NAD(P)-binding domain; IPR001282:Glucose-6-phosphate dehydrogenase;
11OOMYC1061	11	15	AastE_16350.1,AastE_282.1	Ae201684_4043.1,Ae201684_4043.2,Ae201684_4044.1	CCA18515	EPrPI00000013214	HPar_809355	PITG_23066T0	PPTG_09659T0	PYU1_T009426	Pr_72973T0	Ps_128743T0	SPRG_03031T0,SPRG_03032T0	GO:0000439:C:core TFIIH complex; GO:0046488:P:phosphatidylinositol metabolic process; GO:0006351:P:transcription, DNA-dependent; GO:0006281:P:DNA repair; GO:0046872:F:metal ion binding; GO:0006289:P:nucleotide-excision repair; GO:0008270:F:zinc ion binding; GO:0016307:F:phosphatidylinositol phosphate kinase activity;	PF04056:Ssl1; PF07975:C1_4; PF01504:PIP5K;	SM00330:Phosphatidylinositol phosphate kinases; SM01047:TFIIH C1-like domain; SM00327:von Willebrand factor (vWF) type A domain;	IPR027483:Phosphatidylinositol-4-phosphate 5-kinase, C-terminal; IPR012170:TFIIH subunit Ssl1/p44; IPR004595:TFIIH C1-like domain; IPR002498:Phosphatidylinositol-4-phosphate 5-kinase, core; IPR027484:Phosphatidylinositol-4-phosphate 5-kinase, N-terminal domain; IPR007087:Zinc finger, C2H2; IPR016034:Phosphatidylinositol-4-phosphate 5-kinase, core, subgroup; IPR002035:von Willebrand factor, type A…
11OOMYC1062	11	15	AastE_4529.1	Ae201684_5412.1,Ae201684_5413.1,Ae201684_5415.1	CCA16257	EPrPI00000019681	HPar_804063	PITG_04457T0	PPTG_07472T0,PPTG_20079T0	PYU1_T012506	Pr_79126T0	Ps_137699T0	SPRG_02495T0,SPRG_22108T0	GO:0006508:P:proteolysis; GO:0004252:F:serine-type endopeptidase activity;	PF00082:Peptidase_S8; PF12580:TPPII;		IPR000209:Peptidase S8/S53 domain; IPR015500:Peptidase S8, subtilisin-related; IPR023828:Peptidase S8, subtilisin, Ser-active site; IPR022229:Peptidase S8A, tripeptidyl peptidase II; IPR022398:Peptidase S8, subtilisin, His-active site;
11OOMYC1063	11	15	AastE_14983.1	Ae201684_556.1,Ae201684_558.1	CCA13989	EPrPI00000013703	HPar_807380,HPar_807381	PITG_10160T0,PITG_10173T0	PPTG_11883T0,PPTG_11883T1	PYU1_T005788	Pr_71492T0	Ps_142875T0	SPRG_03819T0	GO:0005506:F:iron ion binding; GO:0016491:F:oxidoreductase activity; GO:0055114:P:oxidation-reduction process; GO:0010181:F:FMN binding;	PF00667:FAD_binding_1; PF00175:NAD_binding_1; PF00258:Flavodoxin_1;		IPR023173:NADPH-cytochrome p450 reductase, FAD-binding, alpha-helical domain-3; IPR001094:Flavodoxin; IPR003097:FAD-binding, type 1; IPR001433:Oxidoreductase FAD/NAD(P)-binding; IPR017938:Riboflavin synthase-like beta-barrel; IPR008254:Flavodoxin/nitric oxide synthase; IPR001709:Flavoprotein pyridine nucleotide cytochrome reductase; IPR017927:Ferredoxin reductase-type FAD-binding domain;
11OOMYC1064	11	15	AastE_16225.1,AastE_3163.1	Ae201684_5990.1,Ae201684_5990.2,Ae201684_5979.1,Ae201684_5991.1	CCA19760	EPrPI00000017414	HPar_814042	PITG_13152T0	PPTG_12255T0	PYU1_T000417	Pr_76602T0	Ps_127885T0	SPRG_06878T0	GO:0004144:F:diacylglycerol O-acyltransferase activity; GO:0045017:P:glycerolipid biosynthetic process;	PF06974:DUF1298; PF03007:WES_acyltransf;		IPR009721:O-acyltransferase, WSD1, C-terminal; IPR004255:O-acyltransferase, WSD1, N-terminal;
11OOMYC1069	11	15	AastE_11350.1,AastE_7370.1	Ae201684_7316.1,Ae201684_7317.1	CCA27380	EPrPI00000013330	HPar_812515	PITG_07243T0	PPTG_04200T0	PYU1_T011336	Pr_77096T0	Ps_129193T0	SPRG_16291T0,SPRG_16292T0,SPRG_14305T0
11OOMYC1071	11	15	AastE_410.1,AastE_6600.1	Ae201684_915.1,Ae201684_916.1	CCA25187	EPrPI00000015792	HPar_814817	PITG_00263T0	PPTG_10911T0	PYU1_T003938	Pr_72612T0	Ps_130106T0	SPRG_05086T0,SPRG_05087T0,SPRG_13128T0	GO:0008270:F:zinc ion binding; GO:0005524:F:ATP binding; GO:0006468:P:protein phosphorylation; GO:0016772:F:transferase activity, transferring phosphorus-containing groups; GO:0005515:F:protein binding; GO:0004672:F:protein kinase activity; GO:0004713:F:protein tyrosine kinase activity; GO:0005543:F:phospholipid binding;	PF00168:C2; PF00069:Pkinase; PF00169:PH;	SM00547:ZnF_RBZ; SM00239:C2; SM00219:Tyrosine kinase, catalytic domain; SM00233:PH; SM00228:PDZ; SM00220:Serine/Threonine protein kinases, catalytic;	IPR001876:Zinc finger, RanBP2-type; IPR000719:Protein kinase domain; IPR001849:Pleckstrin homology domain; IPR018029:C2 membrane targeting protein; IPR002110:Ankyrin repeat; IPR020635:Tyrosine-protein kinase, catalytic domain; IPR000008:C2 calcium-dependent membrane targeting; IPR020683:Ankyrin repeat-containing domain; IPR002290:Serine/threonine- / dual specificity protein kinase, catalytic doma…
11OOMYC1072	11	15	AastE_13664.1	Ae201684_9168.1,Ae201684_9231.1	CCA22346	EPrPI00000023337	HPar_814682	PITG_07567T0	PPTG_08673T0	PYU1_T000456	Pr_79410T0,Pr_86651T0	Ps_135603T0	SPRG_10308T0,SPRG_10713T0,SPRG_18662T0	GO:0005086:F:ARF guanyl-nucleotide exchange factor activity; GO:0005488:F:binding; GO:0032012:P:regulation of ARF protein signal transduction;	PF03092:BT1; PF09324:DUF1981; PF12783:Sec7_N; PF01369:Sec7;	SM00222:Sec7;	IPR004324:Biopterin transport-related protein BT1; IPR023394:SEC7-like, alpha orthogonal bundle; IPR011989:Armadillo-like helical; IPR000904:SEC7-like; IPR016024:Armadillo-type fold; IPR015403:Domain of unknown function DUF1981, SEC7 associated; IPR016196:Major facilitator superfamily domain, general substrate transporter;
11OOMYC1075	11	15	AastE_932.1	Ae201684_2303.1	CCA14039,CCA14040,CCA14041,CCA14042,CCA14043	EPrPI00000014967	HPar_804134	PITG_01790T0	PPTG_00953T0	PYU1_T005697	Pr_73873T0	Ps_127748T0	SPRG_03404T0	GO:0016021:C:integral to membrane; GO:0006810:P:transport;			IPR009038:GOLD;
11OOMYC1079	11	15	AastE_7005.1	Ae201684_8557.1	CCA14612,CCA14613,CCA14614,CCA14615,CCA14616	EPrPI00000018953	HPar_805132	PITG_03777T0	PPTG_13622T0	PYU1_T007194	Pr_75314T0	Ps_136508T0	SPRG_02355T0		PF11699:CENP-C_C; PF15624:Mif2_N;		IPR025974:Mif2/CENP-C cupin domain;
11OOMYC1080	11	15	AastE_11599.1	Ae201684_1656.1	CCA15185,CCA15186,CCA15187,CCA15188,CCA21946	EPrPI00000017892	HPar_812275	PITG_20715T0	PPTG_05346T0	PYU1_T004503	Pr_77507T0	Ps_142011T0	SPRG_03798T0	GO:0006281:P:DNA repair; GO:0003913:F:DNA photolyase activity; GO:0003904:F:deoxyribodipyrimidine photo-lyase activity;	PF00875:DNA_photolyase; PF03441:FAD_binding_7;		IPR006050:DNA photolyase, N-terminal; IPR014729:Rossmann-like alpha/beta/alpha sandwich fold; IPR005101:DNA photolyase, FAD-binding/Cryptochrome, C-terminal; IPR008148:DNA photolyase, class 2;
11OOMYC1081	11	15	AastE_8280.1	Ae201684_3534.2	CCA15197,CCA23794	EPrPI00000020518	HPar_812287	PITG_02594T0	PPTG_05337T0	PYU1_T004494	Pr_45845T0,Pr_71527T0	Ps_108138T0,Ps_109436T0,Ps_109780T0	SPRG_00835T0	GO:0019752:P:carboxylic acid metabolic process; GO:0003824:F:catalytic activity; GO:0016831:F:carboxy-lyase activity; GO:0006536:P:glutamate metabolic process; GO:0004351:F:glutamate decarboxylase activity; GO:0030170:F:pyridoxal phosphate binding;	PF00282:Pyridoxal_deC;		IPR015421:Pyridoxal phosphate-dependent transferase, major region, subdomain 1; IPR015422:Pyridoxal phosphate-dependent transferase, major region, subdomain 2; IPR015424:Pyridoxal phosphate-dependent transferase; IPR002129:Pyridoxal phosphate-dependent decarboxylase; IPR010107:Glutamate decarboxylase;
11OOMYC1082	11	15	AastE_6790.1	Ae201684_8263.1	CCA15389,CCA15390,CCA15391	EPrPI00000020311	HPar_801411	PITG_01382T0,PITG_18037T0	PPTG_11993T0	PYU1_T008841	Pr_76479T0,Pr_76480T0	Ps_137944T0	SPRG_07906T0	GO:0003684:F:damaged DNA binding; GO:0043161:P:proteasomal ubiquitin-dependent protein catabolic process; GO:0006289:P:nucleotide-excision repair; GO:0005515:F:protein binding;	PF00627:UBA; PF00240:ubiquitin;	SM00727:Heat shock chaperonin-binding motif; SM00213:Ubiquitin homologues; SM00165:Ubiquitin associated domain;	IPR019955:Ubiquitin supergroup; IPR015360:XPC-binding domain; IPR006636:Heat shock chaperonin-binding; IPR009060:UBA-like; IPR015496:Ubiquilin; IPR019954:Ubiquitin conserved site; IPR019956:Ubiquitin; IPR000626:Ubiquitin domain; IPR015940:Ubiquitin-associated/translation elongation factor EF1B, N-terminal, eukaryote; IPR000449:Ubiquitin-associated domain/translation elongation factor EF-Ts, N-ter…
11OOMYC1083	11	15	AastE_15634.1	Ae201684_4260.1,Ae201684_4259.1	CCA15603,CCA16337	EPrPI00000013894,EPrPI00000024508	HPar_808873	PITG_05363T0	PPTG_02533T0	PYU1_T013020,PYU1_T013026	Pr_96539T0	Ps_108407T0	SPRG_09748T0	GO:0003824:F:catalytic activity; GO:0016829:F:lyase activity; GO:0008840:F:4-hydroxy-tetrahydrodipicolinate synthase; GO:0008152:P:metabolic process; GO:0009089:P:lysine biosynthetic process via diaminopimelate;	PF00701:DHDPS;		IPR005263:Dihydrodipicolinate synthase (4-hydroxy-tetrahydrodipicolinate synthase), DapA; IPR013785:Aldolase-type TIM barrel; IPR020625:Dihydrodipicolinate synthetase, active site; IPR002220:DapA-like; IPR020624:Dihydrodipicolinate synthetase, conserved site;
11OOMYC1085	11	15	AastE_5849.1	Ae201684_12996.1	CCA15893,CCA26916	EPrPI00000017263	HPar_800312,HPar_800313	PITG_13992T0	PPTG_01289T0,PPTG_01289T1	PYU1_T006247	Pr_94630T0	Ps_157393T0	SPRG_11061T0,SPRG_17440T0
11OOMYC1086	11	15	AastE_179.1	Ae201684_16616.1,Ae201684_5046.1	CCA15895,CCA26919	EPrPI00000013365,EPrPI00000013366	HPar_801239	PITG_01172T0	PPTG_01489T0	PYU1_T013743	Pr_48974T0	Ps_108335T0	SPRG_11739T0,SPRG_14275T0	GO:0033743:F:peptide-methionine (R)-S-oxide reductase activity; GO:0055114:P:oxidation-reduction process;	PF01641:SelR;		IPR002579:Peptide methionine sulphoxide reductase MrsB; IPR011057:Mss4-like;
11OOMYC1087	11	15	AastE_1392.1	Ae201684_18803.1	CCA16105,CCA16106,CCA16107,CCA16108,CCA16109	EPrPI00000021607	HPar_806178	PITG_00939T0	PPTG_10424T0	PYU1_T002052	Pr_77754T0	Ps_127038T0	SPRG_14835T0		PF01042:Ribonuc_L-PSP; PF01902:ATP_bind_4;		IPR006175:YjgF/Yer057p/UK114 family; IPR013813:Endoribonuclease L-PSP/chorismate mutase-like; IPR014729:Rossmann-like alpha/beta/alpha sandwich fold; IPR002761:DUF71 domain;
11OOMYC1088	11	15	AastE_10617.1,AastE_4585.1	Ae201684_2743.1	CCA21821,CCA16717	EPrPI00000019453	HPar_807563,HPar_807564	PITG_01543T0	PPTG_00732T0,PPTG_20260T0	PYU1_T012076	Pr_52148T0	Ps_108180T0	SPRG_22186T0	GO:0005506:F:iron ion binding; GO:0016491:F:oxidoreductase activity; GO:0055114:P:oxidation-reduction process; GO:0010181:F:FMN binding;	PF00175:NAD_binding_1; PF00667:FAD_binding_1; PF00258:Flavodoxin_1;		IPR017927:Ferredoxin reductase-type FAD-binding domain; IPR001709:Flavoprotein pyridine nucleotide cytochrome reductase; IPR008254:Flavodoxin/nitric oxide synthase; IPR017938:Riboflavin synthase-like beta-barrel; IPR003097:FAD-binding, type 1; IPR001433:Oxidoreductase FAD/NAD(P)-binding; IPR001094:Flavodoxin; IPR023173:NADPH-cytochrome p450 reductase, FAD-binding, alpha-helical domain-3;
11OOMYC1089	11	15	AastE_9646.1	Ae201684_3662.1	CCA17423,CCA17424,CCA17425,CCA17426,CCA17427	EPrPI00000017319	HPar_814363	PITG_20611T0	PPTG_18512T0	PYU1_T006651	Pr_83019T0	Ps_128519T0	SPRG_05133T0	GO:0005515:F:protein binding;	PF00400:WD40;	SM00320:WD40;	IPR015943:WD40/YVTN repeat-like-containing domain; IPR017986:WD40-repeat-containing domain; IPR019775:WD40 repeat, conserved site; IPR020472:G-protein beta WD-40 repeat; IPR001680:WD40 repeat;
11OOMYC109	11	46	AastE_12213.1,AastE_3946.1,AastE_5459.1,AastE_5663.1,AastE_6365.1	Ae201684_18268.1,Ae201684_12953.1,Ae201684_5095.1,Ae201684_9667.1	CCA16363,CCA22651,CCA15572,CCA16095	EPrPI00000015695,EPrPI00000014517,EPrPI00000017494	HPar_808841,HPar_803513,HPar_809118	PITG_00140T0,PITG_15837T0,PITG_03401T0,PITG_10083T0,PITG_15836T0	PPTG_11812T0,PPTG_14814T0,PPTG_15094T0,PPTG_16392T0	PYU1_T000801,PYU1_T010895,PYU1_T001151,PYU1_T000802	Pr_74211T0,Pr_95618T0,Pr_80384T0,Pr_76123T0	Ps_120578T0,Ps_142676T0,Ps_156351T0,Ps_134180T0,Ps_134181T0	SPRG_01911T0,SPRG_04626T0,SPRG_13475T0,SPRG_21646T0,SPRG_14442T0	GO:0003676:F:nucleic acid binding; GO:0003700:F:sequence-specific DNA binding transcription factor activity; GO:0016818:F:hydrolase activity, acting on acid anhydrides, in phosphorus-containing anhydrides; GO:0004386:F:helicase activity; GO:0005515:F:protein binding; GO:0003682:F:chromatin binding; GO:0003677:F:DNA binding; GO:0006355:P:regulation of transcription, DNA-dependent; GO:0005524:F:ATP…	PF00847:AP2; PF13831:PHD_2; PF00271:Helicase_C; PF00439:Bromodomain; PF13832:zf-HC5HC2H_2; PF00595:PDZ; PF13771:zf-HC5HC2H; PF00628:PHD; PF00385:Chromo; PF00176:SNF2_N;	SM00487:DEAD-like helicases superfamily; SM00249:PHD zinc finger; SM00380:DNA-binding domain in plant proteins such as; SM00384:AT_hook; SM00297:bromo domain; SM00298:Chromatin organization modifier domain; SM00547:ZnF_RBZ; SM00490:helicase superfamily c-terminal domain; SM00951:no description; SM00184:Ring finger; SM00717:SANT; SM00228:Domain present in PSD-95, Dlg, and ZO-1/2;	IPR017956:AT hook, DNA-binding motif; IPR014001:Helicase, superfamily 1/2, ATP-binding domain; IPR023780:Chromo domain; IPR016197:Chromo domain-like; IPR001478:PDZ domain; IPR023779:Chromo domain, conserved site; IPR001965:Zinc finger, PHD-type; IPR001487:Bromodomain; IPR001876:Zinc finger, RanBP2-type; IPR001005:SANT/Myb domain; IPR013083:Zinc finger, RING/FYVE/PHD-type; IPR018247:EF-Hand 1, cal…
11OOMYC1090	11	15	AastE_10219.1	Ae201684_14750.1	CCA17650,CCA17651,CCA17652,CCA17653,CCA17654	EPrPI00000018030	HPar_812269	PITG_02608T0	PPTG_05353T0	PYU1_T008430	Pr_77502T0	Ps_144100T0	SPRG_01029T0	GO:0005515:F:protein binding;	PF00400:WD40;	SM00320:WD40 repeats;	IPR015943:WD40/YVTN repeat-like-containing domain; IPR001680:WD40 repeat; IPR017986:WD40-repeat-containing domain;
11OOMYC1091	11	15	AastE_7523.1	Ae201684_11186.1	CCA17748,CCA17749,CCA17750,CCA17751,CCA17752	EPrPI00000020695	HPar_810617	PITG_09251T0	PPTG_03558T0	PYU1_T001308	Pr_80137T0	Ps_140502T0	SPRG_02937T0	GO:0008270:F:zinc ion binding; GO:0005975:P:carbohydrate metabolic process; GO:0006508:P:proteolysis; GO:0004553:F:hydrolase activity, hydrolyzing O-glycosyl compounds; GO:0004181:F:metallocarboxypeptidase activity;	PF00246:Peptidase_M14; PF00722:Glyco_hydro_16;	SM00631:no description;	IPR000834:Peptidase M14, carboxypeptidase A; IPR008985:Concanavalin A-like lectin/glucanases superfamily; IPR000757:Glycoside hydrolase, family 16; IPR013320:Concanavalin A-like lectin/glucanase, subgroup;
11OOMYC1092	11	15	AastE_4641.1	Ae201684_133.1	CCA19355,CCA23183	EPrPI00000016260,EPrPI00000021995	HPar_814756	PITG_17005T0	PPTG_17901T0	PYU1_T006460,PYU1_T006461,PYU1_T006540	Pr_83126T0	Ps_140317T0	SPRG_06053T0
11OOMYC1093	11	15	AastE_3759.1	Ae201684_18314.1	CCA19792,CCA24396	EPrPI00000013681	HPar_814157	PITG_08195T0,PITG_19857T0	PPTG_09554T0,PPTG_14231T0	PYU1_T011073	Pr_85809T0	Ps_127920T0,Ps_127921T0	SPRG_00111T0
11OOMYC1095	11	15	AastE_4306.1	Ae201684_16142.1	CCA19798,CCA24390	EPrPI00000019345	HPar_804727,HPar_809971,HPar_804728,HPar_809970	PITG_08008T0	PPTG_08516T0	PYU1_T011546	Pr_81306T0	Ps_138229T0	SPRG_03570T0	GO:0005509:F:calcium ion binding; GO:0016772:F:transferase activity, transferring phosphorus-containing groups; GO:0006468:P:protein phosphorylation; GO:0005524:F:ATP binding; GO:0005543:F:phospholipid binding; GO:0004674:F:protein serine/threonine kinase activity; GO:0005515:F:protein binding; GO:0004713:F:protein tyrosine kinase activity; GO:0004672:F:protein kinase activity;	PF00069:Pkinase; PF13405:EF-hand_6; PF13499:EF-hand_7; PF00169:PH;	SM00219:Tyrosine kinase, catalytic domain; SM00220:Serine/Threonine protein kinases, catalytic; SM00233:Pleckstrin homology domain; SM00054:EF-hand, calcium binding motif;	IPR011009:Protein kinase-like domain; IPR020636:Calcium/calmodulin-dependent/calcium-dependent protein kinase; IPR001125:Recoverin; IPR002290:Serine/threonine- / dual specificity protein kinase, catalytic domain; IPR008271:Serine/threonine-protein kinase, active site; IPR017441:Protein kinase, ATP binding site; IPR011993:Pleckstrin homology-like domain; IPR018247:EF-Hand 1, calcium-binding site; …
11OOMYC1098	11	15	AastE_5867.1,AastE_6687.1	Ae201684_1063.1	CCA21625,CCA23449	EPrPI00000021392	HPar_807871	PITG_12266T0	PPTG_04018T0	PYU1_T010083,PYU1_T010086,PYU1_T015068	Pr_74759T0	Ps_155741T0	SPRG_01457T0
11OOMYC1100	11	15	AastE_8146.1	Ae201684_18839.1	CCA22169,CCA24228	EPrPI00000016727	HPar_802695	PITG_15641T0	PPTG_07302T0	PYU1_T007888	Pr_75054T0	Ps_133097T0,Ps_145570T0	SPRG_01756T0,SPRG_12051T0,SPRG_15467T0
11OOMYC1102	11	15	AastE_1072.1,AastE_7816.1	Ae201684_6034.1	CCA23856,CCA24040	EPrPI00000020935	HPar_806637,HPar_806638,HPar_806639	PITG_17617T0	PPTG_18896T0	PYU1_T006330	Pr_72320T0	Ps_108640T0	SPRG_11271T0	GO:0003677:F:DNA binding; GO:0016787:F:hydrolase activity; GO:0006289:P:nucleotide-excision repair; GO:0003676:F:nucleic acid binding; GO:0005524:F:ATP binding; GO:0004386:F:helicase activity; GO:0004003:F:ATP-dependent DNA helicase activity;	PF13625:Helicase_C_3; PF00271:Helicase_C; PF04851:ResIII;	SM00490:helicase superfamily c-terminal domain; SM00487:DEAD-like helicases superfamily;	IPR001161:Helicase Ercc3; IPR027417:P-loop containing nucleoside triphosphate hydrolase; IPR006935:Helicase/UvrB domain; IPR001650:Helicase, C-terminal; IPR014001:Helicase, superfamily 1/2, ATP-binding domain;
11OOMYC1104	11	15	AastE_1308.1	Ae201684_7023.1	CCA24576,CCA26126	EPrPI00000018187	HPar_803050,HPar_810138	PITG_00725T0,PITG_00743T0,PITG_00744T0	PPTG_08035T0	PYU1_T014364	Pr_84134T0	Ps_137533T0	SPRG_00377T0	GO:0016020:C:membrane; GO:0030154:P:cell differentiation; GO:0016772:F:transferase activity, transferring phosphorus-containing groups;	PF11380:DUF3184; PF00066:Notch; PF03092:BT1;	SM00004:NL;	IPR004324:Biopterin transport-related protein BT1; IPR000800:Notch domain; IPR021520:Protein of unknown function DUF3184; IPR016196:Major facilitator superfamily domain, general substrate transporter; IPR018247:EF-Hand 1, calcium-binding site;
11OOMYC1105	11	15	AastE_10443.1	Ae201684_14029.1	CCA27102,CCA27103	EPrPI00000023715,EPrPI00000025273	HPar_807971,HPar_811445	PITG_02744T0	PPTG_05504T0	PYU1_T004378	Pr_79267T0	Ps_139166T0,Ps_135081T0	SPRG_08359T0		PF04112:Mak10;		IPR007244:NatC N(alpha)-terminal acetyltransferase, Mak10 subunit;
11OOMYC1106	11	15	AastE_7206.1	Ae201684_14785.1	CCA17465	EPrPI00000014426,EPrPI00000022563	HPar_800890	PITG_02245T0,PITG_02246T0	PPTG_05014T0,PPTG_05015T0	PYU1_T004738	Pr_49765T0,Pr_71801T0	Ps_108284T0	SPRG_04733T0	GO:0008762:F:UDP-N-acetylmuramate dehydrogenase activity; GO:0016614:F:oxidoreductase activity, acting on CH-OH group of donors; GO:0016491:F:oxidoreductase activity; GO:0055114:P:oxidation-reduction process; GO:0003824:F:catalytic activity; GO:0050660:F:flavin adenine dinucleotide binding;	PF02913:FAD-oxidase_C; PF01565:FAD_binding_4;		IPR016164:FAD-linked oxidase-like, C-terminal; IPR016171:Vanillyl-alcohol oxidase, C-terminal subdomain 2; IPR016167:FAD-binding, type 2, subdomain 1; IPR004113:FAD-linked oxidase, C-terminal; IPR016169:CO dehydrogenase flavoprotein-like, FAD-binding, subdomain 2; IPR006094:FAD linked oxidase, N-terminal; IPR016166:FAD-binding, type 2;
11OOMYC1116	11	15	AastE_12214.1,AastE_9013.1	Ae201684_17473.1	CCA25522	EPrPI00000021958	HPar_803106,HPar_805478,HPar_803107,HPar_805477	PITG_00664T0	PPTG_08104T0	PYU1_T004296	Pr_72908T0	Ps_141009T0	SPRG_03775T0	GO:0016787:F:hydrolase activity;	PF00149:Metallophos;		IPR004843:Phosphoesterase domain;
11OOMYC1117	11	15	AastE_15875.1,AastE_4739.1	Ae201684_11710.1,Ae201684_8586.1	CCA17577	EPrPI00000014728	HPar_803891,HPar_803892	PITG_08328T0	PPTG_16980T0	PYU1_T002356	Pr_74101T0	Ps_108600T0	SPRG_07036T0,SPRG_02351T0	GO:0016881:F:acid-amino acid ligase activity;	PF00179:UQ_con;	SM00212:Ubiquitin-conjugating enzyme E2, catalytic d;	IPR000608:Ubiquitin-conjugating enzyme, E2; IPR016135:Ubiquitin-conjugating enzyme/RWD-like;
11OOMYC1118	11	15	AastE_6711.1	Ae201684_14618.1	CCA14379	EPrPI00000018262	HPar_804740,HPar_812907	PITG_08072T0	PPTG_14333T0	PYU1_T011477	Pr_78607T0,Pr_78609T0	Ps_135489T0	SPRG_00696T0,SPRG_04887T0,SPRG_05197T0		PF01490:Aa_trans;		IPR013057:Amino acid transporter, transmembrane;
11OOMYC1120	11	15	AastE_9123.1	Ae201684_5057.1	CCA21452	EPrPI00000024376	HPar_807672,HPar_807673,HPar_807671	PITG_13827T0	PPTG_09322T0	PYU1_T006219	Pr_76720T0,Pr_81729T0	Ps_130385T0	SPRG_12946T0,SPRG_14257T0	GO:0005515:F:protein binding;	PF00023:Ank; PF13857:Ank_5; PF12796:Ank_2;	SM00248:ankyrin repeats;	IPR002110:Ankyrin repeat; IPR020683:Ankyrin repeat-containing domain;
11OOMYC1121	11	15	AastE_12628.1	Ae201684_9331.1,Ae201684_9334.1	CCA18785	EPrPI00000021509	HPar_808165,HPar_808174	PITG_13059T0,PITG_13060T0,PITG_13061T0	PPTG_12353T0	PYU1_T000345	Pr_76668T0	Ps_140626T0	SPRG_00297T0	GO:0035091:F:phosphatidylinositol binding; GO:0007154:P:cell communication; GO:0005515:F:protein binding;	PF00787:PX;	SM00312:PX;	IPR001683:Phox homologous domain;
11OOMYC1122	11	15	AastE_7975.1	Ae201684_14426.1,Ae201684_14470.1	CCA19976	EPrPI00000019773	HPar_809523,HPar_809524,HPar_809522	PITG_20994T0	PPTG_06888T0	PYU1_T003700	Pr_79372T0	Ps_129631T0	SPRG_08601T0,SPRG_20619T0	GO:0005524:F:ATP binding; GO:0046872:F:metal ion binding;	PF13535:ATP-grasp_4;		IPR013816:ATP-grasp fold, subdomain 2; IPR011761:ATP-grasp fold;
11OOMYC1123	11	15	AastE_10264.1	Ae201684_4271.1	CCA21439	EPrPI00000013264	HPar_810520,HPar_810521	PITG_07072T0	PPTG_04366T0,PPTG_16543T0	PYU1_T011238	Pr_71753T0,Pr_76496T0	Ps_138744T0	SPRG_04628T0,SPRG_15938T0	GO:0016491:F:oxidoreductase activity; GO:0008152:P:metabolic process;	PF00106:adh_short;	SM00822:no description;	IPR002198:Short-chain dehydrogenase/reductase SDR; IPR020842:Polyketide synthase/Fatty acid synthase, KR; IPR002347:Glucose/ribitol dehydrogenase; IPR016040:NAD(P)-binding domain;
11OOMYC1124	11	15	AastE_11001.1	Ae201684_4741.1	CCA16391	EPrPI00000016801	HPar_811789,HPar_811790	PITG_02022T0	PPTG_11936T0	PYU1_T005764	Pr_71501T0,Pr_80091T0,Pr_86535T0	Ps_143969T0,Ps_141179T0	SPRG_12471T0	GO:0006886:P:intracellular protein transport; GO:0030132:C:clathrin coat of coated pit; GO:0005198:F:structural molecule activity; GO:0030130:C:clathrin coat of trans-Golgi network vesicle; GO:0016192:P:vesicle-mediated transport; GO:0005515:F:protein binding; GO:0005488:F:binding;	PF01394:Clathrin_propel; PF00637:Clathrin; PF13838:Clathrin_H_link; PF09268:Clathrin-link;	SM00299:CLH;	IPR001473:Clathrin, heavy chain, propeller, N-terminal; IPR016024:Armadillo-type fold; IPR022365:Clathrin, heavy chain, propeller repeat; IPR015348:Clathrin, heavy chain, linker, core motif; IPR011990:Tetratricopeptide-like helical; IPR012331:Clathrin, heavy chain, linker; IPR000547:Clathrin, heavy chain/VPS, 7-fold repeat; IPR016341:Clathrin, heavy chain; IPR016025:Clathrin, heavy chain, linker/…
11OOMYC1125	11	15	AastE_1169.1	Ae201684_14572.1	CCA19404	EPrPI00000026615	HPar_812773,HPar_812822	PITG_10887T0	PPTG_17588T0	PYU1_T008336,PYU1_T008346	Pr_72111T0,Pr_72364T0	Ps_142976T0,Ps_109522T0	SPRG_05149T0	GO:0006412:P:translation; GO:0003735:F:structural constituent of ribosome; GO:0005622:C:intracellular; GO:0005840:C:ribosome;	PF10785:NADH-u_ox-rdase; PF00366:Ribosomal_S17;		IPR012340:Nucleic acid-binding, OB-fold; IPR019978:Ribosomal protein S17, archaeal; IPR019979:Ribosomal protein S17, conserved site; IPR000266:Ribosomal protein S17; IPR019721:NADH-ubiquinone oxidoreductase, 21kDa subunit, N-terminal;
11OOMYC1126	11	15	AastE_10778.1	Ae201684_643.1	CCA17664	EPrPI00000016097	HPar_813562,HPar_813566,HPar_814757,HPar_813563,HPar_813565	PITG_05921T0	PPTG_00339T0	PYU1_T004898	Pr_81828T0	Ps_137988T0	SPRG_03835T0		PF15341:SLX9;
11OOMYC1129	11	15	AastE_7621.1	Ae201684_16321.1	CCA15141	EPrPI00000022039	HPar_803173	PITG_02785T0,PITG_02786T0	PPTG_05552T0,PPTG_05553T0	PYU1_T008528	Pr_71696T0,Pr_71816T0,Pr_71817T0	Ps_157135T0	SPRG_00644T0	GO:0016832:F:aldehyde-lyase activity; GO:0003824:F:catalytic activity; GO:0008270:F:zinc ion binding; GO:0004332:F:fructose-bisphosphate aldolase activity; GO:0006096:P:glycolysis; GO:0005975:P:carbohydrate metabolic process;	PF01116:F_bP_aldolase;		IPR000771:Ketose-bisphosphate aldolase, class-II; IPR013785:Aldolase-type TIM barrel; IPR006411:Fructose-bisphosphate aldolase, class II, yeast/E. coli subtype;
11OOMYC1131	11	15	AastE_3116.1	Ae201684_16950.1	CCA16829	EPrPI00000025337	HPar_806739	PITG_06177T0,PITG_07777T0,PITG_06176T0	PPTG_14048T0,PPTG_14049T0	PYU1_T008954	Pr_77459T0	Ps_139983T0,Ps_139982T0	SPRG_00148T0	GO:0005543:F:phospholipid binding; GO:0005515:F:protein binding;	PF01852:START; PF07059:DUF1336;	SM00234:in StAR and phosphatidylcholine transfer pro; SM00233:PH;	IPR023393:START-like domain; IPR002913:START domain; IPR001849:Pleckstrin homology domain; IPR011993:Pleckstrin homology-like domain; IPR009769:Domain of unknown function DUF1336;
11OOMYC1132	11	15	AastE_11038.1	Ae201684_2741.1	CCA21881	EPrPI00000026497	HPar_805246	PITG_07572T0,PITG_19979T0	PPTG_08670T0	PYU1_T000461	Pr_79406T0	Ps_135608T0	SPRG_06303T0,SPRG_06305T0,SPRG_06304T0,SPRG_18205T0	GO:0005515:F:protein binding; GO:0005543:F:phospholipid binding;		SM00233:PH;	IPR011993:Pleckstrin homology-like domain; IPR001849:Pleckstrin homology domain;
11OOMYC1138	11	15	AastE_7940.1	Ae201684_5479.1	CCA19424	EPrPI00000018181	HPar_812635	PITG_18296T0,PITG_18298T0	PPTG_00090T0,PPTG_00091T0	PYU1_T004985	Pr_75996T0,Pr_75997T0	Ps_132630T0,Ps_132631T0	SPRG_02563T0	GO:0006779:P:porphyrin-containing compound biosynthetic process; GO:0055114:P:oxidation-reduction process; GO:0004109:F:coproporphyrinogen oxidase activity;	PF01218:Coprogen_oxidas;		IPR001260:Coproporphyrinogen III oxidase, aerobic;
11OOMYC114	11	44	AastE_7538.1,AastE_7550.1	Ae201684_14995.1,Ae201684_14997.1,Ae201684_14998.1	CCA26456	EPrPI00000013776,EPrPI00000021749,EPrPI00000022413,EPrPI00000023690	HPar_812913,HPar_812914	PITG_10305T0,PITG_10309T0,PITG_10430T0,PITG_10437T0,PITG_10443T0,PITG_19252T0	PPTG_00505T0,PPTG_00510T0,PPTG_08736T0,PPTG_08739T0,PPTG_08758T0	PYU1_T002988,PYU1_T006790,PYU1_T006791,PYU1_T006797,PYU1_T006798,PYU1_T006783	Pr_41159T0,Pr_71991T0,Pr_71992T0,Pr_72347T0,Pr_82066T0,Pr_82068T0,Pr_72213T0	Ps_109131T0,Ps_109133T0,Ps_109677T0,Ps_138278T0,Ps_138280T0	SPRG_11585T0,SPRG_11586T0,SPRG_18833T0	GO:0008152:P:metabolic process; GO:0006635:P:fatty acid beta-oxidation; GO:0006631:P:fatty acid metabolic process; GO:0055114:P:oxidation-reduction process; GO:0003997:F:acyl-CoA oxidase activity; GO:0050660:F:flavin adenine dinucleotide binding; GO:0003995:F:acyl-CoA dehydrogenase activity; GO:0016627:F:oxidoreductase activity, acting on the CH-CH group of donors; GO:0005777:C:peroxisome;	PF02770:Acyl-CoA_dh_M; PF00441:Acyl-CoA_dh_1; PF01756:ACOX; PF14749:Acyl-CoA_ox_N;		IPR009075:Acyl-CoA dehydrogenase/oxidase C-terminal; IPR009100:Acyl-CoA dehydrogenase/oxidase; IPR006091:Acyl-CoA oxidase/dehydrogenase, central domain; IPR013786:Acyl-CoA dehydrogenase/oxidase, N-terminal; IPR002655:Acyl-CoA oxidase, C-terminal; IPR012258:Acyl-CoA oxidase;
11OOMYC1140	11	15	AastE_7929.1,AastE_8437.1	Ae201684_478.1,Ae201684_4679.1	CCA22603	EPrPI00000021515	HPar_802587	PITG_20121T0,PITG_20734T0	PPTG_13987T0	PYU1_T007968	Pr_75132T0	Ps_133193T0	SPRG_15357T0,SPRG_14359T0		PF08507:COPI_assoc;		IPR013714:Golgi apparatus membrane protein TVP15;
11OOMYC1141	11	15	AastE_5676.1,AastE_75.1	Ae201684_3773.1,Ae201684_10747.1	CCA15190	EPrPI00000017895	HPar_812274	PITG_20714T0,PITG_22566T0	PPTG_05347T0	PYU1_T004505,PYU1_T004504	Pr_77506T0	Ps_142010T0	SPRG_04760T0	GO:0008270:F:zinc ion binding;	PF12906:RINGv;	SM00744:RINGv;	IPR013083:Zinc finger, RING/FYVE/PHD-type; IPR011016:Zinc finger, RING-CH-type;
11OOMYC1144	11	15	AastE_2164.1	Ae201684_15153.1	CCA25220	EPrPI00000020624	HPar_806292	PITG_14918T0	PPTG_02036T0,PPTG_02037T0	PYU1_T011860	Pr_71338T0,Pr_71339T0	Ps_109110T0,Ps_138154T0	SPRG_12641T0,SPRG_21567T0	GO:0003935:F:GTP cyclohydrolase II activity; GO:0008686:F:3,4-dihydroxy-2-butanone-4-phosphate synthase activity; GO:0009231:P:riboflavin biosynthetic process;	PF00926:DHBP_synthase; PF00925:GTP_cyclohydro2;		IPR000926:GTP cyclohydrolase II, RibA; IPR017945:DHBP synthase RibB-like alpha/beta domain; IPR016299:Riboflavin biosynthesis protein RibBA; IPR000422:3,4-dihydroxy-2-butanone 4-phosphate synthase, RibB;
11OOMYC1146	11	15	AastE_4662.1	Ae201684_12503.1	CCA14152	EPrPI00000015597	HPar_814339	PITG_03842T0,PITG_03845T0	PPTG_06508T0,PPTG_06512T0	PYU1_T007154	Pr_75362T0,Pr_75365T0	Ps_136577T0,Ps_136582T0	SPRG_20331T0	GO:0005509:F:calcium ion binding; GO:0004806:F:triglyceride lipase activity; GO:0006629:P:lipid metabolic process;	PF01167:Tub; PF01764:Lipase_3; PF00226:DnaJ;	SM00271:DnaJ;	IPR000007:Tubby, C-terminal; IPR011992:EF-hand domain pair; IPR001623:DnaJ domain; IPR002921:Lipase, class 3; IPR018253:DnaJ domain, conserved site; IPR025659:Tubby C-terminal-like domain; IPR002048:EF-hand domain;
11OOMYC1147	11	15	AastE_3935.1	Ae201684_2432.1	CCA15125	EPrPI00000024016	HPar_810121	PITG_00746T0	PPTG_08013T0,PPTG_08027T0	PYU1_T014368	Pr_84125T0,Pr_84128T0	Ps_137539T0,Ps_137544T0	SPRG_03854T0,SPRG_03306T0	GO:0015031:P:protein transport; GO:0030554:F:adenyl nucleotide binding;	PF00571:CBS; PF03357:Snf7; PF01595:DUF21;		IPR005024:Snf7; IPR002550:Domain of unknown function DUF21; IPR000644:CBS domain;
11OOMYC1149	11	15	AastE_1479.1,AastE_1480.1,AastE_5852.1	Ae201684_1882.1	CCA14273	EPrPI00000019911	HPar_814697,HPar_803563	PITG_07821T0	PPTG_12524T0,PPTG_18677T0	PYU1_T011445	Pr_82182T0	Ps_137318T0	SPRG_13988T0	GO:0008026:F:ATP-dependent helicase activity; GO:0003676:F:nucleic acid binding; GO:0006281:P:DNA repair; GO:0004518:F:nuclease activity; GO:0005524:F:ATP binding; GO:0004386:F:helicase activity;	PF12813:XPG_I_2; PF00270:DEAD; PF04408:HA2; PF00867:XPG_I; PF00271:Helicase_C;	SM00487:DEXDc; SM00490:HELICc; SM00847:Helicase associated domain (HA2) Add an ann;	IPR001650:Helicase, C-terminal; IPR007502:Helicase-associated domain; IPR006084:XPG/Rad2 endonuclease; IPR006086:XPG-I domain; IPR027417:P-loop containing nucleoside triphosphate hydrolase; IPR014001:Helicase, superfamily 1/2, ATP-binding domain; IPR011545:DNA/RNA helicase, DEAD/DEAH box type, N-terminal; IPR026832:Asteroid; IPR002464:DNA/RNA helicase, ATP-dependent, DEAH-box type, conserved site;
11OOMYC115	11	44	AastE_9096.1,AastE_9750.1	Ae201684_16978.1,Ae201684_17122.1,Ae201684_4792.1	CCA18297,CCA18429	EPrPI00000020571,EPrPI00000017087	HPar_801646,HPar_803204	PITG_02824T0,PITG_02832T0,PITG_13686T0,PITG_08780T0	PPTG_05589T0,PPTG_05594T0,PPTG_05610T0,PPTG_10668T0,PPTG_13089T0,PPTG_06397T0,PPTG_19673T0	PYU1_T000044,PYU1_T008375	Pr_80578T0,Pr_80581T0,Pr_80593T0,Pr_84646T0,Pr_84647T0,Pr_84650T0,Pr_85110T0,Pr_79685T0	Ps_127071T0,Ps_134985T0,Ps_134993T0,Ps_139599T0,Ps_139600T0,Ps_139607T0,Ps_157118T0,Ps_132807T0	SPRG_01772T0,SPRG_07703T0,SPRG_07702T0,SPRG_12507T0	GO:0008272:P:sulfate transport; GO:0015116:F:sulfate transmembrane transporter activity; GO:0016021:C:integral to membrane; GO:0005484:F:SNAP receptor activity; GO:0016020:C:membrane; GO:0006886:P:intracellular protein transport; GO:0016192:P:vesicle-mediated transport; GO:0005515:F:protein binding;	PF00226:DnaJ; PF00804:Syntaxin; PF05739:SNARE; PF01740:STAS; PF00916:Sulfate_transp; PF00027:cNMP_binding;	SM00100:cNMP; SM00271:DnaJ; SM00397:t_SNARE;	IPR018490:Cyclic nucleotide-binding-like; IPR000595:Cyclic nucleotide-binding domain; IPR000727:Target SNARE coiled-coil domain; IPR011547:Sulphate transporter; IPR010989:t-SNARE; IPR001623:DnaJ domain; IPR018253:DnaJ domain, conserved site; IPR014710:RmlC-like jelly roll fold; IPR006011:Syntaxin, N-terminal domain; IPR002645:STAS domain; IPR006012:Syntaxin/epimorphin, conserved site;
11OOMYC1150	11	15	AastE_673.1	Ae201684_8680.1	CCA19719	EPrPI00000015206	HPar_803851,HPar_803852	PITG_08461T0	PPTG_13653T0,PPTG_13655T0	PYU1_T002464	Pr_83248T0,Pr_83249T0	Ps_137909T0,Ps_139523T0	SPRG_03147T0		PF04970:LRAT;		IPR007053:LRAT-like domain; IPR008999:Actin cross-linking;
11OOMYC1151	11	15	AastE_1166.1	Ae201684_14568.1	CCA19275	EPrPI00000013650	HPar_801755,HPar_801756	PITG_18798T0,PITG_18799T0	PPTG_17546T0,PPTG_17546T1,PPTG_17545T0	PYU1_T002907	Pr_78968T0	Ps_157303T0	SPRG_05158T0	GO:0004672:F:protein kinase activity; GO:0004713:F:protein tyrosine kinase activity; GO:0005524:F:ATP binding; GO:0003824:F:catalytic activity; GO:0005488:F:binding; GO:0006468:P:protein phosphorylation; GO:0016772:F:transferase activity, transferring phosphorus-containing groups;	PF00069:Pkinase; PF12697:Abhydrolase_6; PF07714:Pkinase_Tyr; PF14295:PAN_4;	SM00220:Serine/Threonine protein kinases, catalytic; SM00219:Tyrosine kinase, catalytic domain;	IPR016024:Armadillo-type fold; IPR002290:Serine/threonine- / dual specificity protein kinase, catalytic domain; IPR008266:Tyrosine-protein kinase, active site; IPR003609:Apple-like; IPR001245:Serine-threonine/tyrosine-protein kinase catalytic domain; IPR011009:Protein kinase-like domain; IPR000639:Epoxide hydrolase-like; IPR011989:Armadillo-like helical; IPR000719:Protein kinase domain; IPR020635…
11OOMYC1153	11	15	AastE_10826.1,AastE_11803.1	Ae201684_17950.1	CCA14840	EPrPI00000022060	HPar_803029,HPar_803030	PITG_15505T0	PPTG_11403T0	PYU1_T007227	Pr_50699T0,Pr_86309T0	Ps_134044T0,Ps_134045T0	SPRG_04353T0	GO:0006260:P:DNA replication; GO:0003677:F:DNA binding; GO:0008270:F:zinc ion binding; GO:0003887:F:DNA-directed DNA polymerase activity; GO:0005634:C:nucleus; GO:0003676:F:nucleic acid binding; GO:0000166:F:nucleotide binding; GO:0006139:P:nucleobase-containing compound metabolic process;	PF03104:DNA_pol_B_exo1; PF08490:DUF1744; PF00136:DNA_pol_B;	SM00486:POLBc;	IPR006172:DNA-directed DNA polymerase, family B; IPR013697:DNA polymerase epsilon, catalytic subunit A, C-terminal; IPR006133:DNA-directed DNA polymerase, family B, exonuclease domain; IPR012337:Ribonuclease H-like domain; IPR006134:DNA-directed DNA polymerase, family B, multifunctional domain;
11OOMYC1154	11	15	AastE_3425.1	Ae201684_4338.1	CCA17822	EPrPI00000014306	HPar_814750	PITG_12727T0,PITG_12725T0	PPTG_19704T0,PPTG_07079T0	PYU1_T014458	Pr_71224T0,Pr_71225T0	Ps_109172T0,Ps_109755T0	SPRG_11534T0	GO:0006535:P:cysteine biosynthetic process from serine; GO:0004124:F:cysteine synthase activity;	PF00291:PALP;		IPR001926:Tryptophan synthase beta subunit-like PLP-dependent enzymes superfamily; IPR005856:Cysteine synthase K/M; IPR005859:Cysteine synthase A; IPR001216:Cysteine synthase/cystathionine beta-synthase P-phosphate-binding site;
11OOMYC1155	11	15	AastE_16096.1,AastE_6910.1	Ae201684_18510.1	CCA20895	EPrPI00000018685	HPar_808453	PITG_11457T0	PPTG_11597T0,PPTG_11596T0,PPTG_19564T0	PYU1_T003825	Pr_71606T0,Pr_73793T0	Ps_108492T0	SPRG_13908T0	GO:0004642:F:phosphoribosylformylglycinamidine synthase activity; GO:0006189:P:'de novo' IMP biosynthetic process; GO:0003824:F:catalytic activity;	PF04991:LicD; PF02769:AIRS_C; PF13507:GATase_5; PF00586:AIRS;		IPR017926:Glutamine amidotransferase; IPR000728:AIR synthase related protein, N-terminal domain; IPR010918:AIR synthase-related protein, C-terminal domain; IPR016188:PurM, N-terminal-like; IPR007074:LicD; IPR010073:Phosphoribosylformylglycinamidine synthase;
11OOMYC1158	11	15	AastE_6892.1,AastE_785.1	Ae201684_220.1	CCA20871	EPrPI00000013978	HPar_810739	PITG_01936T0	PPTG_01096T0	PYU1_T005827	Pr_77327T0,Pr_77328T0,Pr_77329T0	Ps_137127T0,Ps_145378T0	SPRG_19540T0	GO:0005488:F:binding; GO:0016772:F:transferase activity, transferring phosphorus-containing groups; GO:0006468:P:protein phosphorylation; GO:0005524:F:ATP binding; GO:0004674:F:protein serine/threonine kinase activity; GO:0004672:F:protein kinase activity; GO:0004713:F:protein tyrosine kinase activity; GO:0005515:F:protein binding;	PF00069:Pkinase; PF13646:HEAT_2;	SM00219:Tyrosine kinase, catalytic domain; SM00220:Serine/Threonine protein kinases, catalytic; SM00185:Armadillo/beta-catenin-like repeats;	IPR017441:Protein kinase, ATP binding site; IPR008271:Serine/threonine-protein kinase, active site; IPR016024:Armadillo-type fold; IPR002290:Serine/threonine- / dual specificity protein kinase, catalytic domain; IPR011009:Protein kinase-like domain; IPR011989:Armadillo-like helical; IPR000719:Protein kinase domain; IPR000225:Armadillo; IPR020635:Tyrosine-protein kinase, catalytic domain;
11OOMYC116	11	44	AastE_13512.1	Ae201684_8810.1,Ae201684_8811.1,Ae201684_8813.1,Ae201684_15759.1	CCA22001,CCA22002,CCA22003	EPrPI00000017642,EPrPI00000024556	HPar_805690,HPar_805691,HPar_813254,HPar_813784	PITG_05177T0,PITG_05198T0,PITG_20535T0,PITG_19860T0	PPTG_03778T0,PPTG_03779T0,PPTG_18182T0,PPTG_11072T0,PPTG_18155T0,PPTG_11073T0	PYU1_T008198,PYU1_T008222	Pr_83654T0,Pr_87799T0,Pr_83663T0,Pr_93923T0,Pr_96454T0,Pr_96453T0	Ps_132344T0,Ps_144795T0,Ps_144791T0,Ps_156476T0,Ps_158338T0,Ps_156475T0	SPRG_01332T0,SPRG_15921T0,SPRG_19151T0,SPRG_19153T0,SPRG_19234T0,SPRG_18042T0	GO:0005509:F:calcium ion binding; GO:0009058:P:biosynthetic process; GO:0005515:F:protein binding;	PF13202:EF-hand_5; PF13833:EF-hand_8; PF00534:Glycos_transf_1; PF13499:EF-hand_7; PF00400:WD40;	SM00054:EF-hand, calcium binding motif; SM00320:WD40 repeats;	IPR001680:WD40 repeat; IPR001296:Glycosyl transferase, family 1; IPR018247:EF-Hand 1, calcium-binding site; IPR002048:EF-hand domain; IPR011044:Quinoprotein amine dehydrogenase, beta chain-like; IPR011047:Quinonprotein alcohol dehydrogenase-like superfamily; IPR011992:EF-hand domain pair; IPR017986:WD40-repeat-containing domain; IPR015943:WD40/YVTN repeat-like-containing domain;
11OOMYC1162	11	15	AastE_1658.1	Ae201684_14603.1	CCA18537	EPrPI00000023581	HPar_801881,HPar_801882	PITG_05192T0	PPTG_18161T0	PYU1_T008145	Pr_83659T0,Pr_85973T0	Ps_132334T0,Ps_144975T0,Ps_145523T0	SPRG_22109T0	GO:0005737:C:cytoplasm; GO:0006886:P:intracellular protein transport; GO:0048193:P:Golgi vesicle transport; GO:0005488:F:binding; GO:0000139:C:Golgi membrane; GO:0048280:P:vesicle fusion with Golgi apparatus;	PF04869:Uso1_p115_head;		IPR006953:Vesicle tethering protein Uso1/P115-like , head domain; IPR016024:Armadillo-type fold; IPR024095:Vesicle tethering protein p115-like; IPR011989:Armadillo-like helical;
11OOMYC1163	11	15	AastE_12722.1	Ae201684_18687.1	CCA21227	EPrPI00000023655	HPar_810923	PITG_05832T0,PITG_02973T0	PPTG_00276T0,PPTG_15918T0	PYU1_T004881	Pr_84077T0,Pr_87186T0	Ps_132451T0	SPRG_12229T0,SPRG_15592T0	GO:0008652:P:cellular amino acid biosynthetic process; GO:0004349:F:glutamate 5-kinase activity; GO:0006561:P:proline biosynthetic process;	PF13233:Complex1_LYR_2; PF00696:AA_kinase;		IPR001057:Glutamate/acetylglutamate kinase; IPR001048:Aspartate/glutamate/uridylate kinase;
11OOMYC1166	11	15	AastE_4533.1	Ae201684_9381.1	CCA25062	EPrPI00000022727	HPar_800040,HPar_800039	PITG_03188T0	PPTG_14416T0	PYU1_T009857	Pr_87843T0,Pr_95064T0	Ps_133663T0,Ps_144453T0	SPRG_14760T0,SPRG_14748T0	GO:0008270:F:zinc ion binding; GO:0015269:F:calcium-activated potassium channel activity; GO:0006813:P:potassium ion transport; GO:0016020:C:membrane;	PF07885:Ion_trans_2; PF03493:BK_channel_a; PF01529:zf-DHHC;		IPR003929:Potassium channel, calcium-activated, BK, alpha subunit; IPR001594:Zinc finger, DHHC-type, palmitoyltransferase; IPR016040:NAD(P)-binding domain; IPR013099:Two pore domain potassium channel domain;
11OOMYC1167	11	15	AastE_4535.1	Ae201684_10877.1	CCA20814	EPrPI00000021078	HPar_810029	PITG_09221T0	PPTG_03500T0,PPTG_03523T0	PYU1_T001342	Pr_71653T0,Pr_71774T0	Ps_109747T0,Ps_140536T0,Ps_145035T0	SPRG_10920T0	GO:0005515:F:protein binding; GO:0045454:P:cell redox homeostasis; GO:0015035:F:protein disulfide oxidoreductase activity; GO:0009055:F:electron carrier activity;	PF04399:Glutaredoxin2_C; PF13417:GST_N_3;		IPR007494:Glutaredoxin 2, C-terminal; IPR004045:Glutathione S-transferase, N-terminal; IPR011767:Glutaredoxin active site; IPR012336:Thioredoxin-like fold; IPR010987:Glutathione S-transferase, C-terminal-like; IPR011901:Glutaredoxin, GrxB;
11OOMYC1174	11	15	AastE_9867.1	Ae201684_6946.1	CCA15900,CCA15861	EPrPI00000013347	HPar_801234	PITG_01164T0	PPTG_01483T0	PYU1_T013744	Pr_71733T0	Ps_108337T0	SPRG_00317T0,SPRG_10748T0,SPRG_03270T0,SPRG_03271T0	GO:0051015:F:actin filament binding; GO:0005975:P:carbohydrate metabolic process; GO:0004553:F:hydrolase activity, hydrolyzing O-glycosyl compounds; GO:0016491:F:oxidoreductase activity; GO:0030674:F:protein binding, bridging; GO:0003824:F:catalytic activity; GO:0055114:P:oxidation-reduction process;	PF00150:Cellulase; PF01593:Amino_oxidase;		IPR010431:Fascin; IPR001547:Glycoside hydrolase, family 5; IPR018087:Glycoside hydrolase, family 5, conserved site; IPR002937:Amine oxidase; IPR013781:Glycoside hydrolase, catalytic domain; IPR017853:Glycoside hydrolase, superfamily;
11OOMYC1176	11	15	AastE_7543.1,AastE_8588.1	Ae201684_8306.1,Ae201684_4120.1	CCA16814	EPrPI00000014439	HPar_806005	PITG_06387T0	PPTG_13223T0	PYU1_T008902	Pr_80816T0	Ps_143098T0	SPRG_07969T0,SPRG_17894T0,SPRG_17893T0	GO:0008270:F:zinc ion binding; GO:0003677:F:DNA binding;	PF00645:zf-PARP;		IPR001510:Zinc finger, PARP-type;
11OOMYC1178	11	15	AastE_12754.1	Ae201684_4925.1,Ae201684_12024.1	CCA15732	EPrPI00000022149	HPar_805109	PITG_03824T0	PPTG_06533T0	PYU1_T007210	Pr_94125T0	Ps_136556T0	SPRG_09875T0,SPRG_16675T0,SPRG_09876T0,SPRG_16674T0
11OOMYC1179	11	15	AastE_8975.1	Ae201684_1281.1,Ae201684_5362.1	CCA15576	EPrPI00000023728,EPrPI00000025794	HPar_813456	PITG_17979T0	PPTG_02518T0	PYU1_T005542	Pr_74400T0	Ps_140099T0	SPRG_19578T0,SPRG_19586T0,SPRG_02422T0	GO:0015095:F:magnesium ion transmembrane transporter activity; GO:0016020:C:membrane; GO:0015693:P:magnesium ion transport; GO:0055085:P:transmembrane transport; GO:0046873:F:metal ion transmembrane transporter activity; GO:0030001:P:metal ion transport;	PF01544:CorA;		IPR026573:Magnesium transporter MRS2/LPE10; IPR002523:Mg2+ transporter protein, CorA-like/Zinc transport protein ZntB;
11OOMYC118	11	44	AastE_11822.1	Ae201684_222.1	CCA13975	EPrPI00000021732,EPrPI00000022139,EPrPI00000022140,EPrPI00000024790,EPrPI00000016798	HPar_811796	PITG_00289T0,PITG_12818T0,PITG_12824T0,PITG_02016T0	PPTG_07140T0,PPTG_07160T0,PPTG_07176T0,PPTG_10884T0,PPTG_11943T0,PPTG_07156T0	PYU1_T007769,PYU1_T007774,PYU1_T007775,PYU1_T007776,PYU1_T007779,PYU1_T005770	Pr_72629T0,Pr_74990T0,Pr_74992T0,Pr_74993T0,Pr_84507T0,Pr_84508T0,Pr_84510T0,Pr_84511T0,Pr_84504T0,Pr_85539T0,Pr_86838T0	Ps_130126T0,Ps_138894T0,Ps_138898T0,Ps_143288T0,Ps_143291T0,Ps_143298T0,Ps_131598T0	SPRG_03977T0	GO:0008233:F:peptidase activity; GO:0006508:P:proteolysis; GO:0016787:F:hydrolase activity; GO:0016020:C:membrane; GO:0000290:P:deadenylation-dependent decapping of nuclear-transcribed mRNA; GO:0003824:F:catalytic activity;	PF11969:DcpS_C; PF04335:VirB8; PF04389:Peptidase_M28; PF04253:TFR_dimer; PF05652:DcpS; PF02225:PA; PF12432:DUF3677;		IPR011146:HIT-like domain; IPR007365:Transferrin receptor-like, dimerisation domain; IPR007484:Peptidase M28; IPR011145:Scavenger mRNA decapping enzyme, N-terminal; IPR008594:Scavenger mRNA decapping enzyme DcpS/DCS2; IPR007430:Bacterial virulence protein VirB8; IPR003137:Protease-associated domain, PA; IPR022145:Protein of unknown function DUF3677;
11OOMYC1180	11	15	AastE_11284.1,AastE_13058.1	Ae201684_4006.1,Ae201684_11699.1	CCA16602	EPrPI00000023153	HPar_809893	PITG_16918T0	PPTG_12171T0	PYU1_T009779	Pr_75393T0	Ps_139275T0	SPRG_20171T0,SPRG_20172T0,SPRG_02931T0
11OOMYC1182	11	15	AastE_10252.1,AastE_598.1	Ae201684_14097.1	CCA19111	EPrPI00000015412	HPar_802390	PITG_19472T0,PITG_19471T0	PPTG_13095T0	PYU1_T008112	Pr_84354T0,Pr_84355T0	Ps_139592T0,Ps_158010T0	SPRG_11078T0	GO:0004221:F:ubiquitin thiolesterase activity; GO:0006511:P:ubiquitin-dependent protein catabolic process;	PF00443:UCH;		IPR018200:Peptidase C19, ubiquitin carboxyl-terminal hydrolase 2, conserved site; IPR001394:Ubiquitin carboxyl-terminal hydrolases family 2;
11OOMYC1183	11	15	AastE_11526.1	Ae201684_1863.1	CCA17025	EPrPI00000022630,EPrPI00000023341,EPrPI00000023342	HPar_807751,HPar_808816	PITG_15149T0	PPTG_15574T0,PPTG_07759T0	PYU1_T009830	Pr_86224T0	Ps_139211T0	SPRG_16811T0	GO:0006814:P:sodium ion transport; GO:0008508:F:bile acid:sodium symporter activity; GO:0016020:C:membrane; GO:0046872:F:metal ion binding;	PF04366:DUF500; PF13248:zf-ribbon_3; PF01758:SBF; PF01363:FYVE;	SM00064:Protein present in Fab1, YOTB, Vac1, and EEA;	IPR000306:FYVE zinc finger; IPR002657:Bile acid:sodium symporter; IPR013083:Zinc finger, RING/FYVE/PHD-type; IPR011011:Zinc finger, FYVE/PHD-type; IPR007461:Ysc84 actin-binding domain; IPR017455:Zinc finger, FYVE-related;
11OOMYC1184	11	15	AastE_10765.1,AastE_4382.1	Ae201684_17606.1,Ae201684_17609.1	CCA16160,CCA25015	EPrPI00000016864	HPar_811758	PITG_10998T0	PPTG_02371T0	PYU1_T003497	Pr_53255T0	Ps_122677T0	SPRG_04645T0,SPRG_04643T0	GO:0004674:F:protein serine/threonine kinase activity; GO:0006468:P:protein phosphorylation; GO:0016772:F:transferase activity, transferring phosphorus-containing groups; GO:0005524:F:ATP binding; GO:0004713:F:protein tyrosine kinase activity; GO:0004672:F:protein kinase activity;	PF00069:Pkinase;	SM00220:Serine/Threonine protein kinases, catalytic; SM00219:Tyrosine kinase, catalytic domain;	IPR017441:Protein kinase, ATP binding site; IPR000719:Protein kinase domain; IPR002290:Serine/threonine- / dual specificity protein kinase, catalytic domain; IPR008271:Serine/threonine-protein kinase, active site; IPR011009:Protein kinase-like domain; IPR020635:Tyrosine-protein kinase, catalytic domain;
11OOMYC1185	11	15	AastE_11029.1,AastE_4133.1	Ae201684_2326.1	CCA18620	EPrPI00000020810	HPar_801048,HPar_801047	PITG_00477T0	PPTG_08299T0	PYU1_T004174	Pr_72772T0	Ps_130317T0,Ps_130318T0	SPRG_19475T0,SPRG_02290T0	GO:0004674:F:protein serine/threonine kinase activity; GO:0015934:C:large ribosomal subunit; GO:0004713:F:protein tyrosine kinase activity; GO:0004672:F:protein kinase activity; GO:0006412:P:translation; GO:0003735:F:structural constituent of ribosome; GO:0005524:F:ATP binding; GO:0005840:C:ribosome; GO:0005622:C:intracellular; GO:0006468:P:protein phosphorylation; GO:0016772:F:transferase activi…	PF00467:KOW; PF00069:Pkinase;	SM00219:Tyrosine kinase, catalytic domain; SM00220:Serine/Threonine protein kinases, catalytic; SM00739:KOW;	IPR000719:Protein kinase domain; IPR014722:Ribosomal protein L2 domain 2; IPR020635:Tyrosine-protein kinase, catalytic domain; IPR005825:Ribosomal protein L24/L26, conserved site; IPR008271:Serine/threonine-protein kinase, active site; IPR002290:Serine/threonine- / dual specificity protein kinase, catalytic domain; IPR017441:Protein kinase, ATP binding site; IPR005756:Ribosomal protein L26/L24P, …
11OOMYC1186	11	15	AastE_11168.1	Ae201684_8485.1	CCA17596	EPrPI00000015531,EPrPI00000019258	HPar_807008	PITG_08365T0,PITG_00281T0	PPTG_13761T0,PPTG_10894T0	PYU1_T002311	Pr_74076T0,Pr_72625T0	Ps_130119T0	SPRG_06013T0	GO:0055085:P:transmembrane transport; GO:0035556:P:intracellular signal transduction; GO:0016021:C:integral to membrane; GO:0009190:P:cyclic nucleotide biosynthetic process; GO:0016849:F:phosphorus-oxygen lyase activity;	PF00211:Guanylate_cyc; PF07690:MFS_1; PF05179:CDC73;		IPR011701:Major facilitator superfamily; IPR001054:Adenylyl cyclase class-3/4/guanylyl cyclase; IPR016196:Major facilitator superfamily domain, general substrate transporter; IPR007852:RNA polymerase II accessory factor, Cdc73;
11OOMYC1188	11	15	AastE_7576.1	Ae201684_16001.1	CCA19742	EPrPI00000021889,EPrPI00000019113	HPar_810787	PITG_07456T0,PITG_08237T0	PPTG_00418T0,PPTG_00419T0	PYU1_T014852	Pr_82406T0	Ps_136952T0,Ps_136950T0	SPRG_04991T0	GO:0005515:F:protein binding;	PF12796:Ank_2; PF00850:Hist_deacetyl; PF13637:Ank_4;	SM00248:ANK;	IPR023801:Histone deacetylase domain; IPR000286:Histone deacetylase superfamily; IPR014756:Immunoglobulin E-set; IPR020683:Ankyrin repeat-containing domain; IPR002110:Ankyrin repeat;
11OOMYC1190	11	15	AastE_15226.1,AastE_9484.1	Ae201684_4763.1	CCA18851	EPrPI00000020759	HPar_802491,HPar_802492	PITG_00828T0	PPTG_11384T0	PYU1_T001983	Pr_45903T0,Pr_77683T0	Ps_158670T0,Ps_142911T0	SPRG_22315T0	GO:0005515:F:protein binding; GO:0000077:P:DNA damage checkpoint; GO:0010212:P:response to ionizing radiation; GO:0004674:F:protein serine/threonine kinase activity; GO:0016572:P:histone phosphorylation; GO:0016773:F:phosphotransferase activity, alcohol group as acceptor; GO:0090399:P:replicative senescence; GO:0000723:P:telomere maintenance; GO:0006974:P:response to DNA damage stimulus; GO:00167…	PF02260:FATC; PF00454:PI3_PI4_kinase; PF02259:FAT;	SM00146:Phosphoinositide 3-kinase, catalytic domain;	IPR003151:PIK-related kinase, FAT; IPR011009:Protein kinase-like domain; IPR000403:Phosphatidylinositol 3-/4-kinase, catalytic domain; IPR003152:PIK-related kinase, FATC; IPR015519:ATM/Tel1; IPR018936:Phosphatidylinositol 3/4-kinase, conserved site; IPR014009:PIK-related kinase;
11OOMYC1192	11	15	AastE_1792.1,AastE_7166.1,AastE_8724.1	Ae201684_10327.1	CCA20199	EPrPI00000014564	HPar_807809	PITG_01453T0	PPTG_12075T0	PYU1_T013483	Pr_94527T0,Pr_94526T0	Ps_157722T0,Ps_137861T0	SPRG_06442T0	GO:0005488:F:binding; GO:0004221:F:ubiquitin thiolesterase activity; GO:0006511:P:ubiquitin-dependent protein catabolic process;	PF00443:UCH;		IPR001394:Ubiquitin carboxyl-terminal hydrolases family 2; IPR016024:Armadillo-type fold; IPR018200:Peptidase C19, ubiquitin carboxyl-terminal hydrolase 2, conserved site; IPR019955:Ubiquitin supergroup;
11OOMYC1193	11	15	AastE_2588.1	Ae201684_11059.1	CCA24128	EPrPI00000018766,EPrPI00000018765	HPar_812017	PITG_05649T0,PITG_05650T0	PPTG_02811T0,PPTG_02812T0	PYU1_T005380,PYU1_T005381	Pr_93476T0	Ps_155929T0	SPRG_02708T0	GO:0005737:C:cytoplasm; GO:0006424:P:glutamyl-tRNA aminoacylation; GO:0004818:F:glutamate-tRNA ligase activity; GO:0000166:F:nucleotide binding; GO:0006418:P:tRNA aminoacylation for protein translation; GO:0043039:P:tRNA aminoacylation; GO:0008237:F:metallopeptidase activity; GO:0016876:F:ligase activity, forming aminoacyl-tRNA and related compounds; GO:0000049:F:tRNA binding; GO:0004812:F:aminoa…	PF06584:DIRP; PF13583:Reprolysin_4; PF00749:tRNA-synt_1c;		IPR001412:Aminoacyl-tRNA synthetase, class I, conserved site; IPR010561:DIRP; IPR024079:Metallopeptidase, catalytic domain; IPR020751:Aminoacyl-tRNA synthetase, class I, anticodon-binding domain, subdomain 2; IPR020061:Glutamyl/glutaminyl-tRNA synthetase, class Ib, alpha-bundle domain; IPR014729:Rossmann-like alpha/beta/alpha sandwich fold; IPR000924:Glutamyl/glutaminyl-tRNA synthetase, class Ib;…
11OOMYC1196	11	15	AastE_9314.1	Ae201684_9532.1	CCA17592,CCA22420	EPrPI00000015538	HPar_812458	PITG_08411T0	PPTG_13702T0,PPTG_13703T0	PYU1_T002317,PYU1_T002319	Pr_93786T0	Ps_158008T0	SPRG_05948T0,SPRG_11705T0	GO:0055114:P:oxidation-reduction process; GO:0004392:F:heme oxygenase (decyclizing) activity; GO:0006788:P:heme oxidation;	PF03399:SAC3_GANP; PF01126:Heme_oxygenase;		IPR002051:Haem oxygenase; IPR005062:SAC3/GANP/Nin1/mts3/eIF-3 p25; IPR018207:Haem oxygenase conserved site; IPR016053:Haem oxygenase-like; IPR016084:Haem oxygenase-like, multi-helical;
11OOMYC1198	11	15	AastE_9644.1	Ae201684_588.1	CCA20165	EPrPI00000020995	HPar_810201	PITG_09991T0,PITG_09990T0	PPTG_11719T0,PPTG_11718T0	PYU1_T011022	Pr_80280T0,Pr_80279T0	Ps_156389T0,Ps_156390T0	SPRG_06169T0	GO:0003824:F:catalytic activity; GO:0016020:C:membrane;	PF01569:PAP2;	SM00014:acidPPc;	IPR016118:Phosphatidic acid phosphatase/chloroperoxidase, N-terminal; IPR000326:Phosphatidic acid phosphatase type 2/haloperoxidase;
11OOMYC121	11	43	AastE_16306.1,AastE_8400.1	Ae201684_16887.1,Ae201684_5744.1,Ae201684_5745.1	CCA26399	EPrPI00000020556,EPrPI00000022503,EPrPI00000022569,EPrPI00000023456	HPar_804925,HPar_806736	PITG_03037T0,PITG_07728T0,PITG_13533T0,PITG_06194T0,PITG_06580T0,PITG_06575T0	PPTG_09403T0,PPTG_13823T1,PPTG_13827T0,PPTG_14040T0,PPTG_14059T0,PPTG_13823T0,PPTG_13828T0	PYU1_T008974,PYU1_T008978,PYU1_T008981,PYU1_T014485	Pr_77447T0,Pr_77473T0,Pr_79515T0,Pr_79519T0	Ps_139975T0,Ps_139990T0,Ps_140001T0,Ps_141282T0,Ps_141286T0	SPRG_00248T0,SPRG_00255T0,SPRG_00256T0,SPRG_02702T0,SPRG_04043T0	GO:0005509:F:calcium ion binding; GO:0015743:P:malate transport;	PF11744:ALMT; PF13499:EF-hand_7;	SM00054:EF-hand, calcium binding motif;	IPR011992:EF-hand domain pair; IPR018247:EF-Hand 1, calcium-binding site; IPR002048:EF-hand domain; IPR008080:Parvalbumin; IPR020966:Aluminum-activated malate transporter;
11OOMYC1210	11	14	AastE_15435.1,AastE_8750.1	Ae201684_10914.1,Ae201684_2448.1	CCA27659	EPrPI00000024176	HPar_804983	PITG_07096T0	PPTG_04341T0	PYU1_T000142	Pr_48036T0	Ps_143590T0	SPRG_10958T0,SPRG_16334T0	GO:0005515:F:protein binding;	PF07648:Kazal_2; PF00050:Kazal_1;	SM00280:KAZAL;	IPR002350:Kazal domain;
11OOMYC1214	11	14	AastE_900.1	Ae201684_10102.1,Ae201684_10102.2	CCA26740	EPrPI00000020073	HPar_801082,HPar_801083	PITG_00444T0	PPTG_08332T0,PPTG_08332T1	PYU1_T004240	Pr_72740T0	Ps_130269T0	SPRG_01582T0	GO:0003677:F:DNA binding; GO:0046872:F:metal ion binding; GO:0006351:P:transcription, DNA-dependent; GO:0005634:C:nucleus;	PF08711:Med26; PF00642:zf-CCCH;	SM00356:zinc finger;	IPR017923:Transcription factor IIS, N-terminal; IPR000571:Zinc finger, CCCH-type;
11OOMYC1216	11	14	AastE_1344.1,AastE_4231.1	Ae201684_11077.1,Ae201684_11077.2	CCA13906	EPrPI00000022374	HPar_809715,HPar_809714	PITG_10045T0	PPTG_11773T0	PYU1_T010969	Pr_80235T0	Ps_113885T0	SPRG_08811T0	GO:0016772:F:transferase activity, transferring phosphorus-containing groups; GO:0006468:P:protein phosphorylation; GO:0005488:F:binding; GO:0005524:F:ATP binding; GO:0004672:F:protein kinase activity; GO:0004713:F:protein tyrosine kinase activity; GO:0004674:F:protein serine/threonine kinase activity;	PF00069:Pkinase;	SM00219:Tyrosine kinase, catalytic domain; SM00220:S_TKc;	IPR020635:Tyrosine-protein kinase, catalytic domain; IPR011989:Armadillo-like helical; IPR000719:Protein kinase domain; IPR001245:Serine-threonine/tyrosine-protein kinase catalytic domain; IPR011009:Protein kinase-like domain; IPR021133:HEAT, type 2; IPR017441:Protein kinase, ATP binding site; IPR008271:Serine/threonine-protein kinase, active site; IPR016024:Armadillo-type fold; IPR002290:Serine/…
11OOMYC1217	11	14	AastE_9342.1	Ae201684_11112.1,Ae201684_11112.2,Ae201684_11112.3	CCA15344	EPrPI00000013903	HPar_808866	PITG_05359T0	PPTG_02529T0	PYU1_T005503,PYU1_T005504	Pr_96537T0	Ps_155824T0	SPRG_11992T0	GO:0005488:F:binding; GO:0000723:P:telomere maintenance;	PF12231:Rif1_N;		IPR022031:Telomere-associated protein Rif1, N-terminal; IPR016024:Armadillo-type fold;
11OOMYC1221	11	14	AastE_1531.1,AastE_1532.1	Ae201684_116.1,Ae201684_117.1	CCA18875	EPrPI00000021589	HPar_808645	PITG_20562T0	PPTG_18898T0	PYU1_T006359	Pr_84916T0	Ps_143940T0	SPRG_06058T0,SPRG_06059T0	GO:0004672:F:protein kinase activity; GO:0004713:F:protein tyrosine kinase activity; GO:0005515:F:protein binding; GO:0005543:F:phospholipid binding; GO:0004674:F:protein serine/threonine kinase activity; GO:0006468:P:protein phosphorylation; GO:0016772:F:transferase activity, transferring phosphorus-containing groups; GO:0005524:F:ATP binding;	PF00169:PH; PF00069:Pkinase; PF09757:Arb2;	SM00220:Serine/Threonine protein kinases, catalytic; SM00233:Pleckstrin homology domain; SM00219:Tyrosine kinase, catalytic domain; SM00133:S_TK_X;	IPR020635:Tyrosine-protein kinase, catalytic domain; IPR000961:AGC-kinase, C-terminal; IPR019154:Arb2 domain; IPR001849:Pleckstrin homology domain; IPR000719:Protein kinase domain; IPR011009:Protein kinase-like domain; IPR002290:Serine/threonine- / dual specificity protein kinase, catalytic domain; IPR008271:Serine/threonine-protein kinase, active site; IPR017441:Protein kinase, ATP binding site;…
11OOMYC1222	11	14	AastE_10234.1,AastE_5134.1	Ae201684_11849.1,Ae201684_11849.2	CCA19706	EPrPI00000022368	HPar_803810,HPar_803811	PITG_08529T0	PPTG_12866T0	PYU1_T002450	Pr_85076T0	Ps_140237T0	SPRG_12660T0	GO:0008152:P:metabolic process; GO:0016491:F:oxidoreductase activity; GO:0005488:F:binding;	PF00106:adh_short; PF10350:DUF2428;		IPR002198:Short-chain dehydrogenase/reductase SDR; IPR019442:Domain of unknown function DUF2428, death-receptor-like; IPR002347:Glucose/ribitol dehydrogenase; IPR016040:NAD(P)-binding domain; IPR016024:Armadillo-type fold;
11OOMYC123	11	43	AastE_11414.1,AastE_1149.1,AastE_452.1,AastE_6233.1	Ae201684_17566.1,Ae201684_4159.1,Ae201684_3413.1,Ae201684_3414.1,Ae201684_4158.1,Ae201684_13603.1,Ae201684_3424.1	CCA23312,CCA24352	EPrPI00000021863,EPrPI00000021860	HPar_807717	PITG_10107T0,PITG_15119T0,PITG_15116T0	PPTG_11832T0,PPTG_15343T0,PPTG_19060T0,PPTG_19068T0,PPTG_15335T0,PPTG_15342T0,PPTG_15347T0	PYU1_T009634,PYU1_T009636	Pr_79495T0,Pr_85274T0,Pr_78056T0	Ps_136923T0,Ps_136924T0,Ps_136925T0,Ps_136921T0,Ps_131688T0,Ps_157856T0,Ps_139213T0	SPRG_01110T0,SPRG_01111T0,SPRG_01133T0,SPRG_01135T0,SPRG_05780T0	GO:0015297:F:antiporter activity; GO:0016020:C:membrane; GO:0006855:P:drug transmembrane transport; GO:0055085:P:transmembrane transport; GO:0015238:F:drug transmembrane transporter activity;	PF01554:MatE;		IPR002528:Multi antimicrobial extrusion protein;
11OOMYC1231	11	14	AastE_7537.1	Ae201684_13110.1,Ae201684_13110.2	CCA19481,CCA19482,CCA19483	EPrPI00000016328	HPar_800266	PITG_18046T0	PPTG_13420T0	PYU1_T000592	Pr_81136T0	Ps_137302T0	SPRG_11931T0		PF01490:Aa_trans;		IPR013057:Amino acid transporter, transmembrane;
11OOMYC1234	11	14	AastE_8872.1,AastE_8954.1	Ae201684_14106.1,Ae201684_19477.1	CCA18521	EPrPI00000024837	HPar_814832	PITG_05151T0	PPTG_03833T0	PYU1_T014560	Pr_83683T0	Ps_156480T0	SPRG_19675T0,SPRG_21889T0	GO:0004190:F:aspartic-type endopeptidase activity; GO:0006508:P:proteolysis;	PF01490:Aa_trans; PF00026:Asp;		IPR021109:Aspartic peptidase; IPR001461:Peptidase A1; IPR013057:Amino acid transporter, transmembrane;
11OOMYC1235	11	14	AastE_6432.1	Ae201684_14163.1,Ae201684_17006.1	CCA23244	EPrPI00000015782,EPrPI00000017995	HPar_809167	PITG_06604T0	PPTG_13850T0	PYU1_T007589	Pr_71712T0	Ps_109373T0	SPRG_01755T0,SPRG_08452T0	GO:0004333:F:fumarate hydratase activity; GO:0006106:P:fumarate metabolic process; GO:0045239:C:tricarboxylic acid cycle enzyme complex; GO:0016829:F:lyase activity; GO:0003824:F:catalytic activity; GO:0006099:P:tricarboxylic acid cycle;	PF00206:Lyase_1; PF10415:FumaraseC_C;	SM00368:Leucine rich repeat, ribonuclease inhibitor;	IPR024083:Fumarase/histidase, N-terminal; IPR018951:Fumarase C, C-terminal; IPR022761:Fumarate lyase, N-terminal; IPR005677:Fumarate hydratase, class II; IPR003031:Delta crystallin; IPR003590:Leucine-rich repeat, ribonuclease inhibitor subtype; IPR020557:Fumarate lyase, conserved site; IPR008948:L-Aspartase-like; IPR000362:Fumarate lyase;
11OOMYC1237	11	14	AastE_7249.1	Ae201684_14640.1,Ae201684_14643.1,Ae201684_14639.1	CCA15055,CCA25576	EPrPI00000021746	HPar_811505	PITG_05227T0	PPTG_18244T0	PYU1_T012109	Pr_82697T0	Ps_137620T0	SPRG_05181T0	GO:0046872:F:metal ion binding; GO:0044267:P:cellular protein metabolic process; GO:0005515:F:protein binding; GO:0005524:F:ATP binding;	PF01590:GAF; PF01363:FYVE; PF13492:GAF_3;	SM00064:FYVE; SM00065:GAF;	IPR000306:FYVE zinc finger; IPR002423:Chaperonin Cpn60/TCP-1; IPR013083:Zinc finger, RING/FYVE/PHD-type; IPR003018:GAF domain; IPR011011:Zinc finger, FYVE/PHD-type; IPR017455:Zinc finger, FYVE-related;
11OOMYC1238	11	14	AastE_3656.1	Ae201684_14723.1,Ae201684_14723.2	CCA20658	EPrPI00000023976	HPar_805084	PITG_03833T0	PPTG_06521T0,PPTG_06523T0	PYU1_T007221	Pr_75354T0	Ps_136565T0,Ps_136567T0	SPRG_20777T0	GO:0016747:F:transferase activity, transferring acyl groups other than amino-acyl groups;	PF03982:DAGAT;		IPR007130:Diacylglycerol acyltransferase;
11OOMYC1241	11	14	AastE_148.1,AastE_1849.1,AastE_5547.1	Ae201684_15352.1,Ae201684_15352.2	CCA16548	EPrPI00000019115	HPar_810797	PITG_08230T0	PPTG_00428T0	PYU1_T014851	Pr_96325T0	Ps_136943T0	SPRG_10344T0	GO:0005515:F:protein binding;	PF00595:PDZ; PF12624:Chorein_N; PF06650:DUF1162;	SM00228:Domain present in PSD-95, Dlg, and ZO-1/2; SM00015:IQ;	IPR000048:IQ motif, EF-hand binding site; IPR026847:Vacuolar protein sorting-associated protein 13; IPR001478:PDZ domain; IPR009543:Vacuolar protein sorting-associated protein 13 domain; IPR026854:Vacuolar protein sorting-associated protein 13A N-terminal domain;
11OOMYC1245	11	14	AastE_8546.1	Ae201684_16933.1,Ae201684_16934.1,Ae201684_16935.2,Ae201684_16935.1	CCA23410	EPrPI00000022476	HPar_804937	PITG_18707T0	PPTG_09469T0	PYU1_T009011	Pr_81750T0	Ps_135997T0	SPRG_00118T0	GO:0008152:P:metabolic process; GO:0016746:F:transferase activity, transferring acyl groups;	PF01553:Acyltransferase;	SM00563:PlsC;	IPR002123:Phospholipid/glycerol acyltransferase;
11OOMYC125	11	42	AastE_13828.1,AastE_14087.1	Ae201684_1509.1,Ae201684_1520.1,Ae201684_7568.1,Ae201684_7570.1	CCA20146,CCA24429	EPrPI00000021685	HPar_803637,HPar_803651	PITG_07949T0,PITG_07960T0,PITG_07961T0,PITG_07996T0,PITG_07999T0	PPTG_08453T0,PPTG_08465T0,PPTG_08466T0,PPTG_08498T0,PPTG_08506T0	PYU1_T011168,PYU1_T011192,PYU1_T011561	Pr_51050T0,Pr_51154T0,Pr_71889T0,Pr_71890T0,Pr_71894T0,Pr_72335T0,Pr_72478T0	Ps_109111T0,Ps_109285T0,Ps_109758T0,Ps_119273T0,Ps_119319T0,Ps_138186T0,Ps_138185T0	SPRG_04481T0,SPRG_04482T0,SPRG_07894T0,SPRG_09503T0	GO:0003924:F:GTPase activity; GO:0005525:F:GTP binding; GO:0005515:F:protein binding; GO:0005200:F:structural constituent of cytoskeleton; GO:0051258:P:protein polymerization; GO:0003676:F:nucleic acid binding; GO:0043234:C:protein complex; GO:0005874:C:microtubule; GO:0007017:P:microtubule-based process; GO:0005634:C:nucleus; GO:0006184:P:GTP catabolic process;	PF10433:MMS1_N; PF00091:Tubulin; PF03953:Tubulin_C; PF03178:CPSF_A;	SM00865:Tubulin_C; SM00864:Tubulin;	IPR008280:Tubulin/FtsZ, C-terminal; IPR017975:Tubulin, conserved site; IPR002452:Alpha tubulin; IPR013838:Beta tubulin, autoregulation binding site; IPR015943:WD40/YVTN repeat-like-containing domain; IPR018316:Tubulin/FtsZ, 2-layer sandwich domain; IPR000217:Tubulin; IPR003008:Tubulin/FtsZ, GTPase domain; IPR004871:Cleavage/polyadenylation specificity factor, A subunit, C-terminal; IPR023123:Tubu…
11OOMYC1251	11	14	AastE_13506.1,AastE_14754.1	Ae201684_2061.1,Ae201684_2062.1	CCA19507	EPrPI00000015544	HPar_800128	PITG_03020T0	PPTG_13332T0	PYU1_T001001,PYU1_T001800	Pr_77898T0	Ps_142383T0	SPRG_15912T0	GO:0006508:P:proteolysis; GO:0008234:F:cysteine-type peptidase activity;	PF00112:Peptidase_C1; PF02221:E1_DerP2_DerF2; PF08246:Inhibitor_I29;	SM00645:Pept_C1; SM00848:Inhibitor_I29; SM00737:Domain involved in innate immunity and;	IPR025660:Cysteine peptidase, histidine active site; IPR003172:MD-2-related lipid-recognition domain; IPR013128:Peptidase C1A, papain; IPR014756:Immunoglobulin E-set; IPR000668:Peptidase C1A, papain C-terminal; IPR000169:Cysteine peptidase, cysteine active site; IPR013201:Proteinase inhibitor I29, cathepsin propeptide;
11OOMYC1254	11	14	AastE_2351.1,AastE_5994.1	Ae201684_3370.1,Ae201684_3370.2	CCA15621,CCA16318	EPrPI00000014353	HPar_802757	PITG_05565T0	PPTG_02733T0	PYU1_T005289	Pr_73146T0	Ps_129894T0	SPRG_00671T0				IPR026073:Gametogenetin-binding protein 2;
11OOMYC1255	11	14	AastE_1146.1,AastE_684.1	Ae201684_3408.1,Ae201684_3408.2	CCA24215,CCA26937	EPrPI00000013088	HPar_808010	PITG_02724T0	PPTG_05481T0	PYU1_T004436	Pr_95345T0	Ps_109188T0	SPRG_01077T0	GO:0006511:P:ubiquitin-dependent protein catabolic process; GO:0031461:C:cullin-RING ubiquitin ligase complex; GO:0031625:F:ubiquitin protein ligase binding;	PF10557:Cullin_Nedd8; PF00888:Cullin;	SM00884:Cullin protein neddylation domain; SM00182:Cullin;	IPR001373:Cullin, N-terminal; IPR011991:Winged helix-turn-helix DNA-binding domain; IPR016158:Cullin homology; IPR019559:Cullin protein, neddylation domain; IPR016157:Cullin, conserved site; IPR016159:Cullin repeat-like-containing domain;
11OOMYC1257	11	14	AastE_9012.1	Ae201684_4439.1,Ae201684_4439.2	CCA16133,CCA25094	EPrPI00000014090	HPar_806608	PITG_10186T0	PPTG_01961T0	PYU1_T012001	Pr_75703T0	Ps_138075T0	SPRG_18030T0,SPRG_20809T0	GO:0006270:P:DNA replication initiation;	PF02724:CDC45;		IPR003874:CDC45 family;
11OOMYC126	11	42	AastE_14454.1	Ae201684_2083.1	CCA15984,CCA15985,CCA15986,CCA15987,CCA15988,CCA15989,CCA15990,CCA15991,CCA15992,CCA15993,CCA15994,CCA15995,CCA15996,CCA15997,CCA15998,CCA15999,CCA16000,CCA16001,CCA16002,CCA16003,CCA16004,CCA16005,CCA16006,CCA16007,CCA16008,CCA16009,CCA16010,CCA16011,CCA16012,CCA16013,CCA16014	EPrPI00000013176	HPar_806086,HPar_806087	PITG_03337T0	PPTG_16030T0	PYU1_T000745	Pr_76178T0	Ps_134232T0	SPRG_19895T0	GO:0005488:F:binding;	PF03645:Tctex-1; PF13513:HEAT_EZ;		IPR011989:Armadillo-like helical; IPR016024:Armadillo-type fold; IPR005334:Tctex-1;
11OOMYC1260	11	14	AastE_10216.1	Ae201684_5438.1,Ae201684_5439.1	CCA18611,CCA20567	EPrPI00000016556	HPar_801018,HPar_811870	PITG_00506T0	PPTG_08272T0	PYU1_T004149	Pr_72794T0	Ps_142550T0	SPRG_02516T0	GO:0005515:F:protein binding; GO:0016192:P:vesicle-mediated transport; GO:0016020:C:membrane;	PF14523:Syntaxin_2; PF00804:Syntaxin; PF05739:SNARE;	SM00397:Helical region found in SNAREs; SM00503:Syntaxin N-terminal domain;	IPR010989:t-SNARE; IPR006011:Syntaxin, N-terminal domain; IPR000727:Target SNARE coiled-coil domain;
11OOMYC1261	11	14	AastE_7686.1	Ae201684_5492.1,Ae201684_5493.1	CCA15598,CCA16342	EPrPI00000013895	HPar_808887	PITG_05374T0	PPTG_02557T0,PPTG_19658T0	PYU1_T005518	Pr_72088T0	Ps_108409T0	SPRG_02592T0	GO:0006526:P:arginine biosynthetic process; GO:0004055:F:argininosuccinate synthase activity; GO:0005524:F:ATP binding;	PF00764:Arginosuc_synth;		IPR018223:Argininosuccinate synthase, conserved site; IPR014729:Rossmann-like alpha/beta/alpha sandwich fold; IPR023434:Argininosuccinate synthase, type 1 subfamily; IPR024074:Argininosuccinate synthetase, catalytic/multimerisation domain body; IPR001518:Argininosuccinate synthase;
11OOMYC1263	11	14	AastE_3329.1,AastE_700.1	Ae201684_6560.1,Ae201684_6560.2	CCA15951	EPrPI00000017454	HPar_801551	PITG_11225T0	PPTG_02143T0	PYU1_T013945	Pr_78877T0	Ps_133516T0,Ps_133519T0	SPRG_02865T0	GO:0006812:P:cation transport; GO:0016021:C:integral to membrane; GO:0019829:F:cation-transporting ATPase activity; GO:0000166:F:nucleotide binding; GO:0016887:F:ATPase activity; GO:0046872:F:metal ion binding;	PF00690:Cation_ATPase_N; PF00122:E1-E2_ATPase; PF00702:Hydrolase; PF12710:HAD;		IPR001757:Cation-transporting P-type ATPase; IPR023299:P-type ATPase, cytoplasmic domain N; IPR008250:P-type ATPase, A domain; IPR023298:P-type ATPase, transmembrane domain; IPR023214:HAD-like domain; IPR018303:P-type ATPase, phosphorylation site; IPR004014:Cation-transporting P-type ATPase, N-terminal; IPR006544:Cation-transporting P-type ATPase, subfamily V;
11OOMYC1264	11	14	AastE_14510.1	Ae201684_6729.1,Ae201684_13739.1	CCA16210	EPrPI00000019020	HPar_806025	PITG_11019T0	PPTG_02341T0	PYU1_T003457	Pr_93812T0	Ps_158500T0	SPRG_05579T0,SPRG_21526T0,SPRG_05580T0	GO:0005515:F:protein binding; GO:0008270:F:zinc ion binding; GO:0006486:P:protein glycosylation; GO:0005543:F:phospholipid binding;	PF12796:Ank_2; PF11051:Mannosyl_trans3; PF13857:Ank_5; PF13637:Ank_4; PF13920:zf-C3HC4_3;	SM00726:UIM; SM00184:Ring finger; SM00233:PH; SM00248:ankyrin repeats;	IPR001849:Pleckstrin homology domain; IPR001841:Zinc finger, RING-type; IPR013083:Zinc finger, RING/FYVE/PHD-type; IPR002110:Ankyrin repeat; IPR022751:Alpha-mannosyltransferase; IPR003903:Ubiquitin interacting motif; IPR020683:Ankyrin repeat-containing domain;
11OOMYC1265	11	14	AastE_1622.1,AastE_6724.1	Ae201684_8610.1,Ae201684_8669.1	CCA27015	EPrPI00000016175	HPar_805983	PITG_06410T0	PPTG_19189T0	PYU1_T013049	Pr_77342T0	Ps_134304T0	SPRG_03108T0,SPRG_03164T0	GO:0006886:P:intracellular protein transport; GO:0005515:F:protein binding; GO:0008536:F:Ran GTPase binding; GO:0005488:F:binding;	PF08389:Xpo1; PF08506:Cse1; PF03810:IBN_N;	SM00913:Importin-beta N-terminal domain;	IPR013598:Exportin-1/Importin-beta-like; IPR016024:Armadillo-type fold; IPR001494:Importin-beta, N-terminal domain; IPR013713:Exportin/Importin, Cse1-like; IPR000225:Armadillo; IPR011989:Armadillo-like helical;
11OOMYC1266	11	14	AastE_3027.1	Ae201684_8848.1,Ae201684_8849.1	CCA27043	EPrPI00000017145	HPar_803581	PITG_07790T0,PITG_22840T0	PPTG_18701T0,PPTG_18702T0	PYU1_T011435	Pr_72179T0	Ps_143025T0	SPRG_01627T0	GO:0010181:F:FMN binding; GO:0003824:F:catalytic activity; GO:0055114:P:oxidation-reduction process; GO:0016491:F:oxidoreductase activity;	PF01070:FMN_dh;		IPR000262:FMN-dependent dehydrogenase; IPR008259:FMN-dependent alpha-hydroxy acid dehydrogenase, active site; IPR012133:Alpha-hydroxy acid dehydrogenase, FMN-dependent; IPR013785:Aldolase-type TIM barrel;
11OOMYC1269	11	14	AastE_5814.1	Ae201684_1137.1	CCA14768,CCA23445,CCA26775,CCA27347	EPrPI00000017340	HPar_807875	PITG_22959T0	PPTG_04024T0	PYU1_T010080	Pr_54297T0	Ps_111850T0	SPRG_19127T0	GO:0005524:F:ATP binding; GO:0006468:P:protein phosphorylation; GO:0016772:F:transferase activity, transferring phosphorus-containing groups; GO:0005509:F:calcium ion binding; GO:0005515:F:protein binding; GO:0004672:F:protein kinase activity; GO:0004713:F:protein tyrosine kinase activity; GO:0004674:F:protein serine/threonine kinase activity;	PF04910:Tcf25; PF13499:EF-hand_7; PF13833:EF-hand_8; PF00069:Pkinase;	SM00054:EFh; SM00220:S_TKc; SM00219:Tyrosine kinase, catalytic domain;	IPR002048:EF-hand domain; IPR018247:EF-Hand 1, calcium-binding site; IPR017441:Protein kinase, ATP binding site; IPR008271:Serine/threonine-protein kinase, active site; IPR002290:Serine/threonine- / dual specificity protein kinase, catalytic domain; IPR011009:Protein kinase-like domain; IPR011990:Tetratricopeptide-like helical; IPR000719:Protein kinase domain; IPR006994:Transcription factor 25; I…
11OOMYC127	11	42	AastE_1465.1,AastE_9490.1,AastE_9884.1	Ae201684_3549.1,Ae201684_16361.1	CCA23206,CCA26225,CCA26226,CCA26227,CCA26228,CCA26229,CCA26230,CCA26231,CCA26232,CCA26233,CCA26234	EPrPI00000020553,EPrPI00000018612,EPrPI00000016963	HPar_812836,HPar_810901,HPar_810902	PITG_18624T0,PITG_18634T0,PITG_18623T0	PPTG_15889T0,PPTG_17637T0,PPTG_15888T0	PYU1_T008619,PYU1_T008618,PYU1_T004356,PYU1_T014839	Pr_84597T0,Pr_54032T0,Pr_72253T0,Pr_84595T0	Ps_158858T0,Ps_123547T0,Ps_159248T0,Ps_159249T0	SPRG_04772T0,SPRG_00629T0	GO:0008017:F:microtubule binding; GO:0003917:F:DNA topoisomerase type I activity; GO:0005515:F:protein binding; GO:0006265:P:DNA topological change; GO:0005694:C:chromosome; GO:0007018:P:microtubule-based movement; GO:0003677:F:DNA binding; GO:0005871:C:kinesin complex; GO:0003916:F:DNA topoisomerase activity; GO:0005524:F:ATP binding; GO:0008270:F:zinc ion binding; GO:0003777:F:microtubule motor…	PF01751:Toprim; PF01131:Topoisom_bac; PF00225:Kinesin; PF06839:zf-GRF; PF04488:Gly_transf_sug; PF00400:WD40;	SM00493:no description; SM00436:Bacterial DNA topoisomeraes I ATP-binding do; SM00320:WD40 repeats; SM00129:Kinesin motor, catalytic domain. ATPase; SM00437:Bacterial DNA topoisomerase I DNA-binding do;	IPR007577:Glycosyltransferase, DXD sugar-binding motif; IPR023405:DNA topoisomerase, type IA, core domain; IPR009053:Prefoldin; IPR010666:Zinc finger, GRF-type; IPR001752:Kinesin, motor domain; IPR017986:WD40-repeat-containing domain; IPR027417:P-loop containing nucleoside triphosphate hydrolase; IPR019821:Kinesin, motor region, conserved site; IPR000380:DNA topoisomerase, type IA; IPR001680:WD40…
11OOMYC1273	11	14	AastE_10233.1	Ae201684_11848.1	CCA15137,CCA15138,CCA15139	EPrPI00000017672	HPar_803201,HPar_803200	PITG_02810T0	PPTG_05588T0	PYU1_T008520	Pr_80595T0	Ps_135011T0	SPRG_00695T0	GO:0005515:F:protein binding;	PF13181:TPR_8; PF00515:TPR_1; PF13371:TPR_9; PF12895:Apc3; PF13176:TPR_7; PF13414:TPR_11; PF07720:TPR_3; PF07719:TPR_2;	SM00028:Tetratricopeptide repeats;	IPR013026:Tetratricopeptide repeat-containing domain; IPR011990:Tetratricopeptide-like helical; IPR013105:Tetratricopeptide TPR2; IPR023114:Elongated TPR repeat-containing domain; IPR001440:Tetratricopeptide TPR-1; IPR011716:Tetratricopeptide TPR-3; IPR019734:Tetratricopeptide repeat;
11OOMYC1276	11	14	AastE_12551.1	Ae201684_5027.1	CCA15624,CCA15625,CCA16315	EPrPI00000014341	HPar_802759	PITG_05560T0	PPTG_02728T0	PYU1_T005283	Pr_73151T0	Ps_155898T0	SPRG_11674T0,SPRG_21266T0		PF01594:UPF0118;		IPR002549:Uncharacterised protein family UPF0118;
11OOMYC1280	11	14	AastE_15037.1	Ae201684_6650.1	CCA16750,CCA27450	EPrPI00000013775	HPar_809312	PITG_16794T0	PPTG_18999T0	PYU1_T009543	Pr_81952T0	Ps_128818T0,Ps_128819T0	SPRG_11313T0,SPRG_17907T0	GO:0003824:F:catalytic activity; GO:0004568:F:chitinase activity; GO:0006032:P:chitin catabolic process; GO:0004553:F:hydrolase activity, hydrolyzing O-glycosyl compounds; GO:0005975:P:carbohydrate metabolic process;	PF00704:Glyco_hydro_18;	SM00636:no description;	IPR001223:Glycoside hydrolase, family 18, catalytic domain; IPR017853:Glycoside hydrolase, superfamily; IPR013781:Glycoside hydrolase, catalytic domain; IPR011583:Chitinase II;
11OOMYC1284	11	14	AastE_12458.1	Ae201684_11109.1,Ae201684_18054.1	CCA17224,CCA23699	EPrPI00000020169	HPar_806830	PITG_12350T0	PPTG_18131T0	PYU1_T014117	Pr_84839T0	Ps_144327T0	SPRG_08792T0,SPRG_10273T0	GO:0005515:F:protein binding; GO:0005543:F:phospholipid binding;	PF00169:PH;	SM00233:PH;	IPR001849:Pleckstrin homology domain; IPR011993:Pleckstrin homology-like domain;
11OOMYC1286	11	14	AastE_2410.1,AastE_7303.1	Ae201684_12276.1	CCA17743,CCA18387	EPrPI00000019709	HPar_812086	PITG_04651T0,PITG_20316T0	PPTG_11140T0	PYU1_T010520	Pr_74843T0	Ps_141370T0	SPRG_19511T0	GO:0006886:P:intracellular protein transport; GO:0008536:F:Ran GTPase binding; GO:0005488:F:binding;	PF08767:CRM1_C; PF03810:IBN_N;	SM00913:IBN_N;	IPR001494:Importin-beta, N-terminal domain; IPR016024:Armadillo-type fold; IPR014877:CRM1 C-terminal domain; IPR011989:Armadillo-like helical;
11OOMYC1287	11	14	AastE_14705.1,AastE_8228.1	Ae201684_5969.1	CCA18289,CCA18437	EPrPI00000023427	HPar_813275	PITG_17600T0	PPTG_16166T0	PYU1_T000111	Pr_85566T0	Ps_136702T0	SPRG_06826T0,SPRG_18466T0	GO:0005515:F:protein binding;	PF00856:SET; PF09273:Rubis-subs-bind;		IPR015353:Rubisco LS methyltransferase, substrate-binding domain; IPR001214:SET domain;
11OOMYC1288	11	14	AastE_10913.1,AastE_4478.1	Ae201684_14401.1	CCA18302,CCA18425	EPrPI00000021473	HPar_813267	PITG_17594T0,PITG_21026T0	PPTG_16174T0	PYU1_T000127	Pr_84567T0	Ps_136693T0	SPRG_08217T0	GO:0005543:F:phospholipid binding; GO:0005515:F:protein binding;	PF07059:DUF1336; PF01852:START; PF00169:PH;	SM00234:in StAR and phosphatidylcholine transfer pro; SM00233:Pleckstrin homology domain;	IPR002913:START domain; IPR001849:Pleckstrin homology domain; IPR009769:Domain of unknown function DUF1336; IPR011993:Pleckstrin homology-like domain; IPR023393:START-like domain;
11OOMYC1289	11	14	AastE_7897.1	Ae201684_14166.1	CCA18305,CCA18422	EPrPI00000020941	HPar_811140	PITG_06642T0,PITG_12591T0	PPTG_15561T0	PYU1_T006328	Pr_85265T0	Ps_132657T0	SPRG_03130T0,SPRG_20771T0	GO:0015667:F:site-specific DNA-methyltransferase (cytosine-N4-specific) activity; GO:0003677:F:DNA binding; GO:0090124:P:N-4 methylation of cytosine;			IPR017985:DNA methylase, N-4 cytosine-specific, conserved site;
11OOMYC1290	11	14	AastE_9425.1	Ae201684_3578.1	CCA18561,CCA27211	EPrPI00000014882	HPar_802352	PITG_13635T0,PITG_21457T0	PPTG_10501T0	PYU1_T008158	Pr_83609T0	Ps_139661T0,Ps_143160T0	SPRG_00988T0		PF04515:Choline_transpo;		IPR007603:Choline transporter-like;
11OOMYC1291	11	14	AastE_1106.1	Ae201684_3775.1	CCA18605,CCA20562	EPrPI00000022257	HPar_812846,HPar_812860	PITG_00550T0,PITG_21514T0	PPTG_08219T0	PYU1_T004124	Pr_72825T0	Ps_142578T0	SPRG_07377T0		PF01753:zf-MYND;		IPR002893:Zinc finger, MYND-type;
11OOMYC1294	11	14	AastE_14502.1	Ae201684_18287.1	CCA18761,CCA25203	EPrPI00000017067	HPar_810585,HPar_810586	PITG_12517T0	PPTG_09033T0	PYU1_T010042,PYU1_T014091	Pr_83831T0	Ps_108247T0	SPRG_01888T0	GO:0016020:C:membrane; GO:0008233:F:peptidase activity; GO:0006508:P:proteolysis; GO:0071586:P:CAAX-box protein processing; GO:0004222:F:metalloendopeptidase activity;	PF01435:Peptidase_M48;		IPR001915:Peptidase M48; IPR027057:CAAX prenyl protease 1;
11OOMYC1296	11	14	AastE_5308.1	Ae201684_16639.1	CCA18963,CCA24837	EPrPI00000022240	HPar_812997	PITG_10801T0,PITG_19436T0	PPTG_12420T0,PPTG_12420T1	PYU1_T010690	Pr_76281T0	Ps_157033T0	SPRG_12546T0	GO:0005488:F:binding;			IPR011989:Armadillo-like helical; IPR016024:Armadillo-type fold;
11OOMYC1297	11	14	AastE_2975.1	Ae201684_19334.1	CCA19986,CCA23300	EPrPI00000016473	HPar_814434,HPar_814433	PITG_13345T0	PPTG_16846T0	PYU1_T013411	Pr_83930T0	Ps_137104T0	SPRG_13806T0,SPRG_21340T0		PF05057:DUF676;		IPR007751:Domain of unknown function DUF676, lipase-like;
11OOMYC1298	11	14	AastE_4197.1,AastE_5527.1	Ae201684_19315.1	CCA19997,CCA23290	EPrPI00000019671	HPar_804573	PITG_13336T0	PPTG_16835T0	PYU1_T013351	Pr_48345T0,Pr_54987T0	Ps_118171T0	SPRG_22285T0	GO:0043142:F:single-stranded DNA-dependent ATPase activity; GO:0017108:F:5'-flap endonuclease activity; GO:0033567:P:DNA replication, Okazaki fragment processing;	PF13086:AAA_11; PF13087:AAA_12; PF08696:Dna2;		IPR027417:P-loop containing nucleoside triphosphate hydrolase; IPR026851:Dna2; IPR014808:DNA replication factor Dna2, N-terminal;
11OOMYC1299	11	14	AastE_13953.1	Ae201684_15037.1	CCA20771,CCA23723	EPrPI00000021305	HPar_803735	PITG_11792T0	PPTG_04437T0	PYU1_T007334	Pr_84095T0	Ps_138934T0	SPRG_11543T0,SPRG_14685T0,SPRG_11542T0
11OOMYC1300	11	14	AastE_11839.1	Ae201684_5475.1	CCA21271,CCA21645	EPrPI00000022979	HPar_808413,HPar_813023	PITG_01064T0,PITG_22200T0	PPTG_10299T0	PYU1_T001804	Pr_82458T0	Ps_127216T0	SPRG_02558T0	GO:0008537:C:proteasome activator complex;	PF02252:PA28_beta;		IPR009077:Proteasome activator pa28, REG alpha/beta subunit; IPR003186:Proteasome activator pa28, REG beta subunit;
11OOMYC1301	11	14	AastE_8665.1	Ae201684_11983.1	CCA21353,CCA27318,CCA21357	EPrPI00000020156	HPar_802704	PITG_18584T0,PITG_20657T0	PPTG_13881T0	PYU1_T004670	Pr_75057T0	Ps_133115T0	SPRG_09606T0	GO:0004792:F:thiosulfate sulfurtransferase activity;	PF00581:Rhodanese;	SM00450:Rhodanese Homology Domain;	IPR001763:Rhodanese-like domain; IPR001307:Thiosulphate sulfurtransferase, conserved site;
11OOMYC1303	11	14	AastE_11830.1,AastE_3462.1	Ae201684_9356.1	CCA21717,CCA21858	EPrPI00000018619	HPar_812830	PITG_19532T0,PITG_19533T0	PPTG_17632T0	PYU1_T004362	Pr_83404T0	Ps_143143T0	SPRG_07999T0	GO:0006379:P:mRNA cleavage; GO:0005847:C:mRNA cleavage and polyadenylation specificity factor complex; GO:0006378:P:mRNA polyadenylation; GO:0016787:F:hydrolase activity;	PF07521:RMMBL; PF10996:Beta-Casp; PF12706:Lactamase_B_2; PF13299:CPSF100_C; PF00753:Lactamase_B;	SM01027:Beta-Casp domain; SM00849:Metallo-beta-lactamase superfamily;	IPR027075:Cleavage and polyadenylation specificity factor subunit 2; IPR022712:Beta-Casp domain; IPR001279:Beta-lactamase-like; IPR011108:RNA-metabolising metallo-beta-lactamase; IPR025069:Cleavage and polyadenylation specificity factor 2, C-terminal;
11OOMYC1306	11	14	AastE_9014.1	Ae201684_3196.1	CCA21982,CCA21983,CCA21984	EPrPI00000018410	HPar_807621,HPar_807622	PITG_02450T0	PPTG_05174T0	PYU1_T004592	Pr_77634T0	Ps_128313T0	SPRG_00811T0	GO:0003723:F:RNA binding;		SM00322:KH;	IPR024166:Ribosomal RNA assembly KRR1; IPR004087:K Homology domain;
11OOMYC1307	11	14	AastE_5858.1	Ae201684_2183.1	CCA22168,CCA24229	EPrPI00000015150,EPrPI00000016776	HPar_802604	PITG_14566T0	PPTG_13963T0	PYU1_T007913,PYU1_T000833	Pr_75118T0	Ps_156669T0	SPRG_00452T0	GO:0016788:F:hydrolase activity, acting on ester bonds; GO:0006397:P:mRNA processing; GO:0016787:F:hydrolase activity;	PF03959:FSH1; PF00149:Metallophos; PF05219:DREV; PF05011:DBR1;		IPR004843:Phosphoesterase domain; IPR007708:Lariat debranching enzyme, C-terminal; IPR007884:DREV methyltransferase; IPR005645:Serine hydrolase FSH;
11OOMYC1308	11	14	AastE_12141.1	Ae201684_9151.1	CCA23315,CCA24349	EPrPI00000022043	HPar_809865	PITG_15076T0	PPTG_15388T0	PYU1_T009607	Pr_78034T0,Pr_78037T0,Pr_87820T0	Ps_142256T0	SPRG_10712T0	GO:0004491:F:methylmalonate-semialdehyde dehydrogenase (acylating) activity; GO:0016620:F:oxidoreductase activity, acting on the aldehyde or oxo group of donors, NAD or NADP as acceptor; GO:0008152:P:metabolic process; GO:0055114:P:oxidation-reduction process; GO:0016491:F:oxidoreductase activity;	PF00171:Aldedh;		IPR015590:Aldehyde dehydrogenase domain; IPR016163:Aldehyde dehydrogenase, C-terminal; IPR010061:Methylmalonate-semialdehyde dehydrogenase; IPR016160:Aldehyde dehydrogenase, conserved site; IPR016162:Aldehyde dehydrogenase, N-terminal; IPR016161:Aldehyde/histidinol dehydrogenase;
11OOMYC1310	11	14	AastE_840.1	Ae201684_16390.1,Ae201684_16720.1	CCA23598,CCA24167	EPrPI00000019122	HPar_804390	PITG_00353T0	PPTG_10818T0	PYU1_T003334	Pr_78944T0	Ps_133419T0	SPRG_10502T0,SPRG_18177T0	GO:0016787:F:hydrolase activity;	PF00149:Metallophos;		IPR004843:Phosphoesterase domain;
11OOMYC1312	11	14	AastE_3493.1	Ae201684_12012.1	CCA23859,CCA24043	EPrPI00000024783	HPar_808267,HPar_808268	PITG_12931T0,PITG_12932T0	PPTG_18735T0	PYU1_T000228	Pr_80708T0	Ps_131528T0	SPRG_15430T0	GO:0005515:F:protein binding; GO:0006364:P:rRNA processing; GO:0032040:C:small-subunit processome;	PF00400:WD40; PF04192:Utp21;	SM00320:WD40 repeats;	IPR011047:Quinonprotein alcohol dehydrogenase-like superfamily; IPR017986:WD40-repeat-containing domain; IPR019775:WD40 repeat, conserved site; IPR020472:G-protein beta WD-40 repeat; IPR001680:WD40 repeat; IPR007319:Small-subunit processome, Utp21; IPR015943:WD40/YVTN repeat-like-containing domain;
11OOMYC1316	11	14	AastE_1080.1,AastE_8012.1	Ae201684_4585.1	CCA24543,CCA25968	EPrPI00000017572	HPar_810528	PITG_16733T0,PITG_16732T0	PPTG_06611T0	PYU1_T014241	Pr_81193T0	Ps_141717T0	SPRG_10911T0				IPR023566:Peptidyl-prolyl cis-trans isomerase, FKBP-type;
11OOMYC1317	11	14	AastE_8580.1,AastE_881.1	Ae201684_6170.1	CCA24869,CCA24953	EPrPI00000017702	HPar_808266	PITG_12919T0	PPTG_18741T0	PYU1_T000219,PYU1_T000220	Pr_80707T0	Ps_131529T0	SPRG_08220T0	GO:0005515:F:protein binding;		SM00228:PDZ;	IPR001478:PDZ domain;
11OOMYC1318	11	14	AastE_1738.1,AastE_7067.1	Ae201684_16734.1	CCA24985,CCA26517	EPrPI00000018406	HPar_804795,HPar_813089	PITG_08186T0	PPTG_14245T0	PYU1_T011106	Pr_78672T0	Ps_135404T0	SPRG_10523T0	GO:0003824:F:catalytic activity;	PF04677:CwfJ_C_1; PF04676:CwfJ_C_2;		IPR006768:Cwf19-like, C-terminal domain-1; IPR006767:Cwf19-like protein, C-terminal domain-2; IPR011146:HIT-like domain;
11OOMYC1319	11	14	AastE_949.1	Ae201684_13756.1	CCA25389,CCA25462	EPrPI00000019016	HPar_800934	PITG_10932T0	PPTG_02443T0,PPTG_02443T1	PYU1_T003453	Pr_74448T0	Ps_140047T0	SPRG_05572T0,SPRG_15238T0	GO:0004252:F:serine-type endopeptidase activity; GO:0016020:C:membrane; GO:0008236:F:serine-type peptidase activity; GO:0006508:P:proteolysis;	PF00326:Peptidase_S9; PF00930:DPPIV_N;		IPR001375:Peptidase S9, prolyl oligopeptidase, catalytic domain; IPR002471:Peptidase S9, serine active site; IPR002469:Peptidase S9B, dipeptidylpeptidase IV N-terminal;
11OOMYC1320	11	14	AastE_11181.1,AastE_12043.1	Ae201684_10851.1	CCA25393,CCA25466	EPrPI00000013471	HPar_801480	PITG_00052T0	PPTG_18846T0	PYU1_T012809	Pr_73507T0	Ps_122358T0	SPRG_11427T0,SPRG_15516T0	GO:0005515:F:protein binding;	PF04003:Utp12; PF00400:WD40;	SM00320:WD40 repeats;	IPR019775:WD40 repeat, conserved site; IPR027145:Periodic tryptophan protein 2; IPR001680:WD40 repeat; IPR015943:WD40/YVTN repeat-like-containing domain; IPR007148:Small-subunit processome, Utp12; IPR011047:Quinonprotein alcohol dehydrogenase-like superfamily; IPR017986:WD40-repeat-containing domain; IPR020472:G-protein beta WD-40 repeat;
11OOMYC1323	11	14	AastE_4715.1	Ae201684_7112.1	CCA26814,CCA26862	EPrPI00000022848	HPar_800066	PITG_03154T0,PITG_03155T0	PPTG_14465T0	PYU1_T000894,PYU1_T000895	Pr_78252T0	Ps_133692T0	SPRG_08478T0	GO:0005515:F:protein binding;	PF00240:ubiquitin;	SM00213:UBQ;	IPR015496:Ubiquilin; IPR019955:Ubiquitin supergroup; IPR000626:Ubiquitin domain; IPR019956:Ubiquitin;
11OOMYC1326	11	14	AastE_8883.1	Ae201684_9576.1	CCA19152	EPrPI00000023670,EPrPI00000025458	HPar_805661	PITG_05112T0	PPTG_02066T0	PYU1_T014527,PYU1_T014970,PYU1_T014971	Pr_82847T0	Ps_132270T0	SPRG_05981T0	GO:0006468:P:protein phosphorylation; GO:0016772:F:transferase activity, transferring phosphorus-containing groups; GO:0004713:F:protein tyrosine kinase activity; GO:0004672:F:protein kinase activity; GO:0005524:F:ATP binding; GO:0005515:F:protein binding; GO:0004674:F:protein serine/threonine kinase activity;	PF12799:LRR_4; PF00560:LRR_1; PF13504:LRR_7; PF00069:Pkinase; PF13855:LRR_8; PF07714:Pkinase_Tyr;	SM00369:Leucine-rich repeats, typical (most populate; SM00219:Tyrosine kinase, catalytic domain; SM00220:Serine/Threonine protein kinases, catalytic;	IPR025875:Leucine rich repeat 4; IPR000719:Protein kinase domain; IPR001611:Leucine-rich repeat; IPR020635:Tyrosine-protein kinase, catalytic domain; IPR008271:Serine/threonine-protein kinase, active site; IPR002290:Serine/threonine- / dual specificity protein kinase, catalytic domain; IPR001245:Serine-threonine/tyrosine-protein kinase catalytic domain; IPR003591:Leucine-rich repeat, typical subt…
11OOMYC1330	11	14	AastE_12679.1	Ae201684_15562.1	CCA20732	EPrPI00000021335	HPar_800131,HPar_800157	PITG_03045T0	PPTG_14567T0	PYU1_T000878,PYU1_T000876	Pr_77919T0	Ps_139414T0,Ps_139415T0	SPRG_09949T0	GO:0055114:P:oxidation-reduction process; GO:0005506:F:iron ion binding; GO:0016491:F:oxidoreductase activity; GO:0006633:P:fatty acid biosynthetic process;	PF04116:FA_hydroxylase;		IPR006694:Fatty acid hydroxylase;
11OOMYC1338	11	14	AastE_4314.1,AastE_4431.1	Ae201684_17463.1	CCA15038	EPrPI00000014005	HPar_803118,HPar_805505	PITG_00634T0	PPTG_08134T0	PYU1_T004312	Pr_72880T0	Ps_140977T0	SPRG_11996T0,SPRG_16438T0	GO:0000226:P:microtubule cytoskeleton organization; GO:0000922:C:spindle pole; GO:0005815:C:microtubule organizing center;	PF04130:Spc97_Spc98;		IPR007259:Spc97/Spc98;
11OOMYC134	11	40	AastE_114.1	Ae201684_14149.1,Ae201684_14150.1,Ae201684_14174.1,Ae201684_14175.1,Ae201684_17762.1	CCA16850	EPrPI00000020144,EPrPI00000020145,EPrPI00000023046,EPrPI00000023813	HPar_812424	PITG_06566T0,PITG_06570T0,PITG_06574T0,PITG_11655T0,PITG_11656T0	PPTG_07870T0,PPTG_07871T0,PPTG_13814T0,PPTG_13820T0,PPTG_13822T0,PPTG_13871T0	PYU1_T014491,PYU1_T014493,PYU1_T014494,PYU1_T014497,PYU1_T014500	Pr_46689T0,Pr_71100T0,Pr_79507T0,Pr_79511T0,Pr_79551T0,Pr_79513T0	Ps_108547T0,Ps_141243T0,Ps_141307T0,Ps_141287T0,Ps_141310T0	SPRG_02381T0	GO:0003824:F:catalytic activity; GO:0008152:P:metabolic process;	PF00501:AMP-binding; PF13193:AMP-binding_C;		IPR000873:AMP-dependent synthetase/ligase; IPR025110:AMP-binding enzyme C-terminal domain; IPR020845:AMP-binding, conserved site;
11OOMYC1340	11	14	AastE_1066.1	Ae201684_13693.1	CCA15059	EPrPI00000020035	HPar_803153,HPar_805539,HPar_805540	PITG_00588T0,PITG_20589T0	PPTG_08165T0	PYU1_T004267	Pr_72858T0	Ps_140951T0	SPRG_05635T0	GO:0006508:P:proteolysis; GO:0008234:F:cysteine-type peptidase activity;	PF08246:Inhibitor_I29; PF00112:Peptidase_C1;	SM00645:Papain family cysteine protease; SM00848:Cathepsin propeptide inhibitor domain (;	IPR013201:Proteinase inhibitor I29, cathepsin propeptide; IPR000169:Cysteine peptidase, cysteine active site; IPR013128:Peptidase C1A, papain; IPR000668:Peptidase C1A, papain C-terminal;
11OOMYC1341	11	14	AastE_12590.1,AastE_1729.1	Ae201684_16337.1	CCA15241	EPrPI00000013130	HPar_803164,HPar_811427,HPar_803165	PITG_02780T0	PPTG_05546T0	PYU1_T004415	Pr_79297T0	Ps_135052T0	SPRG_01045T0	GO:0005488:F:binding;	PF11707:Npa1;		IPR021714:Nucleolar pre-ribosomal-associated protein 1, N-terminal; IPR016024:Armadillo-type fold; IPR011989:Armadillo-like helical;
11OOMYC1343	11	14	AastE_9620.1	Ae201684_19352.1	CCA16242	EPrPI00000014479	HPar_804046,HPar_804047	PITG_04443T0	PPTG_07496T0	PYU1_T012496	Pr_79134T0	Ps_118734T0,Ps_137726T0	SPRG_04695T0,SPRG_17201T0	GO:0016020:C:membrane; GO:0005215:F:transporter activity; GO:0006810:P:transport;	PF01566:Nramp;		IPR001046:Natural resistance-associated macrophage like;
11OOMYC1344	11	14	AastE_3230.1	Ae201684_17505.1	CCA24075	EPrPI00000018095	HPar_804313,HPar_811575	PITG_14189T0	PPTG_09881T0	PYU1_T009173	Pr_83699T0,Pr_85400T0,Pr_87268T0	Ps_138442T0	SPRG_02653T0	GO:0005515:F:protein binding;			IPR011990:Tetratricopeptide-like helical;
11OOMYC1345	11	14	AastE_12890.1	Ae201684_12903.1,Ae201684_12912.1	CCA14408	EPrPI00000019950	HPar_804737,HPar_812904	PITG_08082T0	PPTG_14330T0	PYU1_T011473	Pr_78612T0	Ps_157239T0	SPRG_09280T0,SPRG_15474T0	GO:0020037:F:heme binding;	PF00173:Cyt-b5;		IPR018506:Cytochrome b5, heme-binding site; IPR001199:Cytochrome b5-like heme/steroid binding domain;
11OOMYC1346	11	14	AastE_8155.1	Ae201684_11376.1	CCA18853	EPrPI00000018100	HPar_808416,HPar_813027,HPar_813026	PITG_01102T0	PPTG_10260T0	PYU1_T001879	Pr_84026T0	Ps_127278T0	SPRG_07306T0,SPRG_22012T0	GO:0005488:F:binding;		SM00271:DnaJ;	IPR001623:DnaJ domain; IPR016024:Armadillo-type fold; IPR011989:Armadillo-like helical;
11OOMYC1347	11	14	AastE_14281.1	Ae201684_13238.1	CCA18841	EPrPI00000018102	HPar_808418,HPar_813030,HPar_813031	PITG_01106T0,PITG_01105T0	PPTG_10257T0	PYU1_T001871	Pr_84029T0	Ps_127281T0	SPRG_13323T0	GO:0005874:C:microtubule; GO:0051056:P:regulation of small GTPase mediated signal transduction; GO:0005096:F:GTPase activator activity; GO:0005525:F:GTP binding; GO:0007017:P:microtubule-based process; GO:0005622:C:intracellular;	PF00616:RasGAP;		IPR001936:Ras GTPase-activating protein; IPR017975:Tubulin, conserved site;
11OOMYC1350	11	14	AastE_635.1	Ae201684_16889.1	CCA18079	EPrPI00000014438	HPar_810646,HPar_812558,HPar_812559	PITG_06342T0	PPTG_13162T0	PYU1_T008893	Pr_80855T0,Pr_87934T0	Ps_143076T0	SPRG_00242T0	GO:0005515:F:protein binding; GO:0005634:C:nucleus; GO:0045892:P:negative regulation of transcription, DNA-dependent;	PF06209:COBRA1; PF00439:Bromodomain;	SM00297:BROMO;	IPR018359:Bromodomain, conserved site; IPR010405:Cofactor of BRCA1; IPR001487:Bromodomain;
11OOMYC1356	11	14	AastE_3178.1	Ae201684_10542.1	CCA23204	EPrPI00000016083	HPar_810919	PITG_02972T0,PITG_02978T0	PPTG_15923T0,PPTG_15924T0	PYU1_T014824	Pr_84623T0,Pr_84624T0	Ps_136264T0	SPRG_00913T0	GO:0030554:F:adenyl nucleotide binding; GO:0006821:P:chloride transport; GO:0055085:P:transmembrane transport; GO:0005216:F:ion channel activity; GO:0005247:F:voltage-gated chloride channel activity; GO:0016020:C:membrane;	PF00654:Voltage_CLC; PF00571:CBS;	SM00116:CBS;	IPR001807:Chloride channel, voltage gated; IPR014743:Chloride channel, core; IPR000644:CBS domain;
11OOMYC1357	11	14	AastE_8644.1,AastE_8645.1	Ae201684_19154.1	CCA25080	EPrPI00000014682	HPar_802033	PITG_03464T0,PITG_03466T0,PITG_20130T0	PPTG_14745T0	PYU1_T002220	Pr_76063T0	Ps_134126T0	SPRG_10116T0	GO:0016491:F:oxidoreductase activity; GO:0008152:P:metabolic process; GO:0055114:P:oxidation-reduction process; GO:0008270:F:zinc ion binding; GO:0016620:F:oxidoreductase activity, acting on the aldehyde or oxo group of donors, NAD or NADP as acceptor;	PF08240:ADH_N; PF00171:Aldedh;		IPR015590:Aldehyde dehydrogenase domain; IPR002328:Alcohol dehydrogenase, zinc-type, conserved site; IPR016161:Aldehyde/histidinol dehydrogenase; IPR016040:NAD(P)-binding domain; IPR011032:GroES-like; IPR016163:Aldehyde dehydrogenase, C-terminal; IPR016162:Aldehyde dehydrogenase, N-terminal; IPR013154:Alcohol dehydrogenase GroES-like; IPR016160:Aldehyde dehydrogenase, conserved site;
11OOMYC136	11	39	AastE_16017.1	Ae201684_1163.1,Ae201684_3684.1,Ae201684_3685.2,Ae201684_3691.1,Ae201684_3693.1,Ae201684_3694.1,Ae201684_3682.1,Ae201684_3683.1,Ae201684_3685.1,Ae201684_3689.1,Ae201684_3618.1	CCA15823,CCA15824,CCA15840	EPrPI00000021449,EPrPI00000013462	HPar_801454,HPar_801460	PITG_00069T0,PITG_00070T0,PITG_00206T0	PPTG_14571T0,PPTG_18868T0,PPTG_10969T0	PYU1_T003992,PYU1_T012831	Pr_73492T0,Pr_73493T0,Pr_93622T0,Pr_93623T0,Pr_72568T0	Ps_141862T0,Ps_141863T0,Ps_158413T0,Ps_158415T0,Ps_130054T0	SPRG_11613T0,SPRG_11628T0	GO:0031418:F:L-ascorbic acid binding; GO:0055114:P:oxidation-reduction process; GO:0005515:F:protein binding; GO:0008270:F:zinc ion binding; GO:0016705:F:oxidoreductase activity, acting on paired donors, with incorporation or reduction of molecular oxygen; GO:0005506:F:iron ion binding;	PF13920:zf-C3HC4_3;	SM00184:RING; SM00702:P4Hc;	IPR001841:Zinc finger, RING-type; IPR013083:Zinc finger, RING/FYVE/PHD-type; IPR006620:Prolyl 4-hydroxylase, alpha subunit;
11OOMYC1360	11	14	AastE_12450.1	Ae201684_8806.1	CCA19192	EPrPI00000015878	HPar_803319	PITG_04729T0,PITG_04747T0,PITG_04774T0,PITG_12077T0	PPTG_04748T0	PYU1_T007566	Pr_94164T0	Ps_158475T0	SPRG_19324T0	GO:0006412:P:translation; GO:0008168:F:methyltransferase activity; GO:0006457:P:protein folding; GO:0051082:F:unfolded protein binding; GO:0031072:F:heat shock protein binding; GO:0005507:F:copper ion binding;	PF00684:DnaJ_CXXCXGXG; PF09243:Rsm22;		IPR008971:HSP40/DnaJ peptide-binding; IPR015324:Ribosomal protein Rsm22, bacterial-type; IPR007533:Cytochrome c oxidase assembly protein CtaG/Cox11; IPR001305:Heat shock protein DnaJ, cysteine-rich domain;
11OOMYC1361	11	14	AastE_544.1	Ae201684_1770.1	CCA23223	EPrPI00000015071	HPar_811080,HPar_811078	PITG_06766T0,PITG_21880T0,PITG_06765T0	PPTG_11008T0	PYU1_T010447	Pr_84445T0	Ps_158207T0	SPRG_12725T0		PF03227:GILT;		IPR004911:Gamma interferon inducible lysosomal thiol reductase GILT;
11OOMYC1362	11	14	AastE_6563.1	Ae201684_6442.1,Ae201684_8281.1	CCA16839	EPrPI00000017636	HPar_805573	PITG_07656T0,PITG_22427T0	PPTG_09484T0	PYU1_T009117	Pr_81766T0	Ps_136014T0	SPRG_19708T0,SPRG_07945T0	GO:0004221:F:ubiquitin thiolesterase activity; GO:0006511:P:ubiquitin-dependent protein catabolic process;	PF01753:zf-MYND; PF00443:UCH; PF06337:DUSP;	SM00695:Domain in ubiquitin-specific proteases;	IPR002893:Zinc finger, MYND-type; IPR018200:Peptidase C19, ubiquitin carboxyl-terminal hydrolase 2, conserved site; IPR006615:Peptidase C19, ubiquitin-specific peptidase, DUSP domain; IPR001394:Ubiquitin carboxyl-terminal hydrolases family 2;
11OOMYC1363	11	14	AastE_5414.1	Ae201684_4287.1	CCA22394	EPrPI00000019935	HPar_811258	PITG_09456T0,PITG_09459T0	PPTG_15698T0	PYU1_T007997,PYU1_T007998,PYU1_T007999	Pr_75224T0	Ps_144198T0	SPRG_20004T0	GO:0016491:F:oxidoreductase activity;	PF00881:Nitroreductase;		IPR000415:Nitroreductase-like;
11OOMYC1366	11	14	AastE_15914.1,AastE_4316.1	Ae201684_15394.2	CCA20045	EPrPI00000018164	HPar_812981	PITG_12037T0,PITG_16280T0	PPTG_03240T0	PYU1_T001673	Pr_78125T0	Ps_130831T0,Ps_130844T0	SPRG_06781T0	GO:0006537:P:glutamate biosynthetic process; GO:0006807:P:nitrogen compound metabolic process; GO:0016638:F:oxidoreductase activity, acting on the CH-NH2 group of donors; GO:0015930:F:glutamate synthase activity; GO:0003824:F:catalytic activity; GO:0008152:P:metabolic process; GO:0055114:P:oxidation-reduction process; GO:0016491:F:oxidoreductase activity;	PF01645:Glu_synthase; PF01493:GXGXG; PF04898:Glu_syn_central; PF00310:GATase_2;		IPR006982:Glutamate synthase, central-N; IPR002932:Glutamate synthase, central-C; IPR000583:Class II glutamine amidotransferase domain; IPR017932:Glutamine amidotransferase type 2 domain; IPR013785:Aldolase-type TIM barrel; IPR002489:Glutamate synthase, alpha subunit, C-terminal;
11OOMYC137	11	39	AastE_15058.1	Ae201684_11850.1,Ae201684_3722.1,Ae201684_3724.1,Ae201684_3726.2,Ae201684_3726.1	CCA19622,CCA19626,CCA22872,CCA22876,CCA24633	EPrPI00000017904,EPrPI00000021975,EPrPI00000024924	HPar_802145,HPar_802148,HPar_802163	PITG_08616T0,PITG_08618T0,PITG_08621T0,PITG_20063T0	PPTG_02964T0,PPTG_02965T0,PPTG_03842T0,PPTG_03843T0	PYU1_T002518,PYU1_T002519	Pr_76956T0,Pr_85282T0,Pr_85283T0,Pr_85812T0,Pr_86053T0,Pr_86359T0,Pr_86232T0	Ps_132169T0,Ps_132170T0,Ps_132171T0,Ps_132175T0	SPRG_12658T0	GO:0003824:F:catalytic activity; GO:0008152:P:metabolic process; GO:0030170:F:pyridoxal phosphate binding;	PF01171:ATP_bind_3; PF00266:Aminotran_5;		IPR000192:Aminotransferase, class V/Cysteine desulfurase; IPR015422:Pyridoxal phosphate-dependent transferase, major region, subdomain 2; IPR015421:Pyridoxal phosphate-dependent transferase, major region, subdomain 1; IPR014729:Rossmann-like alpha/beta/alpha sandwich fold; IPR015424:Pyridoxal phosphate-dependent transferase; IPR011063:tRNA(Ile)-lysidine/2-thiocytidine synthase;
11OOMYC1370	11	14	AastE_4143.1	Ae201684_13022.1	CCA16454	EPrPI00000014778	HPar_812226	PITG_15903T0,PITG_15904T0	PPTG_12691T0	PYU1_T001116	Pr_71173T0	Ps_108594T0,Ps_109246T0	SPRG_15850T0,SPRG_15851T0	GO:0008610:P:lipid biosynthetic process; GO:0008152:P:metabolic process; GO:0008168:F:methyltransferase activity;	PF08241:Methyltransf_11; PF13489:Methyltransf_23; PF02353:CMAS;		IPR013216:Methyltransferase type 11; IPR003333:Mycolic acid cyclopropane synthase;
11OOMYC1371	11	14	AastE_1433.1	Ae201684_18263.1	CCA24997	EPrPI00000013196	HPar_806535	PITG_16047T0,PITG_19493T0,PITG_22103T0,PITG_16048T0	PPTG_09645T0	PYU1_T009434	Pr_71061T0	Ps_108305T0	SPRG_15410T0	GO:0050661:F:NADP binding; GO:0016620:F:oxidoreductase activity, acting on the aldehyde or oxo group of donors, NAD or NADP as acceptor; GO:0003824:F:catalytic activity; GO:0008152:P:metabolic process; GO:0051287:F:NAD binding; GO:0055114:P:oxidation-reduction process; GO:0006006:P:glucose metabolic process; GO:0004807:F:triose-phosphate isomerase activity;	PF02800:Gp_dh_C; PF00121:TIM; PF00044:Gp_dh_N;	SM00846:Gp_dh_N;	IPR016040:NAD(P)-binding domain; IPR020830:Glyceraldehyde 3-phosphate dehydrogenase, active site; IPR000652:Triosephosphate isomerase; IPR020829:Glyceraldehyde 3-phosphate dehydrogenase, catalytic domain; IPR006424:Glyceraldehyde-3-phosphate dehydrogenase, type I; IPR013785:Aldolase-type TIM barrel; IPR020831:Glyceraldehyde/Erythrose phosphate dehydrogenase family; IPR020861:Triosephosphate isome…
11OOMYC1375	11	14	AastE_1830.1,AastE_6090.1	Ae201684_16179.1	CCA20687	EPrPI00000017812	HPar_811926	PITG_11964T0	PPTG_03163T0,PPTG_03163T1,PPTG_03163T2	PYU1_T001513	Pr_78153T0	Ps_143874T0	SPRG_13886T0	GO:0005515:F:protein binding;	PF07324:DGCR6;		IPR013026:Tetratricopeptide repeat-containing domain; IPR011990:Tetratricopeptide-like helical; IPR010849:DiGeorge syndrome critical 6;
11OOMYC138	11	39	AastE_15900.1	Ae201684_13583.1,Ae201684_13584.1,Ae201684_9538.1,Ae201684_9539.1	CCA17557,CCA22842	EPrPI00000016182,EPrPI00000024303,EPrPI00000025588,EPrPI00000022629	HPar_804402	PITG_01050T0,PITG_01051T0,PITG_01053T0,PITG_11122T0	PPTG_02246T0,PPTG_19942T0,PPTG_02336T0,PPTG_10307T0,PPTG_10309T0,PPTG_10310T0	PYU1_T003324	Pr_74514T0,Pr_78952T0,Pr_82468T0,Pr_82470T0,Pr_82472T0	Ps_108143T0,Ps_127191T0,Ps_127203T0,Ps_133428T0,Ps_142299T0	SPRG_01427T0,SPRG_14143T0,SPRG_14144T0,SPRG_16283T0,SPRG_16284T0,SPRG_16285T0	GO:0016020:C:membrane; GO:0015171:F:amino acid transmembrane transporter activity; GO:0003333:P:amino acid transmembrane transport;	PF13906:AA_permease_C; PF13520:AA_permease_2;		IPR015606:Cationic amino acid transporter; IPR002293:Amino acid/polyamine transporter I;
11OOMYC1383	11	14	AastE_6209.1	Ae201684_3719.1	CCA20222	EPrPI00000022871	HPar_801946,HPar_801948	PITG_03594T0	PPTG_10078T0,PPTG_13436T0	PYU1_T006973	Pr_81418T0	Ps_157072T0	SPRG_11633T0,SPRG_19095T0	GO:0005515:F:protein binding;	PF12931:Sec16_C; PF07304:SRA1; PF00400:WD40;	SM00320:WD40 repeats;	IPR015943:WD40/YVTN repeat-like-containing domain; IPR001680:WD40 repeat; IPR009917:Steroid receptor RNA activator-protein/coat protein complex II, Sec31; IPR017986:WD40-repeat-containing domain; IPR019775:WD40 repeat, conserved site;
11OOMYC1387	11	14	AastE_15404.1	Ae201684_8779.1	CCA26778	EPrPI00000022985	HPar_810569	PITG_14863T0	PPTG_15776T0,PPTG_15784T0	PYU1_T014277	Pr_81150T0,Pr_81153T0	Ps_143510T0,Ps_143519T0	SPRG_19305T0	GO:0055114:P:oxidation-reduction process; GO:0016491:F:oxidoreductase activity;	PF07992:Pyr_redox_2;		IPR013027:FAD-dependent pyridine nucleotide-disulphide oxidoreductase; IPR023753:Pyridine nucleotide-disulphide oxidoreductase, FAD/NAD(P)-binding domain;
11OOMYC1391	11	14	AastE_12951.1	Ae201684_15270.1	CCA26830	EPrPI00000021468	HPar_812816	PITG_10881T0	PPTG_17583T0	PYU1_T008340	Pr_53977T0,Pr_83364T0,Pr_86270T0,Pr_83362T0	Ps_142980T0	SPRG_13431T0	GO:0005871:C:kinesin complex; GO:0007018:P:microtubule-based movement; GO:0003777:F:microtubule motor activity; GO:0005524:F:ATP binding; GO:0008017:F:microtubule binding;	PF00225:Kinesin; PF05207:zf-CSL;	SM00129:Kinesin motor, catalytic domain. ATPase;	IPR019821:Kinesin, motor region, conserved site; IPR027417:P-loop containing nucleoside triphosphate hydrolase; IPR027640:Kinesin-like protein; IPR001752:Kinesin, motor domain; IPR007872:Zinc finger, DPH-type;
11OOMYC1393	11	14	AastE_2032.1	Ae201684_14158.1	CCA22819	EPrPI00000013869	HPar_812061	PITG_19121T0	PPTG_17956T0	PYU1_T002577	Pr_71461T0,Pr_72378T0	Ps_109444T0	SPRG_06762T0,SPRG_16878T0,SPRG_20427T0	GO:0005622:C:intracellular; GO:0005840:C:ribosome; GO:0003735:F:structural constituent of ribosome; GO:0006412:P:translation;	PF00252:Ribosomal_L16;		IPR016180:Ribosomal protein L10e/L16; IPR001197:Ribosomal protein L10e; IPR018255:Ribosomal protein L10e, conserved site;
11OOMYC1394	11	14	AastE_2184.1,AastE_2185.1	Ae201684_2860.1	CCA17480	EPrPI00000021068	HPar_800797	PITG_02344T0	PPTG_05088T0	PYU1_T004659	Pr_72258T0,Pr_86305T0,Pr_86691T0	Ps_108268T0	SPRG_02146T0	GO:0003824:F:catalytic activity; GO:0016787:F:hydrolase activity;	PF01968:Hydantoinase_A; PF02538:Hydantoinase_B; PF05378:Hydant_A_N;		IPR008040:Hydantoinaseoxoprolinase, N-terminal; IPR002821:Hydantoinase/oxoprolinase; IPR003692:Hydantoinase B/oxoprolinase;
11OOMYC1396	11	14	AastE_5420.1	Ae201684_16561.1	CCA23835	EPrPI00000021771	HPar_809268	PITG_19527T0	PPTG_17234T0	PYU1_T013828	Pr_74332T0,Pr_74337T0,Pr_87000T0	Ps_131003T0,Ps_133933T0	SPRG_12294T0	GO:0006310:P:DNA recombination; GO:0003677:F:DNA binding; GO:0005634:C:nucleus; GO:0006302:P:double-strand break repair;	PF06632:XRCC4;		IPR010585:DNA repair protein XRCC4; IPR014751:DNA repair protein XRCC4, C-terminal;
11OOMYC1397	11	14	AastE_12135.1	Ae201684_9901.1	CCA16825	EPrPI00000022351,EPrPI00000015577	HPar_805992	PITG_06402T0	PPTG_13238T0	PYU1_T013061,PYU1_T013090	Pr_77336T0,Pr_86156T0	Ps_134297T0	SPRG_19215T0	GO:0071203:C:WASH complex;	PF10152:DUF2360; PF02181:FH2;	SM00498:Formin Homology;	IPR019309:WASH complex, subunit CCDC53; IPR015425:Formin, FH2 domain;
11OOMYC140	11	39	AastE_11586.1,AastE_3370.1	Ae201684_2107.1	CCA25788,CCA25789,CCA25790,CCA25791,CCA25792,CCA25793,CCA25794,CCA25795,CCA25796,CCA25797,CCA25798,CCA25799,CCA25800,CCA25801,CCA25802,CCA25803,CCA25804,CCA25805,CCA25806,CCA25807,CCA25808,CCA25809,CCA25810	EPrPI00000023618,EPrPI00000023619	HPar_800190	PITG_03006T0	PPTG_13343T0	PYU1_T001011,PYU1_T001010	Pr_77882T0,Pr_94976T0	Ps_137219T0,Ps_157547T0	SPRG_12399T0,SPRG_12607T0	GO:0004713:F:protein tyrosine kinase activity; GO:0004672:F:protein kinase activity; GO:0005524:F:ATP binding; GO:0005515:F:protein binding; GO:0006468:P:protein phosphorylation; GO:0016772:F:transferase activity, transferring phosphorus-containing groups; GO:0004674:F:protein serine/threonine kinase activity;	PF07714:Pkinase_Tyr; PF00069:Pkinase;	SM00220:Serine/Threonine protein kinases, catalytic; SM00181:EGF; SM00219:Tyrosine kinase, catalytic domain;	IPR011009:Protein kinase-like domain; IPR001245:Serine-threonine/tyrosine-protein kinase catalytic domain; IPR017441:Protein kinase, ATP binding site; IPR002049:EGF-like, laminin; IPR002290:Serine/threonine- / dual specificity protein kinase, catalytic domain; IPR008271:Serine/threonine-protein kinase, active site; IPR013032:EGF-like, conserved site; IPR000742:Epidermal growth factor-like domain;…
11OOMYC1402	11	14	AastE_5580.1,AastE_9777.1	Ae201684_9744.1	CCA23409	EPrPI00000022477	HPar_804936	PITG_18706T0	PPTG_09470T0	PYU1_T009010,PYU1_T009009	Pr_81751T0	Ps_108918T0,Ps_141293T0	SPRG_03099T0	GO:0016874:F:ligase activity; GO:0006633:P:fatty acid biosynthetic process; GO:0003989:F:acetyl-CoA carboxylase activity; GO:0046872:F:metal ion binding; GO:0005524:F:ATP binding; GO:0003824:F:catalytic activity; GO:0008152:P:metabolic process; GO:0004075:F:biotin carboxylase activity; GO:0005488:F:binding;	PF08326:ACC_central; PF00364:Biotin_lipoyl; PF02785:Biotin_carb_C; PF00289:CPSase_L_chain; PF02786:CPSase_L_D2; PF01039:Carboxyl_trans;	SM00878:Biotin carboxylase C-terminal domain;	IPR011054:Rudiment single hybrid motif; IPR005481:Carbamoyl-phosphate synthase, large subunit, N-terminal; IPR016024:Armadillo-type fold; IPR011053:Single hybrid motif; IPR016185:Pre-ATP-grasp domain; IPR000089:Biotin/lipoyl attachment; IPR011764:Biotin carboxylation domain; IPR013816:ATP-grasp fold, subdomain 2; IPR000022:Carboxyl transferase; IPR013815:ATP-grasp fold, subdomain 1; IPR005479:Car…
11OOMYC1409	11	14	AastE_13673.1,AastE_4459.1	Ae201684_11270.1,Ae201684_5539.1	CCA25232	EPrPI00000021716	HPar_800709	PITG_06003T0	PPTG_18949T0	PYU1_T004818	Pr_81577T0	Ps_138641T0	SPRG_01979T0,SPRG_08772T0	GO:0046872:F:metal ion binding; GO:0005543:F:phospholipid binding; GO:0005515:F:protein binding;	PF01363:FYVE; PF00650:CRAL_TRIO;	SM00516:SEC14; SM00064:FYVE; SM00233:PH;	IPR011011:Zinc finger, FYVE/PHD-type; IPR001251:CRAL-TRIO domain; IPR013083:Zinc finger, RING/FYVE/PHD-type; IPR011993:Pleckstrin homology-like domain; IPR000306:FYVE zinc finger; IPR011074:CRAL/TRIO, N-terminal domain; IPR017455:Zinc finger, FYVE-related; IPR001849:Pleckstrin homology domain;
11OOMYC1410	11	14	AastE_4323.1	Ae201684_6928.1,Ae201684_2405.1	CCA26983	EPrPI00000014830	HPar_807863	PITG_12256T0	PPTG_04008T0	PYU1_T010100	Pr_74750T0	Ps_129377T0	SPRG_03316T0,SPRG_03357T0,SPRG_03360T0	GO:0046872:F:metal ion binding; GO:0005515:F:protein binding; GO:0008270:F:zinc ion binding;	PF04547:Anoctamin; PF00097:zf-C3HC4;	SM00184:Ring finger;	IPR001841:Zinc finger, RING-type; IPR017907:Zinc finger, RING-type, conserved site; IPR018957:Zinc finger, C3HC4 RING-type; IPR013083:Zinc finger, RING/FYVE/PHD-type; IPR007632:Anoctamin/TMEM 16;
11OOMYC1413	11	14	AastE_10763.1	Ae201684_17608.1	CCA18178	EPrPI00000017347	HPar_809833	PITG_02925T0	PPTG_15943T0	PYU1_T008576	Pr_87800T0,Pr_87801T0	Ps_136278T0	SPRG_04657T0,SPRG_14440T0,SPRG_06044T0	GO:0004455:F:ketol-acid reductoisomerase activity; GO:0016616:F:oxidoreductase activity, acting on the CH-OH group of donors, NAD or NADP as acceptor; GO:0009082:P:branched-chain amino acid biosynthetic process; GO:0016491:F:oxidoreductase activity; GO:0008652:P:cellular amino acid biosynthetic process; GO:0055114:P:oxidation-reduction process; GO:0050662:F:coenzyme binding;	PF01450:IlvC; PF07991:IlvN;		IPR013328:Dehydrogenase, multihelical; IPR016040:NAD(P)-binding domain; IPR008927:6-phosphogluconate dehydrogenase, C-terminal-like; IPR000506:Acetohydroxy acid isomeroreductase C-terminal; IPR013023:Acetohydroxy acid isomeroreductase; IPR013116:Acetohydroxy acid isomeroreductase, catalytic;
11OOMYC1416	11	14	AastE_13469.1	Ae201684_10975.1,Ae201684_9132.1	CCA27656	EPrPI00000025429	HPar_809892	PITG_16921T0	PPTG_12173T0	PYU1_T009749	Pr_71668T0,Pr_71304T0	Ps_109195T0	SPRG_11339T0,SPRG_16792T0	GO:0008270:F:zinc ion binding; GO:0003677:F:DNA binding;	PF01428:zf-AN1; PF01754:zf-A20;	SM00259:A20-like zinc fingers; SM00154:AN1-like Zinc finger;	IPR002653:Zinc finger, A20-type; IPR000058:Zinc finger, AN1-type;
11OOMYC1419	11	14	AastE_9768.1	Ae201684_78.1	CCA18073	EPrPI00000020279	HPar_814522,HPar_811833	PITG_18244T0	PPTG_15462T0	PYU1_T003742	Pr_73640T0	Ps_130771T0	SPRG_15082T0,SPRG_22297T0,SPRG_22116T0		PF11715:Nup160;		IPR021717:Nucleoporin Nup120/160;
11OOMYC142	11	38	AastE_14870.1	Ae201684_12364.1,Ae201684_13840.1,Ae201684_13840.2,Ae201684_13841.1,Ae201684_13842.1,Ae201684_13843.1,Ae201684_13844.1	CCA15054,CCA25575	EPrPI00000024761,EPrPI00000025227	HPar_801116	PITG_00413T0,PITG_11906T0,PITG_12466T0	PPTG_03114T0,PPTG_03116T0,PPTG_10756T0,PPTG_17303T0,PPTG_19948T0	PYU1_T001422,PYU1_T001547,PYU1_T001548,PYU1_T001549,PYU1_T004257,PYU1_T004258	Pr_72716T0,Pr_78142T0,Pr_83273T0,Pr_87038T0	Ps_130243T0,Ps_141559T0,Ps_143779T0,Ps_145345T0,Ps_143778T0	SPRG_08735T0,SPRG_08738T0	GO:0016020:C:membrane; GO:0006810:P:transport; GO:0006857:P:oligopeptide transport; GO:0005515:F:protein binding; GO:0005215:F:transporter activity;	PF13516:LRR_6; PF00854:PTR2; PF00612:IQ; PF00397:WW;	SM00015:Short calmodulin-binding motif containing co; SM00456:Domain with 2 conserved Trp (W) residues; SM00367:Leucine-rich repeat - CC (cysteine-containin;	IPR000048:IQ motif, EF-hand binding site; IPR000109:Proton-dependent oligopeptide transporter family; IPR001202:WW domain; IPR027417:P-loop containing nucleoside triphosphate hydrolase; IPR016196:Major facilitator superfamily domain, general substrate transporter; IPR006553:Leucine-rich repeat, cysteine-containing subtype; IPR018456:PTR2 family proton/oligopeptide symporter, conserved site;
11OOMYC1421	11	14	AastE_11320.1	Ae201684_1092.1	CCA24560	EPrPI00000017395	HPar_801067	PITG_00458T0	PPTG_08320T0,PPTG_08319T0	PYU1_T006268	Pr_93322T0,Pr_72754T0	Ps_130283T0,Ps_130284T0	SPRG_16637T0	GO:0006086:P:acetyl-CoA biosynthetic process from pyruvate; GO:0005515:F:protein binding; GO:0005967:C:mitochondrial pyruvate dehydrogenase complex; GO:0004742:F:dihydrolipoyllysine-residue acetyltransferase activity;	PF00364:Biotin_lipoyl; PF00498:FHA;	SM00240:Forkhead associated domain;	IPR008984:SMAD/FHA domain; IPR027189:Dihydrolipoyllysine-residue acetyltransferase component of pyruvate dehydrogenase complex, fungal; IPR011053:Single hybrid motif; IPR000089:Biotin/lipoyl attachment; IPR000253:Forkhead-associated (FHA) domain;
11OOMYC1425	11	14	AastE_11724.1,AastE_1631.1	Ae201684_2067.1,Ae201684_2121.1,Ae201684_10854.1	CCA17659	EPrPI00000021911	HPar_809413	PITG_21351T0	PPTG_05375T0	PYU1_T008411	Pr_77486T0	Ps_144085T0	SPRG_08384T0	GO:0007154:P:cell communication; GO:0035091:F:phosphatidylinositol binding; GO:0005515:F:protein binding; GO:0008270:F:zinc ion binding;	PF00787:PX; PF13639:zf-RING_2;	SM00184:Ring finger;	IPR001683:Phox homologous domain; IPR001841:Zinc finger, RING-type; IPR013083:Zinc finger, RING/FYVE/PHD-type;
11OOMYC143	11	38	AastE_13145.1,AastE_13838.1,AastE_9696.1	Ae201684_13480.1,Ae201684_18359.1,Ae201684_18362.1,Ae201684_19463.1,Ae201684_7648.1,Ae201684_7850.1,Ae201684_7648.2,Ae201684_18361.1,Ae201684_7647.1	CCA14391	EPrPI00000022893	HPar_813648	PITG_07817T0,PITG_07840T0	PPTG_18658T0,PPTG_18685T0,PPTG_19553T0,PPTG_18686T0,PPTG_19554T0,PPTG_18651T0	PYU1_T011442	Pr_82206T0,Pr_82207T0,Pr_84012T0,Pr_96256T0	Ps_137342T0,Ps_137344T0,Ps_157576T0,Ps_137345T0,Ps_128116T0	SPRG_07580T0,SPRG_10588T0,SPRG_12373T0,SPRG_22182T0,SPRG_22223T0	GO:0003924:F:GTPase activity; GO:0005525:F:GTP binding; GO:0008270:F:zinc ion binding; GO:0005515:F:protein binding;	PF13639:zf-RING_2; PF00092:VWA; PF13519:VWA_2; PF02263:GBP; PF05879:RHD3;	SM00327:VWA; SM00184:RING;	IPR008803:RHD3/Sey1; IPR001841:Zinc finger, RING-type; IPR013083:Zinc finger, RING/FYVE/PHD-type; IPR027417:P-loop containing nucleoside triphosphate hydrolase; IPR002035:von Willebrand factor, type A; IPR015894:Guanylate-binding protein, N-terminal; IPR026847:Vacuolar protein sorting-associated protein 13;
11OOMYC1430	11	14	AastE_14284.1	Ae201684_13234.1	CCA27282	EPrPI00000017923	HPar_814212,HPar_814213	PITG_09701T0,PITG_09700T0	PPTG_01814T0,PPTG_01813T0	PYU1_T011783	Pr_75775T0	Ps_157187T0	SPRG_13321T0	GO:0000166:F:nucleotide binding; GO:0044237:P:cellular metabolic process; GO:0003824:F:catalytic activity; GO:0006351:P:transcription, DNA-dependent; GO:0003899:F:DNA-directed RNA polymerase activity;	PF03874:RNA_pol_Rpb4;	SM00657:DNA-directed RNA-polymerase II subunit;	IPR010997:HRDC-like; IPR005574:RNA polymerase II, Rpb4; IPR006590:RNA polymerase II, Rpb4, core;
11OOMYC1431	11	14	AastE_154.1,AastE_6179.1	Ae201684_564.1	CCA13990	EPrPI00000013711	HPar_814571	PITG_10119T0	PPTG_11847T0	PYU1_T005792,PYU1_T005793	Pr_51605T0,Pr_97084T0	Ps_156341T0	SPRG_03802T0	GO:0004221:F:ubiquitin thiolesterase activity; GO:0006511:P:ubiquitin-dependent protein catabolic process; GO:0005509:F:calcium ion binding;	PF00443:UCH; PF06337:DUSP;	SM00695:Domain in ubiquitin-specific proteases;	IPR011992:EF-hand domain pair; IPR018200:Peptidase C19, ubiquitin carboxyl-terminal hydrolase 2, conserved site; IPR001394:Ubiquitin carboxyl-terminal hydrolases family 2; IPR002048:EF-hand domain; IPR006615:Peptidase C19, ubiquitin-specific peptidase, DUSP domain;
11OOMYC1434	11	14	AastE_2110.1,AastE_423.1	Ae201684_14408.1	CCA28251	EPrPI00000013545	HPar_801610,HPar_801609	PITG_08740T0	PPTG_06445T0	PYU1_T000091	Pr_95441T0	Ps_132764T0	SPRG_18590T0,SPRG_08176T0	GO:0005515:F:protein binding; GO:0046872:F:metal ion binding;	PF01363:FYVE; PF13414:TPR_11; PF00515:TPR_1; PF13181:TPR_8;	SM00064:FYVE; SM00028:TPR;	IPR011011:Zinc finger, FYVE/PHD-type; IPR000306:FYVE zinc finger; IPR013083:Zinc finger, RING/FYVE/PHD-type; IPR013026:Tetratricopeptide repeat-containing domain; IPR017455:Zinc finger, FYVE-related; IPR019734:Tetratricopeptide repeat; IPR020683:Ankyrin repeat-containing domain; IPR001440:Tetratricopeptide TPR-1; IPR011990:Tetratricopeptide-like helical;
11OOMYC1435	11	14	AastE_2333.1,AastE_2334.1,AastE_9556.1	Ae201684_9591.1	CCA20657	EPrPI00000019550	HPar_809783,HPar_814901	PITG_10343T0	PPTG_00550T0	PYU1_T002970	Pr_96233T0	Ps_138311T0	SPRG_14137T0	GO:0008152:P:metabolic process; GO:0005515:F:protein binding; GO:0005543:F:phospholipid binding; GO:0008168:F:methyltransferase activity;	PF00169:PH; PF13844:Glyco_transf_41; PF08578:DUF1765; PF00168:C2; PF08241:Methyltransf_11; PF13414:TPR_11;	SM00233:Pleckstrin homology domain; SM00239:Protein kinase C conserved region;	IPR000008:C2 calcium-dependent membrane targeting; IPR019734:Tetratricopeptide repeat; IPR018029:C2 membrane targeting protein; IPR013887:Uncharacterised protein family UPF0592; IPR001849:Pleckstrin homology domain; IPR011990:Tetratricopeptide-like helical; IPR008973:C2 calcium/lipid-binding domain, CaLB; IPR013216:Methyltransferase type 11; IPR013026:Tetratricopeptide repeat-containing domain; I…
11OOMYC1436	11	14	AastE_2411.1	Ae201684_4026.1	CCA25319	EPrPI00000015758	HPar_808143	PITG_17984T0,PITG_17986T0	PPTG_02508T0	PYU1_T005554,PYU1_T005553	Pr_74406T0,Pr_74407T0	Ps_140091T0	SPRG_02925T0	GO:0005515:F:protein binding;	PF00439:Bromodomain; PF02791:DDT;	SM00297:bromo domain;	IPR001487:Bromodomain; IPR004022:DDT domain; IPR018359:Bromodomain, conserved site; IPR013083:Zinc finger, RING/FYVE/PHD-type;
11OOMYC1437	11	14	AastE_2491.1,AastE_5730.1	Ae201684_14742.1	CCA18144	EPrPI00000021310	HPar_804619	PITG_02561T0	PPTG_05296T0	PYU1_T008538	Pr_77555T0,Pr_94838T0	Ps_142061T0,Ps_158468T0	SPRG_04680T0	GO:0004842:F:ubiquitin-protein ligase activity; GO:0008270:F:zinc ion binding; GO:0004221:F:ubiquitin thiolesterase activity; GO:0006511:P:ubiquitin-dependent protein catabolic process;	PF13385:Laminin_G_3; PF00443:UCH; PF02207:zf-UBR; PF00641:zf-RanBP;	SM00396:Putative zinc finger in N-recognin, a recogn; SM00547:ZnF_RBZ;	IPR018200:Peptidase C19, ubiquitin carboxyl-terminal hydrolase 2, conserved site; IPR003126:Zinc finger, N-recognin; IPR023341:MABP domain; IPR013320:Concanavalin A-like lectin/glucanase, subgroup; IPR008985:Concanavalin A-like lectin/glucanases superfamily; IPR001394:Ubiquitin carboxyl-terminal hydrolases family 2; IPR001876:Zinc finger, RanBP2-type; IPR013993:Zinc finger, N-recognin, metazoa;
11OOMYC1438	11	14	AastE_3068.1	Ae201684_2257.1,Ae201684_2256.1,Ae201684_2258.1	CCA28269	EPrPI00000016426	HPar_801364	PITG_01290T0	PPTG_01607T0	PYU1_T008752	Pr_76404T0	Ps_128930T0	SPRG_00456T0,SPRG_00455T0	GO:0006457:P:protein folding; GO:0003755:F:peptidyl-prolyl cis-trans isomerase activity;	PF00160:Pro_isomerase;		IPR024936:Cyclophilin-type peptidyl-prolyl cis-trans isomerase; IPR002130:Cyclophilin-like peptidyl-prolyl cis-trans isomerase domain;
11OOMYC1439	11	14	AastE_3198.1	Ae201684_8295.1	CCA20908	EPrPI00000024823	HPar_808454	PITG_11497T0,PITG_11496T0	PPTG_11635T0,PPTG_11634T0	PYU1_T003872,PYU1_T003870	Pr_73755T0	Ps_156190T0	SPRG_07959T0	GO:0003677:F:DNA binding; GO:0003676:F:nucleic acid binding; GO:0005524:F:ATP binding; GO:0004386:F:helicase activity;	PF00271:Helicase_C; PF00176:SNF2_N; PF11717:Tudor-knot;	SM00487:DEAD-like helicases superfamily; SM00490:helicase superfamily c-terminal domain; SM00298:CHROMO;	IPR000330:SNF2-related; IPR001650:Helicase, C-terminal; IPR000953:Chromo domain/shadow; IPR001357:BRCT domain; IPR016197:Chromo domain-like; IPR025995:RNA binding activity-knot of a chromodomain; IPR027417:P-loop containing nucleoside triphosphate hydrolase; IPR014001:Helicase, superfamily 1/2, ATP-binding domain;
11OOMYC144	11	38	AastE_16097.1,AastE_8172.1	Ae201684_18514.1,Ae201684_2307.1,Ae201684_2619.1	CCA19360,CCA19521	EPrPI00000013426,EPrPI00000020916,EPrPI00000024778	HPar_807120,HPar_808602,HPar_812843,HPar_812844,HPar_812847,HPar_812857,HPar_812845,HPar_812859	PITG_00553T0,PITG_16966T0,PITG_21517T0,PITG_19191T0	PPTG_08216T0,PPTG_16241T0,PPTG_17143T0	PYU1_T001719,PYU1_T004128,PYU1_T006481	Pr_38691T0,Pr_50827T0,Pr_72083T0	Ps_109485T0,Ps_109505T0,Ps_110093T0	SPRG_03427T0,SPRG_04149T0,SPRG_21360T0,SPRG_18396T0	GO:0004591:F:oxoglutarate dehydrogenase (succinyl-transferring) activity; GO:0016624:F:oxidoreductase activity, acting on the aldehyde or oxo group of donors, disulfide as acceptor; GO:0006099:P:tricarboxylic acid cycle; GO:0030976:F:thiamine pyrophosphate binding; GO:0055114:P:oxidation-reduction process; GO:0008152:P:metabolic process;	PF00676:E1_dh; PF02779:Transket_pyr;	SM00861:Transketolase, pyrimidine binding domain;	IPR011603:2-oxoglutarate dehydrogenase, E1 component; IPR001017:Dehydrogenase, E1 component; IPR005475:Transketolase-like, pyrimidine-binding domain;
11OOMYC1442	11	14	AastE_4120.1,AastE_7369.1	Ae201684_9742.1	CCA17090,CCA17089	EPrPI00000017846	HPar_814848,HPar_806001	PITG_06383T0	PPTG_13220T0	PYU1_T008899	Pr_80820T0	Ps_143101T0	SPRG_07136T0	GO:0005509:F:calcium ion binding;	PF13405:EF-hand_6; PF13499:EF-hand_7;	SM00054:EFh;	IPR011992:EF-hand domain pair; IPR001125:Recoverin; IPR002048:EF-hand domain; IPR018247:EF-Hand 1, calcium-binding site;
11OOMYC1443	11	14	AastE_417.1,AastE_4261.1	Ae201684_11316.1,Ae201684_7894.1	CCA21509	EPrPI00000017580	HPar_814877	PITG_15688T0	PPTG_15541T0	PYU1_T014784	Pr_73715T0	Ps_130659T0	SPRG_02120T0,SPRG_00041T0		PF06011:TRP;		IPR010308:TRP-like family;
11OOMYC1444	11	14	AastE_4380.1,AastE_6904.1	Ae201684_11751.1	CCA22017	EPrPI00000019462	HPar_807169,HPar_807168	PITG_10423T0,PITG_10422T0	PPTG_08733T0	PYU1_T006806	Pr_82069T0	Ps_138360T0	SPRG_07008T0		PF00561:Abhydrolase_1; PF12697:Abhydrolase_6; PF02225:PA; PF12695:Abhydrolase_5;		IPR000073:Alpha/beta hydrolase fold-1; IPR003137:Protease-associated domain, PA;
11OOMYC1445	11	14	AastE_5035.1	Ae201684_1651.1	CCA15574	EPrPI00000023727,EPrPI00000021314	HPar_813454,HPar_813453	PITG_17977T0	PPTG_02516T0,PPTG_02515T0	PYU1_T005545	Pr_74402T0	Ps_140097T0	SPRG_03617T0		PF02301:HORMA;		IPR003511:DNA-binding HORMA;
11OOMYC1446	11	14	AastE_5187.1,AastE_5551.1	Ae201684_11799.1	CCA26703,CCA26702	EPrPI00000015498	HPar_814290	PITG_03530T0	PPTG_10143T0	PYU1_T002267	Pr_71903T0	Ps_108801T0	SPRG_16261T0,SPRG_06953T0	GO:0016491:F:oxidoreductase activity; GO:0055114:P:oxidation-reduction process;	PF04455:Saccharop_dh_N; PF01262:AlaDh_PNT_C; PF03435:Saccharop_dh; PF05222:AlaDh_PNT_N;	SM01002:Alanine dehydrogenase/PNT, C-terminal dom; SM01003:Alanine dehydrogenase/PNT, N-terminal dom;	IPR007698:Alanine dehydrogenase/PNT, NAD(H)-binding domain; IPR007886:Alanine dehydrogenase/pyridine nucleotide transhydrogenase, N-terminal; IPR007545:LOR/SDH bifunctional enzyme, conserved domain; IPR005097:Saccharopine dehydrogenase / Homospermidine synthase; IPR016040:NAD(P)-binding domain;
11OOMYC1448	11	14	AastE_7990.1	Ae201684_7959.1	CCA23337	EPrPI00000022619	HPar_808733	PITG_18652T0,PITG_18651T0	PPTG_07408T0,PPTG_07409T0	PYU1_T014514,PYU1_T014513	Pr_83526T0	Ps_140387T0	SPRG_13518T0	GO:0008324:F:cation transmembrane transporter activity; GO:0016021:C:integral to membrane; GO:0006812:P:cation transport; GO:0055085:P:transmembrane transport;	PF01545:Cation_efflux;		IPR002524:Cation efflux protein; IPR027469:Cation efflux protein transmembrane domain;
11OOMYC145	11	38	AastE_11482.1,AastE_13689.1	Ae201684_2315.1,Ae201684_2317.1,Ae201684_2319.1,Ae201684_11399.1	CCA24672,CCA24677	EPrPI00000020360,EPrPI00000024589,EPrPI00000025578	HPar_814694	PITG_13020T0,PITG_13022T0,PITG_13023T0,PITG_13037T0	PPTG_16866T0,PPTG_16884T0,PPTG_20480T0	PYU1_T000340,PYU1_T000346,PYU1_T000347,PYU1_T000349,PYU1_T000352,PYU1_T003899	Pr_76686T0,Pr_76689T0,Pr_76690T0,Pr_76691T0	Ps_140573T0,Ps_140578T0,Ps_140579T0	SPRG_04420T0,SPRG_18034T0,SPRG_12302T0,SPRG_22298T0,SPRG_15214T0,SPRG_20422T0	GO:0022857:F:transmembrane transporter activity; GO:0016021:C:integral to membrane; GO:0055085:P:transmembrane transport;	PF00083:Sugar_tr; PF07690:MFS_1;		IPR011701:Major facilitator superfamily; IPR016196:Major facilitator superfamily domain, general substrate transporter; IPR020846:Major facilitator superfamily domain; IPR005828:General substrate transporter;
11OOMYC1450	11	14	AastE_8462.1	Ae201684_4960.1	CCA23352	EPrPI00000024901	HPar_814255	PITG_13770T0,PITG_13769T0	PPTG_09282T0,PPTG_09281T0	PYU1_T006037	Pr_81704T0	Ps_130420T0,Ps_130419T0	SPRG_09914T0	GO:0008898:F:homocysteine S-methyltransferase activity;	PF02574:S-methyl_trans;		IPR003726:Homocysteine S-methyltransferase;
11OOMYC1453	11	14	AastE_9068.1	Ae201684_9040.1,Ae201684_15662.1	CCA19510	EPrPI00000013427	HPar_807746,HPar_814568	PITG_19298T0	PPTG_00451T0	PYU1_T001696	Pr_82385T0	Ps_139174T0	SPRG_14249T0,SPRG_10009T0	GO:0016021:C:integral to membrane; GO:0055085:P:transmembrane transport; GO:0006810:P:transport; GO:0005215:F:transporter activity;	PF07690:MFS_1;		IPR011701:Major facilitator superfamily; IPR000849:Sugar phosphate transporter; IPR016196:Major facilitator superfamily domain, general substrate transporter; IPR020846:Major facilitator superfamily domain;
11OOMYC1454	11	14	AastE_9828.1	Ae201684_12393.1	CCA20924	EPrPI00000017733	HPar_801927,HPar_801926	PITG_03609T0	PPTG_13450T0	PYU1_T006917	Pr_87052T0,Pr_81428T0,Pr_96010T0	Ps_157082T0	SPRG_15696T0		PF10475:DUF2450; PF10474:DUF2451;		IPR019515:Vacuolar protein sorting-associated protein 54; IPR019514:Protein of unknown function DUF2451, C-terminal;
11OOMYC1460	11	13	AastE_10823.1,AastE_2329.1	Ae201684_6565.1	CCA15828	EPrPI00000016517	HPar_801505,HPar_801506	PITG_00025T0	PPTG_16653T0	PYU1_T013937	Pr_95220T0	Ps_158806T0	SPRG_02871T0	GO:0005515:F:protein binding; GO:0008270:F:zinc ion binding;	PF13639:zf-RING_2;	SM00184:Ring finger;	IPR001841:Zinc finger, RING-type; IPR017907:Zinc finger, RING-type, conserved site; IPR013083:Zinc finger, RING/FYVE/PHD-type;
11OOMYC1472	11	13	AastE_13696.1,AastE_2115.1	Ae201684_10760.1	CCA15948	EPrPI00000019677	HPar_804095,HPar_804096	PITG_04466T0	PPTG_07440T0	PYU1_T012504	Pr_71682T0	Ps_139472T0	SPRG_01022T0	GO:0030170:F:pyridoxal phosphate binding; GO:0003824:F:catalytic activity;	PF01053:Cys_Met_Meta_PP;		IPR015424:Pyridoxal phosphate-dependent transferase; IPR000277:Cys/Met metabolism, pyridoxal phosphate-dependent enzyme; IPR015421:Pyridoxal phosphate-dependent transferase, major region, subdomain 1; IPR015422:Pyridoxal phosphate-dependent transferase, major region, subdomain 2;
11OOMYC148	11	37	AastE_15811.1,AastE_5045.1	Ae201684_14366.1,Ae201684_14367.1,Ae201684_19382.1,Ae201684_6206.2,Ae201684_6207.1,Ae201684_6209.1,Ae201684_16473.1,Ae201684_16476.1,Ae201684_4621.1,Ae201684_4622.1,Ae201684_4623.1	CCA18587,CCA20544	EPrPI00000015830	HPar_801103	PITG_00431T0	PPTG_10741T0	PYU1_T004217	Pr_72730T0	Ps_130258T0	SPRG_05978T0,SPRG_08263T0,SPRG_08878T0,SPRG_08879T0,SPRG_17569T0,SPRG_08293T0,SPRG_08295T0,SPRG_08296T0,SPRG_08874T0,SPRG_08875T0,SPRG_08877T0,SPRG_08880T0,SPRG_13159T0,SPRG_13160T0,SPRG_18302T0	GO:0016787:F:hydrolase activity;	PF00149:Metallophos;		IPR004843:Phosphoesterase domain;
11OOMYC1480	11	13	AastE_14138.1	Ae201684_10345.1,Ae201684_10346.1	CCA21489	EPrPI00000024857	HPar_804874	PITG_13403T0	PPTG_00605T0	PYU1_T006553	Pr_71923T0	Ps_109270T0	SPRG_06401T0,SPRG_06402T0	GO:0006633:P:fatty acid biosynthetic process; GO:0055114:P:oxidation-reduction process; GO:0006629:P:lipid metabolic process; GO:0016021:C:integral to membrane; GO:0016705:F:oxidoreductase activity, acting on paired donors, with incorporation or reduction of molecular oxygen;	PF08557:Lipid_DES; PF00487:FA_desaturase;		IPR013866:Sphingolipid delta4-desaturase, N-terminal; IPR005804:Fatty acid desaturase, type 1;
11OOMYC1483	11	13	AastE_5956.1	Ae201684_11049.1,Ae201684_11049.2	CCA16706,CCA21812	EPrPI00000013228	HPar_806525	PITG_16062T0	PPTG_09632T0	PYU1_T009448	Pr_72993T0	Ps_108303T0	SPRG_13743T0	GO:0009058:P:biosynthetic process;	PF00534:Glycos_transf_1;		IPR001296:Glycosyl transferase, family 1;
11OOMYC1487	11	13	AastE_241.1	Ae201684_11457.1,Ae201684_11457.2,Ae201684_15679.1	CCA15042	EPrPI00000021545	HPar_803074	PITG_00693T0	PPTG_08075T0	PYU1_T004300	Pr_38850T0	Ps_143361T0	SPRG_03777T0	GO:0006754:P:ATP biosynthetic process; GO:0016021:C:integral to membrane; GO:0006812:P:cation transport; GO:0046872:F:metal ion binding; GO:0006200:P:ATP catabolic process; GO:0016887:F:ATPase activity; GO:0000166:F:nucleotide binding; GO:0019829:F:cation-transporting ATPase activity;	PF00702:Hydrolase; PF00690:Cation_ATPase_N; PF00122:E1-E2_ATPase;	SM00831:Cation transporter/ATPase, N-terminus;	IPR004014:Cation-transporting P-type ATPase, N-terminal; IPR008250:P-type ATPase, A domain; IPR018303:P-type ATPase, phosphorylation site; IPR023214:HAD-like domain; IPR023298:P-type ATPase, transmembrane domain; IPR023299:P-type ATPase, cytoplasmic domain N; IPR001757:Cation-transporting P-type ATPase; IPR006534:H+ transporting P-type ATPase, subfamily IIIA;
11OOMYC1488	11	13	AastE_9889.1	Ae201684_11536.1,Ae201684_12972.1	CCA15061	EPrPI00000023072	HPar_803119,HPar_805506	PITG_00635T0	PPTG_08133T0	PYU1_T004310	Pr_72881T0	Ps_140978T0	SPRG_03764T0	GO:0005509:F:calcium ion binding; GO:0016020:C:membrane;	PF08016:PKD_channel; PF02026:RyR;		IPR013122:Polycystin cation channel, PKD1/PKD2; IPR003032:Ryanodine receptor Ryr; IPR003915:Polycystic kidney disease type 2 protein; IPR013333:Ryanodine receptor;
11OOMYC1490	11	13	AastE_6602.1	Ae201684_11892.1,Ae201684_11892.2	CCA28030	EPrPI00000013525	HPar_801611	PITG_08741T0	PPTG_06444T0	PYU1_T000088	Pr_79651T0	Ps_132765T0	SPRG_06911T0,SPRG_18200T0		PF13238:AAA_18; PF13207:AAA_17;		IPR027417:P-loop containing nucleoside triphosphate hydrolase;
11OOMYC1491	11	13	AastE_1407.1	Ae201684_11950.1,Ae201684_11952.1	CCA15316	EPrPI00000015753	HPar_808145	PITG_17992T0	PPTG_02502T0	PYU1_T005556	Pr_53357T0	Ps_109265T0	SPRG_08689T0,SPRG_08693T0	GO:0006810:P:transport; GO:0005515:F:protein binding; GO:0006886:P:intracellular protein transport; GO:0030131:C:clathrin adaptor complex; GO:0016192:P:vesicle-mediated transport;	PF00928:Adap_comp_sub; PF01217:Clat_adaptor_s;		IPR008968:Clathrin adaptor, mu subunit, C-terminal; IPR018240:Clathrin adaptor, mu subunit, conserved site; IPR011012:Longin-like domain; IPR001392:Clathrin adaptor, mu subunit; IPR022775:AP complex, mu/sigma subunit;
11OOMYC1494	11	13	AastE_10909.1,AastE_7979.1	Ae201684_1248.1,Ae201684_1266.1	CCA27146	EPrPI00000019554	HPar_809772	PITG_10399T0	PPTG_00585T0	PYU1_T003019	Pr_82083T0	Ps_138342T0	SPRG_19598T0	GO:0005524:F:ATP binding; GO:0004672:F:protein kinase activity; GO:0006468:P:protein phosphorylation; GO:0016772:F:transferase activity, transferring phosphorus-containing groups;	PF03109:ABC1;		IPR000719:Protein kinase domain; IPR004147:UbiB domain; IPR011009:Protein kinase-like domain;
11OOMYC1497	11	13	AastE_4344.1,AastE_9147.1	Ae201684_14184.1,Ae201684_14184.2	CCA16826	EPrPI00000022827	HPar_806744	PITG_06171T0	PPTG_09378T0	PYU1_T008952	Pr_71523T0	Ps_109252T0	SPRG_06763T0	GO:0016539:P:intein-mediated protein splicing; GO:0005488:F:binding;	PF08920:SF3b1;	SM00306:Hint (Hedgehog/Intein) domain N-terminal reg;	IPR011989:Armadillo-like helical; IPR006141:Intein splice site; IPR016024:Armadillo-type fold; IPR003587:Hint domain N-terminal; IPR015016:Splicing factor 3B subunit 1;
11OOMYC1498	11	13	AastE_1446.1,AastE_6545.1	Ae201684_1434.1,Ae201684_1434.2	CCA27437	EPrPI00000013313	HPar_812496	PITG_07226T0	PPTG_04216T0	PYU1_T011317	Pr_94677T0	Ps_155672T0	SPRG_15255T0		PF04182:B-block_TFIIIC;		IPR007309:B-block binding subunit of TFIIIC;
11OOMYC1501	11	13	AastE_15056.1	Ae201684_15403.1,Ae201684_15404.1	CCA23184	EPrPI00000014906	HPar_813290	PITG_04838T0	PPTG_04732T0,PPTG_04732T1	PYU1_T007688	Pr_71315T0	Ps_121598T0	SPRG_06797T0	GO:0005622:C:intracellular; GO:0030145:F:manganese ion binding; GO:0004177:F:aminopeptidase activity; GO:0005737:C:cytoplasm; GO:0008235:F:metalloexopeptidase activity; GO:0006508:P:proteolysis; GO:0019538:P:protein metabolic process;	PF02789:Peptidase_M17_N; PF00883:Peptidase_M17;		IPR008283:Peptidase M17, leucyl aminopeptidase, N-terminal; IPR011356:Leucine aminopeptidase/peptidase B; IPR023042:Peptidase M17, leucine aminopeptidase; IPR000819:Peptidase M17, leucyl aminopeptidase, C-terminal;
11OOMYC1504	11	13	AastE_13938.1	Ae201684_16048.1,Ae201684_16048.2	CCA19820	EPrPI00000019958	HPar_804738,HPar_812905	PITG_08083T0	PPTG_14329T0	PYU1_T011474	Pr_78611T0	Ps_135487T0	SPRG_09221T0		PF11221:Med21; PF14712:Snapin_Pallidin;		IPR028119:Snapin/Pallidin/Snn1; IPR021384:Mediator complex, subunit Med21;
11OOMYC1505	11	13	AastE_9323.1	Ae201684_16307.1,Ae201684_3121.1	CCA24694	EPrPI00000019649	HPar_812054	PITG_19096T0	PPTG_17926T0	PYU1_T014146	Pr_49720T0	Ps_109442T0	SPRG_00707T0,SPRG_17560T0	GO:0005515:F:protein binding; GO:0003824:F:catalytic activity; GO:0003849:F:3-deoxy-7-phosphoheptulonate synthase activity; GO:0009073:P:aromatic amino acid family biosynthetic process; GO:0005488:F:binding; GO:0009058:P:biosynthetic process; GO:0046872:F:metal ion binding;	PF00612:IQ; PF00793:DAHP_synth_1;		IPR000048:IQ motif, EF-hand binding site; IPR007087:Zinc finger, C2H2; IPR006219:DHAP synthase, class 1; IPR006218:DAHP synthetase I/KDSA; IPR011989:Armadillo-like helical; IPR013785:Aldolase-type TIM barrel; IPR016024:Armadillo-type fold;
11OOMYC1506	11	13	AastE_9825.1	Ae201684_16377.1,Ae201684_16378.1	CCA20392	EPrPI00000024368	HPar_807934	PITG_05291T0	PPTG_16374T0	PYU1_T010740	Pr_76321T0	Ps_134701T0	SPRG_00682T0,SPRG_18926T0	GO:0005242:F:inward rectifier potassium channel activity; GO:0006813:P:potassium ion transport; GO:0016021:C:integral to membrane;	PF01007:IRK;		IPR016449:Potassium channel, inwardly rectifying, Kir; IPR014756:Immunoglobulin E-set; IPR013518:Potassium channel, inwardly rectifying, Kir, cytoplasmic;
11OOMYC1508	11	13	AastE_5941.1	Ae201684_16888.1,Ae201684_8676.1	CCA26603	EPrPI00000020671	HPar_802202	PITG_09875T0	PPTG_18768T0	PYU1_T002584	Pr_71473T0	Ps_108602T0	SPRG_00243T0,SPRG_03131T0	GO:0006886:P:intracellular protein transport; GO:0016192:P:vesicle-mediated transport; GO:0030131:C:clathrin adaptor complex; GO:0005515:F:protein binding; GO:0006810:P:transport;	PF00928:Adap_comp_sub;		IPR011012:Longin-like domain; IPR001392:Clathrin adaptor, mu subunit; IPR008968:Clathrin adaptor, mu subunit, C-terminal; IPR018240:Clathrin adaptor, mu subunit, conserved site;
11OOMYC1509	11	13	AastE_7943.1	Ae201684_16904.1,Ae201684_16905.1	CCA23253	EPrPI00000015781	HPar_804929,HPar_804930	PITG_06595T0	PPTG_13841T0	PYU1_T012561	Pr_71710T0	Ps_109375T0	SPRG_00218T0	GO:0005524:F:ATP binding; GO:0017111:F:nucleoside-triphosphatase activity; GO:0033178:C:proton-transporting two-sector ATPase complex, catalytic domain; GO:0015991:P:ATP hydrolysis coupled proton transport; GO:0016820:F:hydrolase activity, acting on acid anhydrides, catalyzing transmembrane movement of substances; GO:0046034:P:ATP metabolic process; GO:0000166:F:nucleotide binding; GO:0015986:P:A…	PF00006:ATP-synt_ab; PF02874:ATP-synt_ab_N; PF00306:ATP-synt_ab_C;	SM00382:ATPases associated with a variety of cellula;	IPR005722:ATPase, F1 complex, beta subunit; IPR003593:AAA+ ATPase domain; IPR000793:ATPase, F1/V1/A1 complex, alpha/beta subunit, C-terminal; IPR024034:ATPase, F1 complex beta subunit/V1 complex, C-terminal; IPR027417:P-loop containing nucleoside triphosphate hydrolase; IPR020003:ATPase, alpha/beta subunit, nucleotide-binding domain, active site; IPR000194:ATPase, F1/V1/A1 complex, alpha/beta sub…
11OOMYC1511	11	13	AastE_3392.1	Ae201684_18184.1,Ae201684_6361.1	CCA17988	EPrPI00000016395	HPar_808525	PITG_17516T0	PPTG_09226T0,PPTG_20306T0	PYU1_T006025	Pr_71941T0	Ps_108486T0	SPRG_03249T0	GO:0004478:F:methionine adenosyltransferase activity; GO:0005524:F:ATP binding; GO:0006556:P:S-adenosylmethionine biosynthetic process;	PF00438:S-AdoMet_synt_N; PF02773:S-AdoMet_synt_C; PF02772:S-AdoMet_synt_M;		IPR002133:S-adenosylmethionine synthetase; IPR022629:S-adenosylmethionine synthetase, central domain; IPR022631:S-adenosylmethionine synthetase, conserved site; IPR022630:S-adenosylmethionine synthetase, C-terminal; IPR022636:S-adenosylmethionine synthetase superfamily; IPR022628:S-adenosylmethionine synthetase, N-terminal;
11OOMYC1513	11	13	AastE_3652.1	Ae201684_18780.1,Ae201684_18782.1	CCA17242	EPrPI00000025032	HPar_811585	PITG_12578T0	PPTG_09100T0	PYU1_T011668,PYU1_T011681	Pr_95146T0	Ps_128035T0	SPRG_11759T0	GO:0005783:C:endoplasmic reticulum; GO:0006633:P:fatty acid biosynthetic process; GO:0005506:F:iron ion binding; GO:0016717:F:oxidoreductase activity, acting on paired donors, with oxidation of a pair of donors resulting in the reduction of molecular oxygen to two molecules of water; GO:0055114:P:oxidation-reduction process; GO:0004768:F:stearoyl-CoA 9-desaturase activity; GO:0016020:C:membrane; …	PF00487:FA_desaturase;		IPR005804:Fatty acid desaturase, type 1; IPR015876:Fatty acid desaturase, type 1, core; IPR001522:Fatty acid desaturase, type 1, C-terminal;
11OOMYC1515	11	13	AastE_5765.1	Ae201684_2145.1,Ae201684_619.1	CCA20597	EPrPI00000019604	HPar_811305	PITG_03685T0	PPTG_13520T0	PYU1_T007059	Pr_72296T0	Ps_108830T0	SPRG_05445T0,SPRG_06141T0	GO:0009058:P:biosynthetic process; GO:0008890:F:glycine C-acetyltransferase activity; GO:0003824:F:catalytic activity; GO:0030170:F:pyridoxal phosphate binding;	PF00155:Aminotran_1_2;		IPR004839:Aminotransferase, class I/classII; IPR015424:Pyridoxal phosphate-dependent transferase; IPR011282:2-amino-3-ketobutyrate coenzyme A ligase; IPR015422:Pyridoxal phosphate-dependent transferase, major region, subdomain 2; IPR015421:Pyridoxal phosphate-dependent transferase, major region, subdomain 1;
11OOMYC1516	11	13	AastE_3948.1	Ae201684_2440.1,Ae201684_2445.1,Ae201684_2446.1	CCA21430	EPrPI00000019714	HPar_809423	PITG_04638T0	PPTG_11160T0	PYU1_T010514	Pr_74856T0	Ps_141383T0	SPRG_03297T0		PF02582:DUF155;		IPR003734:Protein of unknown function DUF155;
11OOMYC1517	11	13	AastE_4158.1,AastE_795.1	Ae201684_2703.1,Ae201684_2703.2	CCA22853	EPrPI00000023638	HPar_806190	PITG_00966T0	PPTG_10403T0	PYU1_T001773	Pr_77781T0	Ps_127068T0	SPRG_06249T0	GO:0007076:P:mitotic chromosome condensation; GO:0005488:F:binding;	PF12717:Cnd1; PF12765:Cohesin_HEAT;		IPR016024:Armadillo-type fold; IPR026971:Condensin subunit 1/Condensin-2 complex subunit D3; IPR021133:HEAT, type 2; IPR011989:Armadillo-like helical; IPR026003:HEAT repeat associated with sister chromatid cohesion protein;
11OOMYC1518	11	13	AastE_11338.1	Ae201684_3112.1,Ae201684_3112.2,Ae201684_3111.1	CCA18162	EPrPI00000020453	HPar_812992	PITG_10806T0	PPTG_12416T0	PYU1_T010684	Pr_94441T0	Ps_157035T0	SPRG_00919T0		PF10342:GPI-anchored;		IPR018466:Ser-Thr-rich glycosyl-phosphatidyl-inositol-anchored membrane family;
11OOMYC1520	11	13	AastE_9783.1	Ae201684_3642.1,Ae201684_3645.1	CCA22403	EPrPI00000014759,EPrPI00000014758	HPar_812178	PITG_17709T0	PPTG_15649T0	PYU1_T008053	Pr_75189T0	Ps_141625T0	SPRG_15396T0	GO:0016021:C:integral to membrane;	PF03124:EXS; PF03105:SPX;		IPR004342:EXS, C-terminal; IPR004331:SPX, N-terminal;
11OOMYC1521	11	13	AastE_8271.1	Ae201684_3816.1,Ae201684_3816.2	CCA21743	EPrPI00000014381	HPar_807599,HPar_807600	PITG_02495T0	PPTG_05235T0	PYU1_T004537	Pr_94850T0	Ps_155446T0	SPRG_05293T0	GO:0016773:F:phosphotransferase activity, alcohol group as acceptor; GO:0004674:F:protein serine/threonine kinase activity; GO:0016772:F:transferase activity, transferring phosphorus-containing groups; GO:0005488:F:binding; GO:0005515:F:protein binding;	PF02260:FATC; PF08064:UME; PF02259:FAT; PF00454:PI3_PI4_kinase; PF00294:PfkB;	SM00146:Phosphoinositide 3-kinase, catalytic domain; SM00802:Domain in UVSB PI-3 kinase, MEI-41 and ESR-1;	IPR011990:Tetratricopeptide-like helical; IPR011989:Armadillo-like helical; IPR018936:Phosphatidylinositol 3/4-kinase, conserved site; IPR011611:Carbohydrate kinase PfkB; IPR003151:PIK-related kinase, FAT; IPR012993:UME; IPR003152:PIK-related kinase, FATC; IPR016024:Armadillo-type fold; IPR014009:PIK-related kinase; IPR011009:Protein kinase-like domain; IPR000403:Phosphatidylinositol 3-/4-kinase,…
11OOMYC1522	11	13	AastE_7387.1	Ae201684_403.1,Ae201684_403.2	CCA19463	EPrPI00000019960	HPar_800520,HPar_800521	PITG_18372T0	PPTG_00183T0	PYU1_T005100	Pr_75955T0	Ps_132560T0	SPRG_01841T0	GO:0046872:F:metal ion binding; GO:0016791:F:phosphatase activity; GO:0016311:P:dephosphorylation; GO:0004725:F:protein tyrosine phosphatase activity; GO:0005515:F:protein binding;	PF00168:C2; PF01363:FYVE; PF06602:Myotub-related;	SM00239:Protein kinase C conserved region; SM00404:Protein tyrosine phosphatase, catalytic do; SM00064:Protein present in Fab1, YOTB, Vac1, and E;	IPR013083:Zinc finger, RING/FYVE/PHD-type; IPR000387:Protein-tyrosine/Dual specificity phosphatase; IPR000306:FYVE zinc finger; IPR010569:Myotubularin-like phosphatase domain; IPR008973:C2 calcium/lipid-binding domain, CaLB; IPR011011:Zinc finger, FYVE/PHD-type; IPR003595:Protein-tyrosine phosphatase, catalytic; IPR017906:Myotubularin phosphatase domain; IPR018029:C2 membrane targeting protein; I…
11OOMYC1525	11	13	AastE_1087.1	Ae201684_4573.1,Ae201684_4573.2	CCA22674	EPrPI00000024130	HPar_812697	PITG_09431T0	PPTG_15670T0	PYU1_T008041	Pr_71289T0,Pr_72379T0	Ps_109411T0	SPRG_10893T0	GO:0006412:P:translation; GO:0003735:F:structural constituent of ribosome; GO:0005622:C:intracellular; GO:0005840:C:ribosome;	PF01090:Ribosomal_S19e;		IPR001266:Ribosomal protein S19e;
11OOMYC1529	11	13	AastE_12905.1,AastE_6086.1	Ae201684_5407.1,Ae201684_5407.2	CCA24190	EPrPI00000020693	HPar_813428	PITG_09282T0	PPTG_03625T0	PYU1_T001312	Pr_71769T0	Ps_109296T0	SPRG_02491T0	GO:0046872:F:metal ion binding; GO:0006812:P:cation transport; GO:0000166:F:nucleotide binding; GO:0019829:F:cation-transporting ATPase activity; GO:0016021:C:integral to membrane;	PF13246:Hydrolase_like2; PF00690:Cation_ATPase_N; PF00122:E1-E2_ATPase; PF00689:Cation_ATPase_C; PF00702:Hydrolase;	SM00831:Cation_ATPase_N;	IPR001757:Cation-transporting P-type ATPase; IPR023299:P-type ATPase, cytoplasmic domain N; IPR023214:HAD-like domain; IPR023298:P-type ATPase, transmembrane domain; IPR018303:P-type ATPase, phosphorylation site; IPR008250:P-type ATPase, A domain; IPR004014:Cation-transporting P-type ATPase, N-terminal; IPR006068:Cation-transporting P-type ATPase, C-terminal;
11OOMYC1531	11	13	AastE_7666.1	Ae201684_5867.1,Ae201684_5867.2	CCA24733	EPrPI00000016549	HPar_801042	PITG_00483T0	PPTG_08292T0,PPTG_08292T1	PYU1_T004156	Pr_71039T0	Ps_108468T0	SPRG_18907T0	GO:0003723:F:RNA binding; GO:0005488:F:binding;	PF00806:PUF;	SM00025:Pumilio;	IPR016024:Armadillo-type fold; IPR001313:Pumilio RNA-binding repeat; IPR011989:Armadillo-like helical;
11OOMYC1536	11	13	AastE_3905.1	Ae201684_7256.1,Ae201684_7256.2	CCA21130	EPrPI00000023161	HPar_807490,HPar_812461	PITG_18184T0	PPTG_10000T0	PYU1_T010827	Pr_81885T0	Ps_139485T0	SPRG_19885T0	GO:0005488:F:binding; GO:0003723:F:RNA binding; GO:0005515:F:protein binding; GO:0016070:P:RNA metabolic process; GO:0003677:F:DNA binding;	PF02847:MA3; PF02854:MIF4G;	SM00543:Middle domain of eukaryotic initiation facto; SM00544:Domain in DAP-5, eIF4G, MA-3 and other prote;	IPR016024:Armadillo-type fold; IPR003890:MIF4G-like, type 3; IPR016021:MIF4-like, type 1/2/3; IPR003891:Initiation factor eIF-4 gamma, MA3;
11OOMYC154	11	37	AastE_13888.1,AastE_333.1	Ae201684_4783.1,Ae201684_325.1	CCA18504,CCA20072	EPrPI00000013119,EPrPI00000016924	HPar_804289,HPar_804291,HPar_808034	PITG_09393T0,PITG_09394T0,PITG_09400T0,PITG_02757T0	PPTG_03707T0,PPTG_03708T0,PPTG_03709T0,PPTG_05515T0	PYU1_T001224,PYU1_T004393	Pr_48178T0,Pr_72242T0,Pr_72259T0,Pr_72241T0,Pr_72262T0,Pr_84500T0,Pr_84502T0	Ps_109368T0,Ps_109369T0,Ps_109370T0,Ps_109465T0,Ps_109466T0,Ps_141235T0,Ps_116661T0	SPRG_12502T0,SPRG_03946T0	GO:0000287:F:magnesium ion binding; GO:0005515:F:protein binding; GO:0006096:P:glycolysis; GO:0003824:F:catalytic activity; GO:0030955:F:potassium ion binding; GO:0004743:F:pyruvate kinase activity;	PF00224:PK; PF02887:PK_C; PF00400:WD40;	SM00320:WD40 repeats;	IPR001680:WD40 repeat; IPR015806:Pyruvate kinase, beta-barrel insert domain; IPR015795:Pyruvate kinase, C-terminal; IPR011037:Pyruvate kinase-like, insert domain; IPR015794:Pyruvate kinase, alpha/beta; IPR015813:Pyruvate/Phosphoenolpyruvate kinase-like domain; IPR017986:WD40-repeat-containing domain; IPR001697:Pyruvate kinase; IPR018209:Pyruvate kinase, active site; IPR015793:Pyruvate kinase, bar…
11OOMYC1542	11	13	AastE_9981.1	Ae201684_9519.1,Ae201684_9519.2	CCA20230	EPrPI00000015939	HPar_803984,HPar_813804	PITG_08440T0	PPTG_13678T0	PYU1_T006883	Pr_74027T0	Ps_139544T0	SPRG_05934T0	GO:0003676:F:nucleic acid binding; GO:0006396:P:RNA processing; GO:0008173:F:RNA methyltransferase activity; GO:0000166:F:nucleotide binding; GO:0003723:F:RNA binding;	PF05958:tRNA_U5-meth_tr;	SM00360:RRM;	IPR012677:Nucleotide-binding, alpha-beta plait; IPR001566:23S rRNA (uracil(1939)-C(5))-methyltransferase RlmD; IPR000504:RNA recognition motif domain; IPR010280:(Uracil-5)-methyltransferase;
11OOMYC1543	11	13	AastE_11310.1,AastE_3832.1	Ae201684_17047.1	CCA13917,CCA20847	EPrPI00000018303	HPar_809740	PITG_10022T0	PPTG_11749T0	PYU1_T010991	Pr_80253T0	Ps_131787T0	SPRG_08625T0	GO:0006886:P:intracellular protein transport; GO:0016192:P:vesicle-mediated transport; GO:0005515:F:protein binding;	PF00637:Clathrin; PF00400:WD40; PF02493:MORN; PF12816:Vps8;	SM00320:WD40; SM00698:MORN;	IPR018247:EF-Hand 1, calcium-binding site; IPR025941:Vacuolar protein sorting-associated protein 8, central domain; IPR015943:WD40/YVTN repeat-like-containing domain; IPR000547:Clathrin, heavy chain/VPS, 7-fold repeat; IPR001680:WD40 repeat; IPR003409:MORN motif; IPR017986:WD40-repeat-containing domain;
11OOMYC1544	11	13	AastE_4712.1	Ae201684_23.1	CCA14462,CCA21246	EPrPI00000020123	HPar_809493,HPar_814711	PITG_15228T0	PPTG_06735T0	PYU1_T012925	Pr_95113T0	Ps_155796T0	SPRG_01924T0	GO:0016021:C:integral to membrane; GO:0042765:C:GPI-anchor transamidase complex;	PF04114:Gaa1;		IPR007246:Gaa1-like, GPI transamidase component;
11OOMYC1545	11	13	AastE_5331.1,AastE_8544.1	Ae201684_12299.1	CCA14465,CCA23228	EPrPI00000015068	HPar_811089	PITG_06776T0	PPTG_10999T0	PYU1_T010456	Pr_84437T0	Ps_140859T0	SPRG_03608T0	GO:0005524:F:ATP binding; GO:0008270:F:zinc ion binding; GO:0003824:F:catalytic activity; GO:0006468:P:protein phosphorylation; GO:0016772:F:transferase activity, transferring phosphorus-containing groups; GO:0046872:F:metal ion binding; GO:0004672:F:protein kinase activity; GO:0004713:F:protein tyrosine kinase activity; GO:0005515:F:protein binding; GO:0004674:F:protein serine/threonine kinase a…	PF00069:Pkinase; PF01363:FYVE; PF00383:dCMP_cyt_deam_1; PF09757:Arb2; PF00168:C2;	SM00220:Serine/Threonine protein kinases, catalytic; SM00064:Protein present in Fab1, YOTB, Vac1, and EEA; SM00219:Tyrosine kinase, catalytic domain; SM00239:Protein kinase C conserved region; SM00133:Extension to Ser/Thr-type protein kinases;	IPR016193:Cytidine deaminase-like; IPR008973:C2 calcium/lipid-binding domain, CaLB; IPR008271:Serine/threonine-protein kinase, active site; IPR000306:FYVE zinc finger; IPR000961:AGC-kinase, C-terminal; IPR019154:Arb2 domain; IPR018029:C2 membrane targeting protein; IPR000008:C2 calcium-dependent membrane targeting; IPR017455:Zinc finger, FYVE-related; IPR020635:Tyrosine-protein kinase, catalytic …
11OOMYC1546	11	13	AastE_6852.1	Ae201684_1357.1	CCA14476,CCA24584	EPrPI00000025664	HPar_805357	PITG_06929T0	PPTG_12529T0,PPTG_16594T0	PYU1_T014050	Pr_79916T0	Ps_135799T0	SPRG_14635T0	GO:0016791:F:phosphatase activity; GO:0016311:P:dephosphorylation; GO:0008168:F:methyltransferase activity; GO:0032259:P:methylation; GO:0004725:F:protein tyrosine phosphatase activity;	PF01728:FtsJ; PF06602:Myotub-related;	SM00404:Protein tyrosine phosphatase, catalytic do;	IPR011993:Pleckstrin homology-like domain; IPR000387:Protein-tyrosine/Dual specificity phosphatase; IPR002877:Ribosomal RNA methyltransferase FtsJ domain; IPR003595:Protein-tyrosine phosphatase, catalytic; IPR017906:Myotubularin phosphatase domain; IPR010569:Myotubularin-like phosphatase domain; IPR016130:Protein-tyrosine phosphatase, active site;
11OOMYC1547	11	13	AastE_5003.1,AastE_9885.1	Ae201684_11129.1	CCA14999,CCA25490	EPrPI00000017118	HPar_813070	PITG_14730T0	PPTG_08575T0	PYU1_T000546	Pr_77997T0	Ps_141903T0	SPRG_07434T0	GO:0032040:C:small-subunit processome; GO:0005634:C:nucleus;	PF04147:Nop14; PF02984:Cyclin_C;	SM00385:domain present in cyclins, TFIIB and Retinob;	IPR004367:Cyclin, C-terminal domain; IPR007276:Nucleolar protein 14; IPR013763:Cyclin-like;
11OOMYC1549	11	13	AastE_13747.1	Ae201684_13848.1	CCA15600,CCA16340	EPrPI00000013886	HPar_808878	PITG_05369T0	PPTG_02538T0	PYU1_T005516	Pr_83198T0	Ps_129740T0	SPRG_09753T0,SPRG_18408T0	GO:0005515:F:protein binding; GO:0006261:P:DNA-dependent DNA replication; GO:0003887:F:DNA-directed DNA polymerase activity; GO:0005634:C:nucleus; GO:0003677:F:DNA binding; GO:0006260:P:DNA replication;	PF04042:DNA_pol_E_B; PF12213:Dpoe2NT;		IPR011990:Tetratricopeptide-like helical; IPR016266:DNA polymerase epsilon, subunit B; IPR007185:DNA polymerase alpha/epsilon, subunit B; IPR024639:DNA polymerase epsilon subunit B, N-terminal;
11OOMYC1550	11	13	AastE_3432.1	Ae201684_13802.1	CCA15608,CCA16330	EPrPI00000022854	HPar_812026	PITG_05639T0	PPTG_02803T0	PYU1_T005371	Pr_93480T0	Ps_155925T0	SPRG_09724T0,SPRG_14654T0
11OOMYC1551	11	13	AastE_7257.1	Ae201684_4985.1	CCA15633,CCA16307	EPrPI00000019819	HPar_814639,HPar_814791	PITG_05536T0	PPTG_02697T0	PYU1_T005259	Pr_93518T0	Ps_129864T0	SPRG_09924T0	GO:0003723:F:RNA binding; GO:0009451:P:RNA modification; GO:0001522:P:pseudouridine synthesis; GO:0009982:F:pseudouridine synthase activity;	PF00849:PseudoU_synth_2;	SM00363:S4;	IPR006224:Pseudouridine synthase, RluC/RluD, conserved site; IPR020103:Pseudouridine synthase, catalytic domain; IPR006145:Pseudouridine synthase, RsuA/RluB/C/D/E/F; IPR002942:RNA-binding S4 domain;
11OOMYC1552	11	13	AastE_12763.1,AastE_9149.1	Ae201684_6534.1	CCA15639,CCA16299	EPrPI00000018274	HPar_812013	PITG_05653T0	PPTG_02815T0	PYU1_T005384	Pr_73082T0	Ps_129963T0	SPRG_02810T0	GO:0005524:F:ATP binding; GO:0005622:C:intracellular; GO:0006468:P:protein phosphorylation; GO:0016772:F:transferase activity, transferring phosphorus-containing groups; GO:0004672:F:protein kinase activity; GO:0004713:F:protein tyrosine kinase activity; GO:0005515:F:protein binding; GO:0004674:F:protein serine/threonine kinase activity; GO:0003779:F:actin binding;	PF00069:Pkinase; PF00240:ubiquitin; PF07714:Pkinase_Tyr; PF14560:Ubiquitin_2;	SM00219:Tyrosine kinase, catalytic domain; SM00220:Serine/Threonine protein kinases, catalytic;	IPR002290:Serine/threonine- / dual specificity protein kinase, catalytic domain; IPR027933:Ubiquitin-like domain; IPR019955:Ubiquitin supergroup; IPR002108:Actin-binding, cofilin/tropomyosin type; IPR008271:Serine/threonine-protein kinase, active site; IPR011009:Protein kinase-like domain; IPR001245:Serine-threonine/tyrosine-protein kinase catalytic domain; IPR000719:Protein kinase domain; IPR020…
11OOMYC1555	11	13	AastE_16038.1	Ae201684_4605.1	CCA15897,CCA26921	EPrPI00000020322	HPar_813760	PITG_10052T0	PPTG_11779T0	PYU1_T013898	Pr_71782T0	Ps_131762T0	SPRG_13173T0,SPRG_21857T0	GO:0016746:F:transferase activity, transferring acyl groups;	PF14529:Exo_endo_phos_2; PF00755:Carn_acyltransf;		IPR000542:Acyltransferase ChoActase/COT/CPT; IPR005135:Endonuclease/exonuclease/phosphatase;
11OOMYC1556	11	13	AastE_10491.1	Ae201684_3639.1	CCA15844,CCA27412	EPrPI00000024005	HPar_807668	PITG_13806T0	PPTG_09336T0	PYU1_T006217	Pr_76721T0	Ps_130382T0	SPRG_15395T0,SPRG_17259T0	GO:0005515:F:protein binding; GO:0005525:F:GTP binding; GO:0000786:C:nucleosome; GO:0003723:F:RNA binding; GO:0003677:F:DNA binding; GO:0046982:F:protein heterodimerization activity; GO:0006334:P:nucleosome assembly; GO:0005622:C:intracellular;	PF01926:MMR_HSR1; PF04969:CS; PF13414:TPR_11; PF00515:TPR_1; PF05002:SGS; PF07650:KH_2; PF00125:Histone;	SM00428:H3; SM00028:TPR;	IPR001440:Tetratricopeptide TPR-1; IPR007052:CS domain; IPR005662:GTP-binding protein Era; IPR019734:Tetratricopeptide repeat; IPR004044:K Homology domain, type 2; IPR005225:Small GTP-binding protein domain; IPR013026:Tetratricopeptide repeat-containing domain; IPR007125:Histone core; IPR007699:SGS; IPR009019:K homology domain, prokaryotic type; IPR008978:HSP20-like chaperone; IPR011990:Tetratric…
11OOMYC1558	11	13	AastE_1107.1	Ae201684_3774.1	CCA16086,CCA17885	EPrPI00000015618	HPar_814038,HPar_814039	PITG_00167T0	PPTG_15121T0	PYU1_T014613	Pr_83433T0	Ps_142655T0	SPRG_07376T0	GO:0004114:F:3',5'-cyclic-nucleotide phosphodiesterase activity; GO:0003824:F:catalytic activity; GO:0007165:P:signal transduction; GO:0008081:F:phosphoric diester hydrolase activity;	PF00233:PDEase_I;	SM00471:Metal dependent phosphohydrolases with conse;	IPR023088:3'5'-cyclic nucleotide phosphodiesterase; IPR018247:EF-Hand 1, calcium-binding site; IPR002073:3'5'-cyclic nucleotide phosphodiesterase, catalytic domain; IPR003607:HD/PDEase domain; IPR023174:3'5'-cyclic nucleotide phosphodiesterase, conserved site;
11OOMYC1559	11	13	AastE_2586.1	Ae201684_2208.1	CCA16139,CCA25100	EPrPI00000022538	HPar_809699	PITG_00215T0	PPTG_10960T0,PPTG_10960T1	PYU1_T003987	Pr_93231T0	Ps_130061T0	SPRG_18826T0	GO:0003677:F:DNA binding; GO:0005634:C:nucleus; GO:0005515:F:protein binding;	PF00612:IQ; PF03859:CG-1; PF12796:Ank_2; PF13857:Ank_5;	SM01076:no description; SM00248:ankyrin repeats; SM00015:Short calmodulin-binding motif containing co;	IPR020683:Ankyrin repeat-containing domain; IPR027401:Myosin-like IQ motif-containing domain; IPR000048:IQ motif, EF-hand binding site; IPR005559:CG-1 DNA-binding domain; IPR002110:Ankyrin repeat; IPR027417:P-loop containing nucleoside triphosphate hydrolase; IPR014756:Immunoglobulin E-set;
11OOMYC1560	11	13	AastE_2587.1	Ae201684_2207.1	CCA16141,CCA25102,CCA20805	EPrPI00000015906	HPar_801203	PITG_00328T0	PPTG_10845T0	PYU1_T003975	Pr_72661T0	Ps_130170T0	SPRG_18827T0	GO:0035556:P:intracellular signal transduction;	PF00610:DEP;	SM00049:Domain found in Dishevelled, Egl-10, and Ple;	IPR000591:DEP domain; IPR011991:Winged helix-turn-helix DNA-binding domain;
11OOMYC1561	11	13	AastE_11262.1	Ae201684_13704.1	CCA16217,CCA23609,CCA24156	EPrPI00000016457	HPar_806032	PITG_11035T0	PPTG_02329T0	PYU1_T003312	Pr_74517T0	Ps_142304T0	SPRG_05614T0		PF01594:UPF0118; PF00226:DnaJ;	SM00271:DnaJ;	IPR002549:Uncharacterised protein family UPF0118; IPR001623:DnaJ domain; IPR018253:DnaJ domain, conserved site;
11OOMYC1563	11	13	AastE_2252.1	Ae201684_7217.1,Ae201684_7217.2	CCA16532,CCA16533	EPrPI00000020932	HPar_800116	PITG_03102T0	PPTG_14523T0	PYU1_T000629	Pr_71590T0	Ps_109205T0	SPRG_08577T0	GO:0005622:C:intracellular; GO:0006184:P:GTP catabolic process; GO:0005525:F:GTP binding; GO:0003924:F:GTPase activity; GO:0015031:P:protein transport; GO:0007165:P:signal transduction; GO:0007264:P:small GTPase mediated signal transduction; GO:0016020:C:membrane;	PF00071:Ras;	SM00174:Rho (Ras homology) subfamily of Ras-like sma; SM00175:Rab subfamily of small GTPases; SM00173:Ras subfamily of RAS small GTPases;	IPR003578:Small GTPase superfamily, Rho type; IPR003579:Small GTPase superfamily, Rab type; IPR005225:Small GTP-binding protein domain; IPR027417:P-loop containing nucleoside triphosphate hydrolase; IPR020849:Small GTPase superfamily, Ras type; IPR017231:Small GTPase superfamily, Tem1; IPR001806:Small GTPase superfamily;
11OOMYC1564	11	13	AastE_2538.1	Ae201684_2056.1	CCA16536,CCA16537,CCA16538	EPrPI00000020201	HPar_806633	PITG_03220T0	PPTG_16154T0	PYU1_T000656	Pr_78302T0	Ps_156786T0	SPRG_12968T0	GO:0005839:C:proteasome core complex; GO:0004298:F:threonine-type endopeptidase activity; GO:0004175:F:endopeptidase activity; GO:0051603:P:proteolysis involved in cellular protein catabolic process;	PF00227:Proteasome;		IPR016050:Proteasome, beta-type subunit, conserved site; IPR001353:Proteasome, subunit alpha/beta; IPR023333:Proteasome B-type subunit; IPR000243:Peptidase T1A, proteasome beta-subunit;
11OOMYC1568	11	13	AastE_4699.1	Ae201684_1795.1	CCA17382,CCA24376	EPrPI00000018446	HPar_807335	PITG_10482T0	PPTG_08804T0	PYU1_T003045	Pr_82030T0,Pr_82032T0	Ps_141772T0	SPRG_22085T0	GO:0005681:C:spliceosomal complex; GO:0008380:P:RNA splicing;	PF02840:Prp18; PF08799:PRP4; PF07004:SHIPPO-rpt;	SM00500:Splicing Factor Motif, present in Prp18 and;	IPR003648:Splicing factor motif; IPR014906:Pre-mRNA processing factor 4 (PRP4)-like; IPR004098:Prp18; IPR010736:Sperm-tail PG-rich repeat;
11OOMYC1569	11	13	AastE_12072.1,AastE_1536.1	Ae201684_6832.1	CCA17383,CCA24375	EPrPI00000018442	HPar_807339	PITG_10479T0	PPTG_08801T0	PYU1_T003047	Pr_82035T0	Ps_141775T0	SPRG_08083T0		PF08637:NCA2;		IPR013946:Nuclear control of ATP synthase 2;
11OOMYC1570	11	13	AastE_306.1	Ae201684_14188.1	CCA17390,CCA24369	EPrPI00000017194	HPar_813499	PITG_10602T0	PPTG_08896T0	PYU1_T003070	Pr_85762T0,Pr_87205T0	Ps_138509T0	SPRG_01780T0	GO:0019008:C:molybdopterin synthase complex; GO:0003677:F:DNA binding; GO:0051536:F:iron-sulfur cluster binding; GO:0006289:P:nucleotide-excision repair; GO:0046872:F:metal ion binding; GO:0003824:F:catalytic activity; GO:0005634:C:nucleus; GO:0051539:F:4 iron, 4 sulfur cluster binding; GO:0006777:P:Mo-molybdopterin cofactor biosynthetic process; GO:0003684:F:damaged DNA binding;	PF04055:Radical_SAM; PF13353:Fer4_12; PF03835:Rad4; PF06463:Mob_synth_C; PF10403:BHD_1; PF10404:BHD_2; PF10405:BHD_3; PF01841:Transglut_core;	SM01032:Rad4 beta-hairpin domain; SM01030:Rad4 beta-hairpin domain; SM00729:Elongator protein 3, MiaB family, Radical SA; SM01031:Rad4 beta-hairpin domain;	IPR018326:Rad4 beta-hairpin domain 1; IPR013483:Molybdenum cofactor biosynthesis protein A; IPR018327:Rad4 beta-hairpin domain 2; IPR006638:Elongator protein 3/MiaB/NifB; IPR010505:Molybdenum cofactor synthesis C-terminal; IPR000385:MoaA/nifB/pqqE, iron-sulphur binding, conserved site; IPR018325:Rad4/PNGase transglutaminase-like fold; IPR007197:Radical SAM; IPR013785:Aldolase-type TIM barrel; IPR…
11OOMYC1571	11	13	AastE_3569.1,AastE_4186.1	Ae201684_8507.1	CCA17621,CCA27255	EPrPI00000016539	HPar_802230	PITG_09930T0	PPTG_19153T0	PYU1_T002635	Pr_76931T0	Ps_131869T0	SPRG_06021T0	GO:0005543:F:phospholipid binding; GO:0005515:F:protein binding;	PF00169:PH;	SM00233:Pleckstrin homology domain;	IPR001849:Pleckstrin homology domain; IPR011993:Pleckstrin homology-like domain;
11OOMYC1572	11	13	AastE_4757.1	Ae201684_4942.1	CCA17695,CCA18341	EPrPI00000015817	HPar_813479	PITG_04570T0,PITG_04572T0	PPTG_11217T0	PYU1_T009940	Pr_93949T0	Ps_156986T0	SPRG_09849T0		PF06775:Seipin;		IPR009617:Adipose-regulatory protein, Seipin;
11OOMYC1576	11	13	AastE_381.1	Ae201684_12086.1	CCA17716,CCA18362	EPrPI00000013907	HPar_810287	PITG_06819T0	PPTG_18623T0	PYU1_T010298	Pr_82933T0	Ps_135696T0	SPRG_13706T0,SPRG_14883T0	GO:0008270:F:zinc ion binding; GO:0005634:C:nucleus; GO:0003677:F:DNA binding; GO:0006357:P:regulation of transcription from RNA polymerase II promoter; GO:0032784:P:regulation of DNA-dependent transcription, elongation; GO:0003676:F:nucleic acid binding; GO:0006351:P:transcription, DNA-dependent;	PF07500:TFIIS_M; PF01096:TFIIS_C; PF08711:Med26;	SM00509:Domain in the N-terminus of transcription el; SM00510:Domain in the central regions of transcripti; SM00440:ZnF_C2C2;	IPR017890:Transcription elongation factor S-IIM; IPR001222:Zinc finger, TFIIS-type; IPR016492:Transcription elongation factor, TFIIS-related; IPR003618:Transcription elongation factor S-II, central domain; IPR003617:Transcription elongation factor, TFIIS/CRSP70, N-terminal, sub-type; IPR017923:Transcription factor IIS, N-terminal;
11OOMYC1577	11	13	AastE_6843.1	Ae201684_9379.1	CCA17718,CCA18364,CCA21421	EPrPI00000013924	HPar_810288	PITG_06817T0	PPTG_18621T0	PYU1_T010294	Pr_82930T0	Ps_135694T0	SPRG_05876T0	GO:0005543:F:phospholipid binding; GO:0004221:F:ubiquitin thiolesterase activity; GO:0006511:P:ubiquitin-dependent protein catabolic process; GO:0005515:F:protein binding;	PF00627:UBA; PF00443:UCH;	SM00233:PH; SM00165:Ubiquitin associated domain;	IPR001849:Pleckstrin homology domain; IPR001394:Ubiquitin carboxyl-terminal hydrolases family 2; IPR011993:Pleckstrin homology-like domain; IPR001478:PDZ domain; IPR000449:Ubiquitin-associated domain/translation elongation factor EF-Ts, N-terminal; IPR015940:Ubiquitin-associated/translation elongation factor EF1B, N-terminal, eukaryote; IPR009060:UBA-like;
11OOMYC1580	11	13	AastE_12209.1	Ae201684_2727.1,Ae201684_4264.1	CCA17789,CCA19216	EPrPI00000015286	HPar_802736	PITG_12854T0	PPTG_07200T0	PYU1_T007802	Pr_71266T0	Ps_108670T0	SPRG_05307T0		PF00153:Mito_carr;		IPR018108:Mitochondrial substrate/solute carrier; IPR023395:Mitochondrial carrier domain;
11OOMYC1581	11	13	AastE_5390.1	Ae201684_10684.1	CCA18199,CCA18200	EPrPI00000017203	HPar_804679	PITG_02671T0	PPTG_05429T0	PYU1_T008500	Pr_95317T0	Ps_139097T0	SPRG_00979T0,SPRG_17833T0	GO:0001932:P:regulation of protein phosphorylation; GO:0008603:F:cAMP-dependent protein kinase regulator activity; GO:0005952:C:cAMP-dependent protein kinase complex; GO:0007165:P:signal transduction;	PF00027:cNMP_binding;	SM00100:cNMP;	IPR003117:cAMP-dependent protein kinase, regulatory subunit, type I/II alpha/beta; IPR014710:RmlC-like jelly roll fold; IPR012198:cAMP-dependent protein kinase regulatory subunit; IPR018490:Cyclic nucleotide-binding-like; IPR018488:Cyclic nucleotide-binding, conserved site; IPR000595:Cyclic nucleotide-binding domain; IPR002373:cAMP/cGMP-dependent protein kinase;
11OOMYC1583	11	13	AastE_5907.1	Ae201684_6052.1	CCA18329,CCA18398	EPrPI00000015985	HPar_801700	PITG_08919T0	PPTG_06225T0,PPTG_06224T0	PYU1_T000151	Pr_80640T0	Ps_131619T0	SPRG_21098T0	GO:0030554:F:adenyl nucleotide binding; GO:0004725:F:protein tyrosine phosphatase activity; GO:0016791:F:phosphatase activity; GO:0016311:P:dephosphorylation; GO:0006470:P:protein dephosphorylation;	PF00571:CBS; PF13671:AAA_33; PF00102:Y_phosphatase; PF09414:RNA_ligase;	SM00116:Domain in cystathionine beta-synthase and ot; SM00404:Protein tyrosine phosphatase, catalytic do;	IPR000644:CBS domain; IPR026067:Dual specificity phosphatase 23; IPR000387:Protein-tyrosine/Dual specificity phosphatase; IPR021122:RNA ligase domain, REL/Rln2; IPR003595:Protein-tyrosine phosphatase, catalytic; IPR000242:Protein-tyrosine phosphatase, receptor/non-receptor type; IPR027417:P-loop containing nucleoside triphosphate hydrolase;
11OOMYC1584	11	13	AastE_15525.1	Ae201684_4.1	CCA18338,CCA18389,CCA22140	EPrPI00000016668	HPar_811400	PITG_08704T0	PPTG_19306T0	PYU1_T006304	Pr_71719T0	Ps_108644T0	SPRG_02224T0	GO:0016717:F:oxidoreductase activity, acting on paired donors, with oxidation of a pair of donors resulting in the reduction of molecular oxygen to two molecules of water; GO:0006629:P:lipid metabolic process; GO:0055114:P:oxidation-reduction process;	PF00487:FA_desaturase; PF11960:DUF3474;		IPR005804:Fatty acid desaturase, type 1; IPR021863:Protein of unknown function DUF3474;
11OOMYC1585	11	13	AastE_4439.1	Ae201684_6833.1	CCA18584,CCA20541	EPrPI00000021221	HPar_810100,HPar_810101	PITG_00804T0	PPTG_18230T0	PYU1_T012126	Pr_72041T0	Ps_109059T0	SPRG_08085T0	GO:0051082:F:unfolded protein binding; GO:0006457:P:protein folding; GO:0044267:P:cellular protein metabolic process; GO:0005524:F:ATP binding;	PF00118:Cpn60_TCP1;		IPR027413:GroEL-like equatorial domain; IPR002423:Chaperonin Cpn60/TCP-1; IPR027410:TCP-1-like chaperonin intermediate domain; IPR027409:GroEL-like apical domain; IPR017998:Chaperone tailless complex polypeptide 1 (TCP-1); IPR002194:Chaperonin TCP-1, conserved site; IPR012717:T-complex protein 1, delta subunit;
11OOMYC1586	11	13	AastE_5148.1	Ae201684_11373.1	CCA18759,CCA25205	EPrPI00000025591	HPar_804559	PITG_13296T0,PITG_13305T0	PPTG_16811T0	PYU1_T013363	Pr_97170T0	Ps_137070T0	SPRG_07303T0	GO:0005975:P:carbohydrate metabolic process; GO:0016853:F:isomerase activity; GO:0030246:F:carbohydrate binding; GO:0003824:F:catalytic activity;	PF01263:Aldose_epim;		IPR025532:Glucose-6-phosphate 1-epimerase; IPR008183:Aldose 1-/Glucose-6-phosphate 1-epimerase; IPR011013:Galactose mutarotase-like domain; IPR014718:Glycoside hydrolase-type carbohydrate-binding, subgroup;
11OOMYC1589	11	13	AastE_7383.1	Ae201684_9690.1	CCA19420,CCA19421	EPrPI00000023191	HPar_809180	PITG_18317T0,PITG_17834T0	PPTG_00108T0	PYU1_T005025	Pr_75985T0	Ps_108638T0	SPRG_01802T0	GO:0005515:F:protein binding; GO:0004602:F:glutathione peroxidase activity; GO:0055114:P:oxidation-reduction process; GO:0006979:P:response to oxidative stress; GO:0005543:F:phospholipid binding;	PF00255:GSHPx;	SM00233:PH;	IPR001849:Pleckstrin homology domain; IPR011993:Pleckstrin homology-like domain; IPR000889:Glutathione peroxidase; IPR012336:Thioredoxin-like fold;
11OOMYC1590	11	13	AastE_12495.1	Ae201684_11795.1	CCA19624,CCA22874	EPrPI00000017906	HPar_802141	PITG_08609T0	PPTG_03848T0	PYU1_T002513	Pr_54939T0	Ps_108609T0	SPRG_06957T0,SPRG_18692T0	GO:0016021:C:integral to membrane;	PF02990:EMP70;		IPR004240:Nonaspanin (TM9SF);
11OOMYC1591	11	13	AastE_11019.1	Ae201684_14721.1	CCA19647,CCA23079	EPrPI00000018916	HPar_802008	PITG_03522T0	PPTG_10152T0	PYU1_T002287,PYU1_T002288	Pr_51263T0	Ps_157045T0	SPRG_09461T0	GO:0006508:P:proteolysis; GO:0004197:F:cysteine-type endopeptidase activity;	PF01650:Peptidase_C13;		IPR001096:Peptidase C13, legumain;
11OOMYC1592	11	13	AastE_5561.1	Ae201684_5500.1	CCA19697,CCA21349,CCA26621	EPrPI00000019211	HPar_811045	PITG_17028T0	PPTG_17891T0	PYU1_T006504	Pr_83108T0	Ps_140341T0	SPRG_02288T0	GO:0005515:F:protein binding;	PF02141:DENN;	SM00799:Domain found in a variety of signalling prot;	IPR001194:DENN domain; IPR011990:Tetratricopeptide-like helical;
11OOMYC1593	11	13	AastE_13910.1	Ae201684_17025.1	CCA19775,CCA26756	EPrPI00000014698	HPar_801656	PITG_08760T0	PPTG_06421T0	PYU1_T000060	Pr_79670T0	Ps_132787T0	SPRG_08647T0,SPRG_18257T0	GO:0006508:P:proteolysis; GO:0003677:F:DNA binding; GO:0003682:F:chromatin binding; GO:0004176:F:ATP-dependent peptidase activity;	PF02190:LON; PF03226:Yippee-Mis18; PF13921:Myb_DNA-bind_6;	SM00464:Found in ATP-dependent protease La (LON); SM00717:SANT;	IPR015947:PUA-like domain; IPR004910:Yippee/Mis18; IPR003111:Peptidase S16, lon N-terminal; IPR001005:SANT/Myb domain; IPR009057:Homeodomain-like; IPR017930:Myb domain;
11OOMYC1594	11	13	AastE_2212.1	Ae201684_9769.1	CCA19796,CCA24392	EPrPI00000023300	HPar_804742,HPar_812909	PITG_08061T0	PPTG_14334T0	PYU1_T011048	Pr_71640T0	Ps_157244T0	SPRG_01616T0	GO:0016616:F:oxidoreductase activity, acting on the CH-OH group of donors, NAD or NADP as acceptor; GO:0070403:F:NAD+ binding; GO:0003857:F:3-hydroxyacyl-CoA dehydrogenase activity; GO:0016491:F:oxidoreductase activity; GO:0050662:F:coenzyme binding; GO:0055114:P:oxidation-reduction process; GO:0006631:P:fatty acid metabolic process;	PF02737:3HCDH_N; PF00725:3HCDH;		IPR016040:NAD(P)-binding domain; IPR008927:6-phosphogluconate dehydrogenase, C-terminal-like; IPR013328:Dehydrogenase, multihelical; IPR006176:3-hydroxyacyl-CoA dehydrogenase, NAD binding; IPR006108:3-hydroxyacyl-CoA dehydrogenase, C-terminal; IPR022694:3-hydroxyacyl-CoA dehydrogenase; IPR006180:3-hydroxyacyl-CoA dehydrogenase, conserved site;
11OOMYC1596	11	13	AastE_8540.1	Ae201684_15500.1	CCA20011,CCA23271	EPrPI00000024399	HPar_804893	PITG_13437T0	PPTG_18044T0	PYU1_T014340	Pr_81512T0	Ps_144293T0	SPRG_14400T0,SPRG_20982T0	GO:0003824:F:catalytic activity; GO:0006508:P:proteolysis; GO:0046872:F:metal ion binding;	PF05193:Peptidase_M16_C; PF00675:Peptidase_M16; PF08367:M16C_assoc;		IPR013578:Peptidase M16C associated; IPR011249:Metalloenzyme, LuxS/M16 peptidase-like; IPR007863:Peptidase M16, C-terminal domain; IPR011237:Peptidase M16 domain; IPR011765:Peptidase M16, N-terminal;
11OOMYC1597	11	13	AastE_15322.1	Ae201684_11266.1	CCA20013,CCA23269,CCA19536	EPrPI00000018658	HPar_804528	PITG_13270T0	PPTG_16778T0	PYU1_T013405	Pr_83893T0	Ps_137029T0	SPRG_03060T0	GO:0008270:F:zinc ion binding;	PF01529:zf-DHHC;		IPR001594:Zinc finger, DHHC-type, palmitoyltransferase;
11OOMYC1600	11	13	AastE_11398.1	Ae201684_8008.1	CCA20312,CCA25851	EPrPI00000014289	HPar_800092	PITG_03114T0	PPTG_14509T0	PYU1_T000615	Pr_95041T0	Ps_139350T0	SPRG_14984T0,SPRG_16045T0	GO:0016021:C:integral to membrane; GO:0005515:F:protein binding; GO:0000266:P:mitochondrial fission;	PF14853:Fis1_TPR_C; PF03798:TRAM_LAG1_CLN8;	SM00724:TRAM, LAG1 and CLN8 homology domains;	IPR016543:Mitochondria fission 1 protein; IPR006634:TRAM/LAG1/CLN8 homology domain; IPR011990:Tetratricopeptide-like helical; IPR028061:Fis1, C-terminal tetratricopeptide repeat;
11OOMYC1602	11	13	AastE_9680.1	Ae201684_13451.1	CCA20666,CCA22329	EPrPI00000017155	HPar_801795	PITG_16461T0	PPTG_05753T0	PYU1_T002686	Pr_79015T0	Ps_125685T0,Ps_135905T0	SPRG_05009T0	GO:0016772:F:transferase activity, transferring phosphorus-containing groups; GO:0006468:P:protein phosphorylation; GO:0005524:F:ATP binding; GO:0005543:F:phospholipid binding; GO:0004674:F:protein serine/threonine kinase activity; GO:0005515:F:protein binding; GO:0004713:F:protein tyrosine kinase activity; GO:0004672:F:protein kinase activity;	PF00169:PH; PF00069:Pkinase;	SM00133:S_TK_X; SM00220:Serine/Threonine protein kinases, catalytic; SM00233:Pleckstrin homology domain; SM00219:Tyrosine kinase, catalytic domain;	IPR011009:Protein kinase-like domain; IPR017441:Protein kinase, ATP binding site; IPR011993:Pleckstrin homology-like domain; IPR002290:Serine/threonine- / dual specificity protein kinase, catalytic domain; IPR008271:Serine/threonine-protein kinase, active site; IPR000961:AGC-kinase, C-terminal; IPR020635:Tyrosine-protein kinase, catalytic domain; IPR001849:Pleckstrin homology domain; IPR000719:Pr…
11OOMYC1603	11	13	AastE_5846.1	Ae201684_8027.1	CCA20777,CCA23717	EPrPI00000018417	HPar_802934	PITG_15475T0	PPTG_11435T0	PYU1_T007355	Pr_81009T0	Ps_139746T0	SPRG_14055T0,SPRG_17607T0	GO:0016021:C:integral to membrane; GO:0004930:F:G-protein coupled receptor activity; GO:0016307:F:phosphatidylinositol phosphate kinase activity; GO:0007186:P:G-protein coupled receptor signaling pathway; GO:0046488:P:phosphatidylinositol metabolic process; GO:0005509:F:calcium ion binding;	PF00002:7tm_2; PF01504:PIP5K; PF10320:7TM_GPCR_Srsx;	SM00330:Phosphatidylinositol phosphate kinases;	IPR016034:Phosphatidylinositol-4-phosphate 5-kinase, core, subgroup; IPR027484:Phosphatidylinositol-4-phosphate 5-kinase, N-terminal domain; IPR002498:Phosphatidylinositol-4-phosphate 5-kinase, core; IPR027483:Phosphatidylinositol-4-phosphate 5-kinase, C-terminal; IPR023610:Phosphatidylinositol-4-phosphate 5-kinase; IPR011992:EF-hand domain pair; IPR019424:7TM GPCR, olfactory receptor/chemorecept…
11OOMYC1604	11	13	AastE_6880.1	Ae201684_14800.1	CCA20837,CCA20838,CCA20839	EPrPI00000014655	HPar_807420	PITG_02043T0	PPTG_11910T0	PYU1_T005742	Pr_94744T0	Ps_143607T0	SPRG_03008T0	GO:0006338:P:chromatin remodeling; GO:0003677:F:DNA binding; GO:0000228:C:nuclear chromosome;	PF04855:SNF5; PF00505:HMG_box;	SM00398:high mobility group;	IPR010982:Lambda repressor-like, DNA-binding domain; IPR006939:SNF5/SMARCB1/INI1; IPR009071:High mobility group box domain;
11OOMYC1605	11	13	AastE_7941.1	Ae201684_19185.1	CCA20937,CCA22369	EPrPI00000023661,EPrPI00000026058	HPar_811296	PITG_03651T0	PPTG_13491T0	PYU1_T007025	Pr_84787T0	Ps_157099T0	SPRG_02682T0	GO:0005543:F:phospholipid binding; GO:0008152:P:metabolic process; GO:0003824:F:catalytic activity; GO:0005515:F:protein binding;	PF00614:PLDc; PF13091:PLDc_2;	SM00233:PH; SM00155:Phospholipase D. Active site motifs;	IPR011993:Pleckstrin homology-like domain; IPR025202:Phospholipase D-like domain; IPR001849:Pleckstrin homology domain; IPR015679:Phospholipase D family; IPR001736:Phospholipase D/Transphosphatidylase;
11OOMYC1607	11	13	AastE_4462.1	Ae201684_18932.1	CCA21414,CCA21415	EPrPI00000014896	HPar_812967,HPar_812968	PITG_06715T0	PPTG_11061T0	PYU1_T010481	Pr_71251T0	Ps_109378T0	SPRG_13555T0	GO:0016787:F:hydrolase activity;	PF00149:Metallophos;	SM00156:PP2Ac;	IPR004843:Phosphoesterase domain; IPR006186:Serine/threonine-specific protein phosphatase/bis(5-nucleosyl)-tetraphosphatase;
11OOMYC1609	11	13	AastE_6982.1	Ae201684_16352.1	CCA21703,CCA21874	EPrPI00000016961	HPar_803186	PITG_02800T0,PITG_02801T0	PPTG_05573T0	PYU1_T004462	Pr_80603T0	Ps_135021T0	SPRG_01052T0	GO:0055114:P:oxidation-reduction process; GO:0016706:F:oxidoreductase activity, acting on paired donors, with incorporation or reduction of molecular oxygen, 2-oxoglutarate as one donor, and incorporation of one atom each of oxygen into both donors; GO:0008270:F:zinc ion binding; GO:0005515:F:protein binding;	PF01448:ELM2; PF08429:PLU-1; PF00628:PHD;	SM00249:PHD zinc finger; SM00015:IQ;	IPR000949:ELM2 domain; IPR019787:Zinc finger, PHD-finger; IPR001611:Leucine-rich repeat; IPR000048:IQ motif, EF-hand binding site; IPR019786:Zinc finger, PHD-type, conserved site; IPR013083:Zinc finger, RING/FYVE/PHD-type; IPR011011:Zinc finger, FYVE/PHD-type; IPR013637:Lysine-specific demethylase-like domain; IPR001965:Zinc finger, PHD-type;
11OOMYC1611	11	13	AastE_6939.1	Ae201684_15207.1	CCA21723,CCA21852	EPrPI00000020414	HPar_802729	PITG_12873T0	PPTG_07232T0	PYU1_T007818	Pr_75019T0	Ps_133048T0	SPRG_11517T0,SPRG_18525T0		PF08190:PIH1; PF04969:CS;		IPR007052:CS domain; IPR012981:PIH;
11OOMYC1612	11	13	AastE_9072.1	Ae201684_2776.1	CCA22084,CCA25284	EPrPI00000020186	HPar_814276	PITG_17359T0	PPTG_11270T0	PYU1_T002109	Pr_80068T0	Ps_143651T0,Ps_144729T0	SPRG_05310T0	GO:0003676:F:nucleic acid binding; GO:0004674:F:protein serine/threonine kinase activity; GO:0005952:C:cAMP-dependent protein kinase complex; GO:0004672:F:protein kinase activity; GO:0004713:F:protein tyrosine kinase activity; GO:0001932:P:regulation of protein phosphorylation; GO:0006468:P:protein phosphorylation; GO:0016772:F:transferase activity, transferring phosphorus-containing groups; GO:0…	PF00027:cNMP_binding; PF00069:Pkinase; PF00481:PP2C;	SM00219:Tyrosine kinase, catalytic domain; SM00332:Serine/threonine phosphatases, family 2C, ca; SM00331:PP2C_SIG; SM00220:Serine/Threonine protein kinases, catalytic; SM00100:Cyclic nucleotide-monophosphate binding doma;	IPR018490:Cyclic nucleotide-binding-like; IPR000595:Cyclic nucleotide-binding domain; IPR020635:Tyrosine-protein kinase, catalytic domain; IPR000719:Protein kinase domain; IPR020636:Calcium/calmodulin-dependent/calcium-dependent protein kinase; IPR011009:Protein kinase-like domain; IPR002373:cAMP/cGMP-dependent protein kinase; IPR018488:Cyclic nucleotide-binding, conserved site; IPR017441:Protein…
11OOMYC1613	11	13	AastE_14995.1	Ae201684_8061.1	CCA22164,CCA24233	EPrPI00000017854	HPar_813101	PITG_15626T0	PPTG_06915T0	PYU1_T003630	Pr_71701T0	Ps_108401T0	SPRG_09095T0,SPRG_14021T0	GO:0046872:F:metal ion binding; GO:0006801:P:superoxide metabolic process; GO:0055114:P:oxidation-reduction process;	PF00080:Sod_Cu;		IPR001424:Superoxide dismutase, copper/zinc binding domain; IPR024134:Superoxide dismutase (Cu/Zn) / superoxide dismutase copper chaperone;
11OOMYC1614	11	13	AastE_7065.1	Ae201684_4288.1	CCA22172,CCA24225	EPrPI00000016724	HPar_802662	PITG_14610T0	PPTG_13912T0	PYU1_T007893	Pr_75079T0	Ps_133138T0	SPRG_20006T0,SPRG_20005T0	GO:0046872:F:metal ion binding; GO:0003676:F:nucleic acid binding; GO:0000166:F:nucleotide binding; GO:0005622:C:intracellular; GO:0008270:F:zinc ion binding;	PF13893:RRM_5; PF00642:zf-CCCH; PF00076:RRM_1; PF00643:zf-B_box; PF01424:R3H;	SM00360:RRM; SM00356:zinc finger; SM00393:Putative single-stranded nucleic acids-bindi; SM00336:B-Box-type zinc finger;	IPR000315:Zinc finger, B-box; IPR000504:RNA recognition motif domain; IPR026290:Putative E3 ubiquitin-protein ligase, makorin-related; IPR012677:Nucleotide-binding, alpha-beta plait; IPR001374:Single-stranded nucleic acid binding R3H; IPR000571:Zinc finger, CCCH-type;
11OOMYC1617	11	13	AastE_15170.1,AastE_9641.1	Ae201684_11367.1	CCA23305,CCA24359	EPrPI00000020905	HPar_814351	PITG_16833T0	PPTG_15190T0	PYU1_T009734	Pr_83585T0	Ps_135119T0	SPRG_07302T0	GO:0008270:F:zinc ion binding;	PF00569:ZZ;	SM00291:Zinc-binding domain, present in Dystrophin,;	IPR000433:Zinc finger, ZZ-type;
11OOMYC1619	11	13	AastE_12608.1	Ae201684_11999.1	CCA23862,CCA24047	EPrPI00000013518	HPar_801634	PITG_08827T0	PPTG_06328T0	PYU1_T000082	Pr_95460T0	Ps_132845T0	SPRG_09582T0,SPRG_14966T0	GO:0019209:F:kinase activator activity; GO:0042327:P:positive regulation of phosphorylation; GO:0005488:F:binding;	PF11916:Vac14_Fig4_bd; PF12755:Vac14_Fab1_bd;		IPR021841:Vacuolar protein 14 C-terminal Fig4-binding domain; IPR021133:HEAT, type 2; IPR011989:Armadillo-like helical; IPR026825:Vacuole morphology and inheritance protein 14; IPR016024:Armadillo-type fold;
11OOMYC162	11	36	AastE_8041.1	Ae201684_5257.1	CCA15748	EPrPI00000018063,EPrPI00000019378,EPrPI00000019382,EPrPI00000019383,EPrPI00000024832,EPrPI00000016907	HPar_802436	PITG_14138T0,PITG_14139T0,PITG_14140T0,PITG_14141T0,PITG_14124T0	PPTG_09835T0,PPTG_09844T0,PPTG_20175T0,PPTG_09841T0,PPTG_09842T0,PPTG_09843T0	PYU1_T009211,PYU1_T009223,PYU1_T009237	Pr_83092T0,Pr_83721T0,Pr_83722T0,Pr_83728T0	Ps_138391T0,Ps_138398T0,Ps_138399T0,Ps_142342T0,Ps_157826T0,Ps_157827T0	SPRG_02943T0,SPRG_02947T0	GO:0005488:F:binding; GO:0016772:F:transferase activity, transferring phosphorus-containing groups; GO:0005634:C:nucleus; GO:0006468:P:protein phosphorylation; GO:0005524:F:ATP binding; GO:0003824:F:catalytic activity; GO:0018024:F:histone-lysine N-methyltransferase activity; GO:0000166:F:nucleotide binding; GO:0004672:F:protein kinase activity; GO:0005515:F:protein binding; GO:0016070:P:RNA meta…	PF00856:SET; PF00069:Pkinase; PF03198:Glyco_hydro_72; PF02020:W2;	SM00570:associated with SET domains; SM00317:SET (Su(var)3-9, Enhancer-of-zeste, Trithora; SM00220:Serine/Threonine protein kinases, catalytic; SM00015:IQ;	IPR003307:W2 domain; IPR003616:Post-SET domain; IPR011009:Protein kinase-like domain; IPR017853:Glycoside hydrolase, superfamily; IPR002290:Serine/threonine- / dual specificity protein kinase, catalytic domain; IPR016024:Armadillo-type fold; IPR013763:Cyclin-like; IPR016021:MIF4-like, type 1/2/3; IPR013781:Glycoside hydrolase, catalytic domain; IPR000048:IQ motif, EF-hand binding site; IPR006560:…
11OOMYC1620	11	13	AastE_7205.1	Ae201684_11947.1	CCA23863,CCA24048	EPrPI00000013524	HPar_801626	PITG_08822T0	PPTG_06362T0	PYU1_T000078	Pr_87220T0	Ps_156599T0	SPRG_08685T0,SPRG_17419T0
11OOMYC1623	11	13	AastE_222.1	Ae201684_230.1	CCA24544,CCA25967	EPrPI00000013992	HPar_814153	PITG_12428T0	PPTG_17258T0,PPTG_17258T1	PYU1_T014128	Pr_84852T0	Ps_158357T0	SPRG_04088T0		PF12253:CAF1A;		IPR022043:Chromatin assembly factor 1 subunit A; IPR013083:Zinc finger, RING/FYVE/PHD-type;
11OOMYC1624	11	13	AastE_14714.1	Ae201684_7968.1	CCA24989,CCA26513	EPrPI00000021353	HPar_804756,HPar_804757	PITG_08093T0	PPTG_14318T0	PYU1_T011143	Pr_78622T0	Ps_135462T0	SPRG_07605T0	GO:0005874:C:microtubule; GO:0005819:C:spindle; GO:0007067:P:mitosis;	PF06886:TPX2; PF12214:TPX2_importin;		IPR009675:TPX2; IPR027330:TPX2 central domain; IPR027329:TPX2, C-terminal domain;
11OOMYC1625	11	13	AastE_10166.1	Ae201684_15624.1	CCA25016,CCA25017,CCA25018	EPrPI00000018288	HPar_814769	PITG_03148T0	PPTG_14474T0	PYU1_T000954	Pr_71594T0	Ps_108727T0	SPRG_11043T0	GO:0007165:P:signal transduction; GO:0003924:F:GTPase activity; GO:0006913:P:nucleocytoplasmic transport; GO:0015031:P:protein transport; GO:0005525:F:GTP binding; GO:0016020:C:membrane; GO:0006886:P:intracellular protein transport; GO:0007264:P:small GTPase mediated signal transduction; GO:0005622:C:intracellular; GO:0006184:P:GTP catabolic process; GO:0003677:F:DNA binding;	PF00071:Ras; PF13358:DDE_3;	SM00176:Ran (Ras-related nuclear proteins) /TC4 subf; SM00173:Ras subfamily of RAS small GTPases; SM00175:Rab subfamily of small GTPases; SM00174:Rho (Ras homology) subfamily of Ras-like sma;	IPR001806:Small GTPase superfamily; IPR009057:Homeodomain-like; IPR003579:Small GTPase superfamily, Rab type; IPR003578:Small GTPase superfamily, Rho type; IPR002041:Ran GTPase; IPR020849:Small GTPase superfamily, Ras type; IPR005225:Small GTP-binding protein domain; IPR027417:P-loop containing nucleoside triphosphate hydrolase;
11OOMYC1627	11	13	AastE_346.1,AastE_6016.1	Ae201684_10539.1	CCA26046,CCA27917	EPrPI00000016088	HPar_810921	PITG_02976T0	PPTG_15921T0	PYU1_T014822	Pr_84621T0	Ps_144559T0	SPRG_00933T0		PF05029:TIMELESS_C; PF04821:TIMELESS;		IPR006906:Timeless protein; IPR007725:Timeless C-terminal;
11OOMYC1628	11	13	AastE_15945.1	Ae201684_4170.1	CCA26505,CCA27395	EPrPI00000022556,EPrPI00000024447	HPar_802639	PITG_14589T0	PPTG_13939T0	PYU1_T007934	Pr_75097T0	Ps_133155T0	SPRG_05773T0	GO:0009058:P:biosynthetic process; GO:0003824:F:catalytic activity;	PF01467:CTP_transf_2;		IPR014729:Rossmann-like alpha/beta/alpha sandwich fold; IPR004821:Cytidyltransferase-like domain;
11OOMYC1629	11	13	AastE_4620.1	Ae201684_11146.1	CCA26574,CCA26880	EPrPI00000015400	HPar_802359	PITG_13666T0	PPTG_13070T0,PPTG_19630T0	PYU1_T008136	Pr_85101T0	Ps_139624T0	SPRG_07439T0	GO:0004143:F:diacylglycerol kinase activity; GO:0007205:P:protein kinase C-activating G-protein coupled receptor signaling pathway;	PF00781:DAGK_cat;	SM00046:Diacylglycerol kinase catalytic domain (pres;	IPR001206:Diacylglycerol kinase, catalytic domain;
11OOMYC1630	11	13	AastE_14932.1	Ae201684_8412.1	CCA26601,CCA27479	EPrPI00000020668	HPar_802205,HPar_802206	PITG_09872T0	PPTG_18765T0	PYU1_T002587	Pr_76972T0	Ps_132075T0	SPRG_06609T0	GO:0003824:F:catalytic activity; GO:0004553:F:hydrolase activity, hydrolyzing O-glycosyl compounds; GO:0005975:P:carbohydrate metabolic process;	PF00150:Cellulase;		IPR013781:Glycoside hydrolase, catalytic domain; IPR017853:Glycoside hydrolase, superfamily; IPR001547:Glycoside hydrolase, family 5; IPR018087:Glycoside hydrolase, family 5, conserved site;
11OOMYC1631	11	13	AastE_13376.1	Ae201684_3276.1	CCA17270,CCA17481	EPrPI00000016356,EPrPI00000025939	HPar_800793	PITG_02348T0	PPTG_05092T0	PYU1_T004640	Pr_86302T0	Ps_128376T0	SPRG_00773T0	GO:0008152:P:metabolic process; GO:0016491:F:oxidoreductase activity;	PF00106:adh_short;		IPR002198:Short-chain dehydrogenase/reductase SDR; IPR020904:Short-chain dehydrogenase/reductase, conserved site; IPR016040:NAD(P)-binding domain; IPR002347:Glucose/ribitol dehydrogenase;
11OOMYC1633	11	13	AastE_9613.1	Ae201684_1550.1	CCA15284	EPrPI00000019720,EPrPI00000024595	HPar_802848	PITG_05520T0	PPTG_02675T0	PYU1_T005244,PYU1_T012707	Pr_71085T0	Ps_108418T0	SPRG_10401T0	GO:0016810:F:hydrolase activity, acting on carbon-nitrogen (but not peptide) bonds; GO:0003952:F:NAD+ synthase (glutamine-hydrolyzing) activity; GO:0009435:P:NAD biosynthetic process; GO:0005524:F:ATP binding; GO:0006807:P:nitrogen compound metabolic process;	PF02540:NAD_synthase; PF00795:CN_hydrolase;		IPR014445:Glutamine-dependent NAD(+) synthetase; IPR014729:Rossmann-like alpha/beta/alpha sandwich fold; IPR003010:Carbon-nitrogen hydrolase; IPR003694:NAD synthase; IPR022310:NAD/GMP synthase;
11OOMYC1637	11	13	AastE_5166.1	Ae201684_3462.1	CCA24554	EPrPI00000022888,EPrPI00000022889	HPar_807013	PITG_00275T0	PPTG_10898T0	PYU1_T004010,PYU1_T004011	Pr_72622T0	Ps_130116T0	SPRG_01129T0	GO:0003993:F:acid phosphatase activity; GO:0046872:F:metal ion binding; GO:0016787:F:hydrolase activity;	PF00149:Metallophos; PF14008:Metallophos_C;		IPR004843:Phosphoesterase domain; IPR015914:Purple acid phosphatase, N-terminal; IPR008963:Purple acid phosphatase-like, N-terminal; IPR025733:Iron/zinc purple acid phosphatase-like C-terminal domain;
11OOMYC1646	11	13	AastE_13089.1	Ae201684_15378.1	CCA18678	EPrPI00000013750	HPar_800413,HPar_811818	PITG_17093T0	PPTG_01387T0	PYU1_T008707	Pr_95535T0	Ps_155663T0	SPRG_10372T0,SPRG_10718T0		PF01246:Ribosomal_L24e;		IPR000988:Ribosomal protein L24e-related; IPR023441:Ribosomal protein L24e domain; IPR023442:Ribosomal protein L24e, conserved site;
11OOMYC1647	11	13	AastE_11248.1,AastE_9210.1	Ae201684_7005.1	CCA21969	EPrPI00000023501	HPar_801027,HPar_811863	PITG_00495T0	PPTG_08283T0	PYU1_T004168	Pr_72786T0	Ps_142542T0	SPRG_00367T0		PF08700:Vps51; PF15469:Sec5;		IPR016159:Cullin repeat-like-containing domain;
11OOMYC1651	11	13	AastE_1962.1	Ae201684_13822.1	CCA18812	EPrPI00000019408	HPar_802451,HPar_802452	PITG_00899T0	PPTG_17473T0	PYU1_T002035	Pr_77731T0	Ps_141993T0	SPRG_09083T0,SPRG_16117T0	GO:0016272:C:prefoldin complex; GO:0051082:F:unfolded protein binding; GO:0006457:P:protein folding; GO:0005515:F:protein binding;	PF00397:WW; PF02996:Prefoldin; PF12796:Ank_2;	SM00248:ANK; SM00015:IQ; SM00456:WW;	IPR009053:Prefoldin; IPR016655:Prefoldin, subunit 3; IPR020683:Ankyrin repeat-containing domain; IPR000048:IQ motif, EF-hand binding site; IPR001202:WW domain; IPR011047:Quinonprotein alcohol dehydrogenase-like superfamily; IPR004127:Prefoldin subunit; IPR002110:Ankyrin repeat;
11OOMYC1652	11	13	AastE_8083.1	Ae201684_5905.1	CCA24173,CCA24963	EPrPI00000013406	HPar_803084,HPar_805453	PITG_00687T0	PPTG_08082T0	PYU1_T014402	Pr_72924T0	Ps_143370T0	SPRG_18871T0		PF12695:Abhydrolase_5;
11OOMYC1653	11	13	AastE_12873.1	Ae201684_7496.1	CCA15052	EPrPI00000016193	HPar_803087,HPar_805455	PITG_00685T0	PPTG_08086T0	PYU1_T004277	Pr_72922T0	Ps_143375T0	SPRG_03747T0,SPRG_17091T0	GO:0001104:F:RNA polymerase II transcription cofactor activity; GO:0006357:P:regulation of transcription from RNA polymerase II promoter; GO:0016592:C:mediator complex;	PF10232:Med8;		IPR019364:Mediator complex, subunit Med8, fungi/metazoa;
11OOMYC1654	11	13	AastE_9384.1	Ae201684_15847.1	CCA15045	EPrPI00000014006	HPar_803133,HPar_805520	PITG_00626T0	PPTG_08142T0	PYU1_T004320	Pr_72875T0	Ps_140970T0	SPRG_09033T0,SPRG_18648T0	GO:0005515:F:protein binding; GO:0007165:P:signal transduction; GO:0038032:P:termination of G-protein coupled receptor signaling pathway; GO:0005543:F:phospholipid binding;	PF00615:RGS; PF00169:PH; PF00788:RA;	SM00233:Pleckstrin homology domain;	IPR001849:Pleckstrin homology domain; IPR011993:Pleckstrin homology-like domain; IPR000159:Ras-association; IPR016137:Regulator of G protein signalling superfamily; IPR000342:Regulator of G protein signalling;
11OOMYC1657	11	13	AastE_1992.1	Ae201684_8075.1	CCA20921	EPrPI00000015945	HPar_803986,HPar_813806	PITG_08426T0	PPTG_13690T0	PYU1_T006878	Pr_74029T0	Ps_139553T0	SPRG_14361T0,SPRG_09136T0	GO:0016020:C:membrane; GO:0016757:F:transferase activity, transferring glycosyl groups; GO:0016263:F:glycoprotein-N-acetylgalactosamine 3-beta-galactosyltransferase activity; GO:0016266:P:O-glycan processing;	PF02434:Fringe;		IPR003378:Fringe-like; IPR026842:C1GALT1;
11OOMYC1658	11	13	AastE_1104.1	Ae201684_7628.1	CCA14359	EPrPI00000020969	HPar_804712,HPar_809987	PITG_08026T0	PPTG_14387T0	PYU1_T011526	Pr_81320T0	Ps_138246T0,Ps_145012T0	SPRG_11024T0	GO:0016788:F:hydrolase activity, acting on ester bonds; GO:0004386:F:helicase activity; GO:0005524:F:ATP binding; GO:0003676:F:nucleic acid binding; GO:0008026:F:ATP-dependent helicase activity;	PF00270:DEAD; PF00271:Helicase_C; PF00565:SNase;	SM00318:Staphylococcal nuclease homologues; SM00490:helicase superfamily c-terminal domain; SM00487:DEAD-like helicases superfamily;	IPR006021:Staphylococcal nuclease (SNase-like); IPR000629:RNA helicase, ATP-dependent, DEAD-box, conserved site; IPR001650:Helicase, C-terminal; IPR014014:RNA helicase, DEAD-box type, Q motif; IPR014001:Helicase, superfamily 1/2, ATP-binding domain; IPR011545:DNA/RNA helicase, DEAD/DEAH box type, N-terminal; IPR027417:P-loop containing nucleoside triphosphate hydrolase; IPR016071:Staphylococcal n…
11OOMYC1659	11	13	AastE_4974.1	Ae201684_16175.1	CCA14323	EPrPI00000018085	HPar_804715,HPar_804716,HPar_809984	PITG_08045T0	PPTG_14383T0	PYU1_T011575	Pr_71899T0	Ps_109122T0	SPRG_03541T0	GO:0006364:P:rRNA processing; GO:0000154:P:rRNA modification; GO:0016433:F:rRNA (adenine) methyltransferase activity; GO:0008649:F:rRNA methyltransferase activity; GO:0000179:F:rRNA (adenine-N6,N6-)-dimethyltransferase activity;	PF00398:RrnaAD;	SM00650:rADc;	IPR020596:Ribosomal RNA adenine methylase transferase, conserved site; IPR011530:Ribosomal RNA adenine dimethylase; IPR020598:Ribosomal RNA adenine methylase transferase, N-terminal; IPR001737:Ribosomal RNA adenine methylase transferase; IPR025814:18S rRNA dimethylase DIM1;
11OOMYC1661	11	13	AastE_2197.1	Ae201684_8739.1	CCA14384	EPrPI00000019908	HPar_804731,HPar_809966	PITG_08032T0	PPTG_14363T0	PYU1_T011042	Pr_47551T0	Ps_135512T0	SPRG_07187T0,SPRG_18365T0	GO:0019829:F:cation-transporting ATPase activity; GO:0000166:F:nucleotide binding; GO:0006812:P:cation transport; GO:0016021:C:integral to membrane; GO:0016887:F:ATPase activity; GO:0046872:F:metal ion binding;	PF00122:E1-E2_ATPase; PF12710:HAD; PF00702:Hydrolase;		IPR006544:Cation-transporting P-type ATPase, subfamily V; IPR023299:P-type ATPase, cytoplasmic domain N; IPR023214:HAD-like domain; IPR018303:P-type ATPase, phosphorylation site; IPR001757:Cation-transporting P-type ATPase; IPR008250:P-type ATPase, A domain;
11OOMYC1662	11	13	AastE_14432.1	Ae201684_17848.1	CCA14342	EPrPI00000018407	HPar_804796,HPar_813086,HPar_813087	PITG_08184T0	PPTG_14247T0	PYU1_T011099	Pr_95186T0	Ps_157224T0	SPRG_01731T0	GO:0006810:P:transport; GO:0055114:P:oxidation-reduction process; GO:0005215:F:transporter activity; GO:0042578:F:phosphoric ester hydrolase activity; GO:0016491:F:oxidoreductase activity; GO:0016020:C:membrane; GO:0010181:F:FMN binding;	PF00230:MIP; PF02383:Syja_N;		IPR000425:Major intrinsic protein; IPR022357:Major intrinsic protein, conserved site; IPR012349:FMN-binding split barrel; IPR002013:Synaptojanin, N-terminal; IPR023271:Aquaporin-like;
11OOMYC1664	11	13	AastE_11896.1,AastE_9836.1	Ae201684_17523.1	CCA21175	EPrPI00000015504	HPar_805616,HPar_805617	PITG_13460T0	PPTG_10674T0	PYU1_T008253	Pr_84211T0	Ps_132382T0	SPRG_03012T0		PF09766:FimP;	SM00212:UBCc;	IPR019163:THO complex, subunit 5;
11OOMYC1665	11	13	AastE_690.1	Ae201684_9716.1	CCA14350	EPrPI00000015332	HPar_805909,HPar_810659,HPar_812536	PITG_06512T0	PPTG_13131T0	PYU1_T012630	Pr_79477T0	Ps_140895T0	SPRG_07115T0		PF04667:Endosulfine;		IPR006760:Endosulphine;
11OOMYC1666	11	13	AastE_15401.1	Ae201684_4493.1	CCA17879	EPrPI00000020826,EPrPI00000025495	HPar_807016,HPar_807017	PITG_00271T0	PPTG_10904T0	PYU1_T010266	Pr_72618T0	Ps_130112T0	SPRG_19980T0	GO:0005634:C:nucleus;	PF02984:Cyclin_C; PF00134:Cyclin_N;	SM00385:CYCLIN;	IPR013763:Cyclin-like; IPR006671:Cyclin, N-terminal; IPR004367:Cyclin, C-terminal domain;
11OOMYC1668	11	13	AastE_8918.1	Ae201684_12385.1	CCA17421,CCA17422	EPrPI00000019459	HPar_807164,HPar_807165	PITG_10420T0	PPTG_08731T0	PYU1_T006807	Pr_96218T0	Ps_157817T0	SPRG_06666T0	GO:0005515:F:protein binding; GO:0008270:F:zinc ion binding;	PF00400:WD40;	SM00320:WD40; SM00184:RING;	IPR015943:WD40/YVTN repeat-like-containing domain; IPR013083:Zinc finger, RING/FYVE/PHD-type; IPR001841:Zinc finger, RING-type; IPR017986:WD40-repeat-containing domain; IPR001680:WD40 repeat;
11OOMYC1670	11	13	AastE_14240.1	Ae201684_5339.1	CCA18015	EPrPI00000016403	HPar_808514,HPar_808517	PITG_13718T0	PPTG_09234T0	PYU1_T006018	Pr_81659T0	Ps_130470T0	SPRG_02450T0,SPRG_18213T0	GO:0005375:F:copper ion transmembrane transporter activity; GO:0046872:F:metal ion binding; GO:0035434:P:copper ion transmembrane transport; GO:0016021:C:integral to membrane; GO:0030001:P:metal ion transport;	PF00403:HMA; PF04145:Ctr;		IPR007274:Ctr copper transporter; IPR006121:Heavy metal-associated domain, HMA;
11OOMYC1671	11	13	AastE_8590.1	Ae201684_4118.1	CCA26147	EPrPI00000017596	HPar_808784,HPar_808791,HPar_808794	PITG_14099T0	PPTG_09804T0	PYU1_T009310	Pr_96398T0	Ps_133742T0	SPRG_05804T0		PF10258:RNA_GG_bind;		IPR019385:Phosphorylated adapter RNA export protein, RNA-binding domain;
11OOMYC1672	11	13	AastE_7837.1	Ae201684_16975.1	CCA24463	EPrPI00000018781	HPar_809134,HPar_809135	PITG_06656T0	PPTG_07328T0	PYU1_T014810	Pr_79568T0	Ps_140444T0	SPRG_00185T0,SPRG_21305T0	GO:0003677:F:DNA binding; GO:0016787:F:hydrolase activity; GO:0003676:F:nucleic acid binding; GO:0005524:F:ATP binding; GO:0004386:F:helicase activity; GO:0005515:F:protein binding;	PF04851:ResIII; PF00397:WW;	SM00456:Domain with 2 conserved Trp (W) residues; SM00487:DEAD-like helicases superfamily;	IPR001202:WW domain; IPR014001:Helicase, superfamily 1/2, ATP-binding domain; IPR006935:Helicase/UvrB domain; IPR001650:Helicase, C-terminal; IPR027417:P-loop containing nucleoside triphosphate hydrolase;
11OOMYC1673	11	13	AastE_6529.1	Ae201684_11269.1	CCA16401	EPrPI00000013710	HPar_809340,HPar_809341	PITG_21619T0	PPTG_09704T0	PYU1_T005794	Pr_81928T0	Ps_127649T0,Ps_131940T0	SPRG_08775T0	GO:0004414:F:homoserine O-acetyltransferase activity; GO:0009086:P:methionine biosynthetic process; GO:0005737:C:cytoplasm;	PF12697:Abhydrolase_6; PF00561:Abhydrolase_1;		IPR008220:Homoserine acetyltransferase; IPR000073:Alpha/beta hydrolase fold-1;
11OOMYC1676	11	13	AastE_2732.1	Ae201684_12604.1	CCA15856	EPrPI00000024284	HPar_810524,HPar_810525	PITG_16691T0,PITG_16698T0	PPTG_06594T0	PYU1_T014235	Pr_81201T0	Ps_141727T0	SPRG_21311T0	GO:0003887:F:DNA-directed DNA polymerase activity; GO:0006260:P:DNA replication; GO:0003677:F:DNA binding;	PF04042:DNA_pol_E_B;		IPR007185:DNA polymerase alpha/epsilon, subunit B; IPR024826:DNA polymerase delta/II small subunit family;
11OOMYC1677	11	13	AastE_8823.1	Ae201684_11285.1	CCA25230	EPrPI00000020876	HPar_810575,HPar_810576	PITG_12495T0,PITG_21214T0	PPTG_09016T0	PYU1_T004796	Pr_54862T0	Ps_110748T0	SPRG_03968T0	GO:0004421:F:hydroxymethylglutaryl-CoA synthase activity; GO:0003824:F:catalytic activity; GO:0008152:P:metabolic process; GO:0008299:P:isoprenoid biosynthetic process;	PF02801:Ketoacyl-synt_C; PF00109:ketoacyl-synt; PF01154:HMG_CoA_synt_N; PF08540:HMG_CoA_synt_C;		IPR016038:Thiolase-like, subgroup; IPR014030:Beta-ketoacyl synthase, N-terminal; IPR014031:Beta-ketoacyl synthase, C-terminal; IPR016039:Thiolase-like; IPR010122:Hydroxymethylglutaryl-CoA synthase, eukaryotic; IPR013746:Hydroxymethylglutaryl-coenzyme A synthase C-terminal; IPR013528:Hydroxymethylglutaryl-coenzyme A synthase, N-terminal;
11OOMYC1678	11	13	AastE_11949.1	Ae201684_8833.1,Ae201684_8833.2	CCA17080	EPrPI00000018666	HPar_810660,HPar_812535	PITG_06514T0	PPTG_13130T0	PYU1_T014503	Pr_71705T0	Ps_109328T0	SPRG_01624T0	GO:0005509:F:calcium ion binding;	PF13499:EF-hand_7; PF13833:EF-hand_8;	SM00054:EF-hand, calcium binding motif;	IPR001125:Recoverin; IPR011992:EF-hand domain pair; IPR002048:EF-hand domain; IPR018247:EF-Hand 1, calcium-binding site;
11OOMYC168	11	35	AastE_12544.1,AastE_16172.1,AastE_676.1,AastE_8282.1	Ae201684_11026.1,Ae201684_15932.1,Ae201684_3494.1,Ae201684_3495.1,Ae201684_3512.1	CCA15182,CCA23788	EPrPI00000014373,EPrPI00000017897,EPrPI00000019765	HPar_812283	PITG_02492T0,PITG_13362T0,PITG_20717T0	PPTG_00638T0,PPTG_00641T0,PPTG_05232T0,PPTG_05344T0	PYU1_T004534,PYU1_T014653,PYU1_T014654	Pr_87832T0,Pr_96011T0,Pr_77508T0	Ps_128270T0,Ps_142012T0,Ps_140105T0	SPRG_01168T0,SPRG_14331T0,SPRG_20624T0,SPRG_00837T0	GO:0030170:F:pyridoxal phosphate binding; GO:0046872:F:metal ion binding; GO:0005509:F:calcium ion binding; GO:0009058:P:biosynthetic process; GO:0003824:F:catalytic activity; GO:0005515:F:protein binding;	PF13499:EF-hand_7; PF03451:HELP; PF07676:PD40; PF01753:zf-MYND; PF00155:Aminotran_1_2; PF00400:WD40; PF00226:DnaJ; PF09320:DUF1977;	SM00271:DnaJ; SM00054:EF-hand, calcium binding motif; SM00228:Domain present in PSD-95, Dlg, and ZO-1/2; SM00320:WD40 repeats;	IPR015943:WD40/YVTN repeat-like-containing domain; IPR002893:Zinc finger, MYND-type; IPR019734:Tetratricopeptide repeat; IPR011659:WD40-like Beta Propeller; IPR002048:EF-hand domain; IPR011044:Quinoprotein amine dehydrogenase, beta chain-like; IPR001478:PDZ domain; IPR007087:Zinc finger, C2H2; IPR001623:DnaJ domain; IPR011043:Galactose oxidase/kelch, beta-propeller; IPR004839:Aminotransferase, cl…
11OOMYC1680	11	13	AastE_1440.1	Ae201684_726.1	CCA21906	EPrPI00000017178	HPar_810865,HPar_810866	PITG_14392T0	PPTG_05949T0	PYU1_T002966	Pr_80914T0,Pr_80913T0	Ps_132975T0	SPRG_01310T0	GO:0006508:P:proteolysis; GO:0008234:F:cysteine-type peptidase activity;	PF02902:Peptidase_C48;		IPR003653:Peptidase C48, SUMO/Sentrin/Ubl1;
11OOMYC1681	11	13	AastE_6134.1	Ae201684_4633.1	CCA23557	EPrPI00000016880	HPar_811236,HPar_811542	PITG_09605T0,PITG_09648T0	PPTG_01750T0	PYU1_T013213	Pr_94273T0	Ps_157193T0	SPRG_13149T0		PF05347:Complex1_LYR; PF13232:Complex1_LYR_1;		IPR008011:Complex 1 LYR protein;
11OOMYC1682	11	13	AastE_7091.1	Ae201684_17757.1	CCA24334	EPrPI00000016656	HPar_811408,HPar_811409	PITG_08708T0	PPTG_19305T0	PYU1_T006306	Pr_79608T0,Pr_86994T0	Ps_132702T0	SPRG_03929T0	GO:0003676:F:nucleic acid binding; GO:0000166:F:nucleotide binding;	PF14259:RRM_6; PF00076:RRM_1;	SM00360:RNA recognition motif; SM00361:RNA recognition motif;	IPR003954:RNA recognition motif domain, eukaryote; IPR000504:RNA recognition motif domain; IPR012677:Nucleotide-binding, alpha-beta plait;
11OOMYC1684	11	13	AastE_8685.1	Ae201684_17614.1	CCA25013	EPrPI00000016857	HPar_811752,HPar_811753	PITG_10994T0	PPTG_02375T0	PYU1_T003490	Pr_74494T0	Ps_109460T0	SPRG_04651T0,SPRG_17147T0	GO:0006508:P:proteolysis; GO:0008233:F:peptidase activity; GO:0006627:P:protein processing involved in protein targeting to mitochondrion; GO:0042720:C:mitochondrial inner membrane peptidase complex; GO:0008236:F:serine-type peptidase activity; GO:0016020:C:membrane;	PF00717:Peptidase_S24;		IPR011056:Peptidase S24/S26A/S26B/S26C, beta-ribbon domain; IPR026726:Mitochondrial inner membrane protease subunit 2; IPR019759:Peptidase S24/S26A/S26B; IPR000223:Peptidase S26A, signal peptidase I; IPR015927:Peptidase S24/S26A/S26B/S26C;
11OOMYC1685	11	13	AastE_2957.1	Ae201684_2493.1	CCA21522	EPrPI00000022725	HPar_811826,HPar_814779	PITG_15778T0	PPTG_15496T0,PPTG_18286T0	PYU1_T003779	Pr_93670T0	Ps_108502T0	SPRG_03870T0	GO:0005524:F:ATP binding; GO:0008299:P:isoprenoid biosynthetic process; GO:0004163:F:diphosphomevalonate decarboxylase activity;	PF08544:GHMP_kinases_C; PF00288:GHMP_kinases_N;		IPR006204:GHMP kinase N-terminal domain; IPR013750:GHMP kinase, C-terminal domain; IPR014721:Ribosomal protein S5 domain 2-type fold, subgroup; IPR020568:Ribosomal protein S5 domain 2-type fold; IPR005935:Diphosphomevalonate decarboxylase;
11OOMYC1686	11	13	AastE_3345.1	Ae201684_4806.1	CCA25020	EPrPI00000018290	HPar_812224,HPar_812225	PITG_15906T0	PPTG_12694T0	PYU1_T000958	Pr_74160T0	Ps_108595T0	SPRG_12333T0,SPRG_21155T0	GO:0003677:F:DNA binding; GO:0007131:P:reciprocal meiotic recombination; GO:0006281:P:DNA repair; GO:0005524:F:ATP binding; GO:0005634:C:nucleus; GO:0017111:F:nucleoside-triphosphatase activity; GO:0003684:F:damaged DNA binding; GO:0006508:P:proteolysis; GO:0008094:F:DNA-dependent ATPase activity; GO:0006310:P:DNA recombination; GO:0000166:F:nucleotide binding; GO:0004252:F:serine-type endopeptid…	PF14520:HHH_5; PF08423:Rad51;	SM00278:HhH1; SM00382:ATPases associated with a variety of cellula;	IPR003583:Helix-hairpin-helix DNA-binding motif, class 1; IPR011941:DNA recombination/repair protein Rad51; IPR016467:DNA recombination and repair protein, RecA-like; IPR013632:DNA recombination and repair protein Rad51, C-terminal; IPR011938:DNA recombination/repair protein RadA; IPR000209:Peptidase S8/S53 domain; IPR003593:AAA+ ATPase domain; IPR011940:Meiotic recombinase Dmc1; IPR020588:DNA re…
11OOMYC1687	11	13	AastE_3567.1	Ae201684_1734.1	CCA14576	EPrPI00000013623	HPar_812740,HPar_812741,HPar_812738	PITG_04547T0	PPTG_11234T0	PYU1_T010003	Pr_93954T0	Ps_156980T0	SPRG_03686T0	GO:0005515:F:protein binding; GO:0008270:F:zinc ion binding;		SM00249:PHD;	IPR011011:Zinc finger, FYVE/PHD-type; IPR001965:Zinc finger, PHD-type; IPR013083:Zinc finger, RING/FYVE/PHD-type;
11OOMYC1689	11	13	AastE_1370.1	Ae201684_5940.1	CCA18463	EPrPI00000017982	HPar_813442,HPar_813443	PITG_05251T0	PPTG_17837T0,PPTG_19844T0	PYU1_T013321	Pr_80741T0	Ps_133380T0	SPRG_22053T0	GO:0004725:F:protein tyrosine phosphatase activity; GO:0006470:P:protein dephosphorylation; GO:0016791:F:phosphatase activity; GO:0016311:P:dephosphorylation;	PF00102:Y_phosphatase;	SM00404:Protein tyrosine phosphatase, catalytic do;	IPR000242:Protein-tyrosine phosphatase, receptor/non-receptor type; IPR003595:Protein-tyrosine phosphatase, catalytic; IPR000387:Protein-tyrosine/Dual specificity phosphatase;
11OOMYC169	11	35	AastE_5970.1,AastE_8642.1	Ae201684_19470.1,Ae201684_4977.1,Ae201684_4980.1,Ae201684_2792.1	CCA15420,CCA15286	EPrPI00000017509,EPrPI00000019817	HPar_800391,HPar_800396,HPar_802816	PITG_05537T0,PITG_13135T0,PITG_17127T0,PITG_17129T0,PITG_22124T0	PPTG_01360T0,PPTG_01362T0,PPTG_02698T0,PPTG_12271T0	PYU1_T005260,PYU1_T013664	Pr_71434T0,Pr_73170T0,Pr_86006T0,Pr_95541T0	Ps_111707T0,Ps_129168T0,Ps_155889T0,Ps_159005T0	SPRG_09928T0,SPRG_20876T0,SPRG_05325T0	GO:0005507:F:copper ion binding; GO:0030001:P:metal ion transport; GO:0000166:F:nucleotide binding; GO:0006825:P:copper ion transport; GO:0019829:F:cation-transporting ATPase activity; GO:0006139:P:nucleobase-containing compound metabolic process; GO:0004221:F:ubiquitin thiolesterase activity; GO:0003676:F:nucleic acid binding; GO:0008270:F:zinc ion binding; GO:0016021:C:integral to membrane; GO:…	PF00702:Hydrolase; PF06839:zf-GRF; PF01612:DNA_pol_A_exo1; PF00403:HMA; PF00443:UCH; PF00122:E1-E2_ATPase;	SM00474:35EXOc;	IPR018200:Peptidase C19, ubiquitin carboxyl-terminal hydrolase 2, conserved site; IPR001757:Cation-transporting P-type ATPase; IPR017969:Heavy-metal-associated, conserved site; IPR012337:Ribonuclease H-like domain; IPR027183:Copper-transporting P-type ATPase; IPR023299:P-type ATPase, cytoplasmic domain N; IPR002562:3&apos;-5&apos; exonuclease domain; IPR010666:Zinc finger, GRF-type; IPR027256:Cat…
11OOMYC1690	11	13	AastE_16404.1	Ae201684_1730.1	CCA22747	EPrPI00000017369	HPar_813530,HPar_813531	PITG_07061T0	PPTG_04356T0,PPTG_04356T1	PYU1_T010610	Pr_48054T0	Ps_123931T0	SPRG_03680T0	GO:0016881:F:acid-amino acid ligase activity;	PF00179:UQ_con;	SM00212:Ubiquitin-conjugating enzyme E2, catalytic d;	IPR016135:Ubiquitin-conjugating enzyme/RWD-like; IPR000608:Ubiquitin-conjugating enzyme, E2;
11OOMYC1691	11	13	AastE_4180.1	Ae201684_3085.1	CCA16666	EPrPI00000015925	HPar_813673,HPar_813674	PITG_12503T0,PITG_21875T0	PPTG_09025T0	PYU1_T014739	Pr_83821T0	Ps_128146T0	SPRG_00718T0		PF03372:Exo_endo_phos; PF02493:MORN;	SM00698:Possible plasma membrane-binding motif in ju;	IPR003409:MORN motif; IPR005135:Endonuclease/exonuclease/phosphatase;
11OOMYC1692	11	13	AastE_7633.1	Ae201684_1339.1	CCA14481	EPrPI00000023246	HPar_813719,HPar_813720	PITG_07311T0	PPTG_04135T0	PYU1_T014023	Pr_44776T0	Ps_111765T0	SPRG_09782T0,SPRG_17286T0	GO:0004386:F:helicase activity; GO:0005524:F:ATP binding; GO:0008026:F:ATP-dependent helicase activity; GO:0003676:F:nucleic acid binding;	PF00270:DEAD; PF00271:Helicase_C;	SM00490:HELICc; SM00487:DEXDc;	IPR001650:Helicase, C-terminal; IPR027417:P-loop containing nucleoside triphosphate hydrolase; IPR014001:Helicase, superfamily 1/2, ATP-binding domain; IPR011545:DNA/RNA helicase, DEAD/DEAH box type, N-terminal; IPR014014:RNA helicase, DEAD-box type, Q motif;
11OOMYC1697	11	13	AastE_1887.1,AastE_8309.1	Ae201684_11204.1	CCA26492	EPrPI00000019440	HPar_811095	PITG_02670T0,PITG_22107T0	PPTG_05428T0	PYU1_T003007	Pr_74523T0	Ps_132366T0	SPRG_06372T0		PF06244:DUF1014;		IPR009071:High mobility group box domain; IPR010422:Protein of unknown function DUF1014;
11OOMYC1698	11	13	AastE_431.1	Ae201684_15603.1	CCA15471	EPrPI00000014957	HPar_800031,HPar_800030	PITG_03206T0,PITG_21601T0	PPTG_14405T0	PYU1_T001080	Pr_78285T0	Ps_156792T0	SPRG_14077T0	GO:0005515:F:protein binding;	PF07719:TPR_2; PF00515:TPR_1; PF13414:TPR_11; PF13432:TPR_16; PF13181:TPR_8;	SM00028:Tetratricopeptide repeats;	IPR019734:Tetratricopeptide repeat; IPR013105:Tetratricopeptide TPR2; IPR013026:Tetratricopeptide repeat-containing domain; IPR011990:Tetratricopeptide-like helical; IPR001440:Tetratricopeptide TPR-1;
11OOMYC1699	11	13	AastE_5180.1	Ae201684_15587.1	CCA15487	EPrPI00000016216	HPar_802105	PITG_03431T0,PITG_21114T0	PPTG_14783T0	PYU1_T000762	Pr_76094T0,Pr_76096T0	Ps_134153T0	SPRG_14441T0
11OOMYC1701	11	13	AastE_5749.1	Ae201684_11028.1	CCA19388	EPrPI00000016938	HPar_813698	PITG_04025T0,PITG_22568T0,PITG_10827T0	PPTG_12389T0	PYU1_T010697	Pr_76260T0	Ps_141509T0	SPRG_14329T0	GO:0016788:F:hydrolase activity, acting on ester bonds; GO:0016442:C:RNA-induced silencing complex; GO:0003676:F:nucleic acid binding; GO:0031047:P:gene silencing by RNA;	PF00567:TUDOR; PF00565:SNase;	SM00333:Tudor domain; SM00318:Staphylococcal nuclease homologues;	IPR002999:Tudor domain; IPR006021:Staphylococcal nuclease (SNase-like); IPR016685:RNA-induced silencing complex, nuclease component Tudor-SN; IPR016071:Staphylococcal nuclease (SNase-like), OB-fold;
11OOMYC1702	11	13	AastE_10516.1,AastE_5552.1	Ae201684_14155.1	CCA26782	EPrPI00000020719	HPar_800197	PITG_04185T0,PITG_20502T0	PPTG_07692T0	PYU1_T013823	Pr_52533T0	Ps_108880T0	SPRG_20781T0	GO:0005634:C:nucleus; GO:0005515:F:protein binding; GO:0008270:F:zinc ion binding; GO:0018024:F:histone-lysine N-methyltransferase activity;	PF05965:FYRC; PF00439:Bromodomain; PF13771:zf-HC5HC2H; PF05964:FYRN; PF00628:PHD; PF00856:SET;	SM00297:bromo domain; SM00249:PHD zinc finger; SM00508:Cysteine-rich motif following a subset of SE; SM00541:"FY-rich" domain, N-terminal region; SM00317:SET (Su(var)3-9, Enhancer-of-zeste, Trithora; SM00184:Ring finger;	IPR001214:SET domain; IPR001487:Bromodomain; IPR001841:Zinc finger, RING-type; IPR019787:Zinc finger, PHD-finger; IPR015722:Histone-lysine N-methyltransferase; IPR019786:Zinc finger, PHD-type, conserved site; IPR013083:Zinc finger, RING/FYVE/PHD-type; IPR003616:Post-SET domain; IPR011011:Zinc finger, FYVE/PHD-type; IPR003889:FY-rich, C-terminal; IPR001965:Zinc finger, PHD-type; IPR003888:FY-rich,…
11OOMYC1707	11	13	AastE_1017.1	Ae201684_12077.1	CCA19447	EPrPI00000020648	HPar_800653	PITG_05889T0,PITG_05894T0	PPTG_00334T0	PYU1_T004912	Pr_96142T0	Ps_158611T0	SPRG_13700T0,SPRG_15376T0	GO:0005515:F:protein binding;	PF00168:C2;	SM00239:C2;	IPR018029:C2 membrane targeting protein; IPR008973:C2 calcium/lipid-binding domain, CaLB; IPR000008:C2 calcium-dependent membrane targeting;
11OOMYC1708	11	13	AastE_15269.1	Ae201684_7992.1	CCA16821	EPrPI00000020327	HPar_814204	PITG_06265T0,PITG_06267T0	PPTG_14120T0,PPTG_14125T0	PYU1_T014677	Pr_45330T0	Ps_134418T0	SPRG_13532T0	GO:0006535:P:cysteine biosynthetic process from serine; GO:0005515:F:protein binding;	PF00291:PALP;	SM00015:Short calmodulin-binding motif containing co;	IPR001216:Cysteine synthase/cystathionine beta-synthase P-phosphate-binding site; IPR001926:Tryptophan synthase beta subunit-like PLP-dependent enzymes superfamily; IPR000048:IQ motif, EF-hand binding site;
11OOMYC1710	11	13	AastE_180.1,AastE_9371.1	Ae201684_1033.1	CCA22746	EPrPI00000017374	HPar_804990	PITG_07055T0,PITG_22264T0	PPTG_04349T0	PYU1_T010612	Pr_79154T0	Ps_143584T0	SPRG_01492T0	GO:0004674:F:protein serine/threonine kinase activity; GO:0046872:F:metal ion binding; GO:0005524:F:ATP binding; GO:0004672:F:protein kinase activity; GO:0004713:F:protein tyrosine kinase activity; GO:0006468:P:protein phosphorylation; GO:0016772:F:transferase activity, transferring phosphorus-containing groups;	PF00069:Pkinase; PF01363:FYVE;	SM00219:Tyrosine kinase, catalytic domain; SM00064:Protein present in Fab1, YOTB, Vac1, and EEA; SM00220:S_TKc;	IPR002290:Serine/threonine- / dual specificity protein kinase, catalytic domain; IPR000306:FYVE zinc finger; IPR008271:Serine/threonine-protein kinase, active site; IPR013083:Zinc finger, RING/FYVE/PHD-type; IPR011011:Zinc finger, FYVE/PHD-type; IPR011009:Protein kinase-like domain; IPR000719:Protein kinase domain; IPR020635:Tyrosine-protein kinase, catalytic domain; IPR017455:Zinc finger, FYVE-r…
11OOMYC1711	11	13	AastE_13412.1	Ae201684_2924.1	CCA22141	EPrPI00000016663	HPar_811410	PITG_08709T0,PITG_19741T0	PPTG_19304T0	PYU1_T006307	Pr_79607T0,Pr_86995T0	Ps_132701T0	SPRG_02134T0	GO:0003676:F:nucleic acid binding;	PF01585:G-patch;	SM00443:glycine rich nucleic binding domain;	IPR000467:G-patch domain;
11OOMYC1715	11	13	AastE_215.1	Ae201684_4224.1	CCA24514	EPrPI00000021345	HPar_811527	PITG_09527T0,PITG_09625T0	PPTG_01699T0	PYU1_T013113	Pr_75831T0	Ps_135360T0	SPRG_05745T0,SPRG_15690T0	GO:0005634:C:nucleus;	PF07808:RED_N;		IPR012916:RED-like, N-terminal;
11OOMYC1716	11	13	AastE_4745.1	Ae201684_4307.1	CCA24516	EPrPI00000017251	HPar_811535	PITG_09576T0,PITG_09635T0	PPTG_01706T0	PYU1_T013120	Pr_41598T0	Ps_135354T0	SPRG_09695T0,SPRG_15886T0	GO:0004590:F:orotidine-5'-phosphate decarboxylase activity; GO:0003824:F:catalytic activity; GO:0008152:P:metabolic process; GO:0004588:F:orotate phosphoribosyltransferase activity; GO:0009116:P:nucleoside metabolic process; GO:0006221:P:pyrimidine nucleotide biosynthetic process; GO:0006207:P:'de novo' pyrimidine nucleobase biosynthetic process;	PF00156:Pribosyltran; PF00215:OMPdecase;	SM00934:Orotidine 5'-phosphate decarboxylase / HUMP;	IPR001754:Orotidine 5'-phosphate decarboxylase domain; IPR013785:Aldolase-type TIM barrel; IPR023031:Orotate phosphoribosyltransferase; IPR004467:Orotate phosphoribosyl transferase domain; IPR011060:Ribulose-phosphate binding barrel; IPR000836:Phosphoribosyltransferase domain; IPR011995:Orotidine 5'-phosphate decarboxylase, type 2;
11OOMYC1717	11	13	AastE_880.1	Ae201684_4181.1	CCA17253	EPrPI00000013791	HPar_811545	PITG_09582T0,PITG_09640T0	PPTG_01711T0	PYU1_T013151	Pr_94283T0	Ps_108874T0	SPRG_05764T0,SPRG_16717T0	GO:0003879:F:ATP phosphoribosyltransferase activity; GO:0000105:P:histidine biosynthetic process; GO:0005737:C:cytoplasm; GO:0000287:F:magnesium ion binding;	PF01634:HisG; PF08029:HisG_C;		IPR011322:Nitrogen regulatory PII-like, alpha/beta; IPR013115:Histidine biosynthesis HisG, C-terminal; IPR018198:ATP phosphoribosyltransferase, conserved site; IPR020621:ATP phosphoribosyltransferase HisG, long form; IPR001348:ATP phosphoribosyltransferase HisG; IPR015867:Nitrogen regulatory protein PII/ATP phosphoribosyltransferase, C-terminal; IPR013820:ATP phosphoribosyltransferase, catalytic …
11OOMYC1718	11	13	AastE_11450.1	Ae201684_11008.1	CCA25893	EPrPI00000022322	HPar_811466	PITG_11112T0,PITG_11712T0	PPTG_02261T0,PPTG_07818T0	PYU1_T003173	Pr_73317T0	Ps_108542T0	SPRG_14313T0	GO:0005975:P:carbohydrate metabolic process; GO:0030246:F:carbohydrate binding; GO:0004553:F:hydrolase activity, hydrolyzing O-glycosyl compounds; GO:0003824:F:catalytic activity;	PF01055:Glyco_hydro_31; PF13802:Gal_mutarotas_2;		IPR017853:Glycoside hydrolase, superfamily; IPR000322:Glycoside hydrolase, family 31; IPR025887:Glycoside hydrolase family 31, N-terminal domain; IPR011013:Galactose mutarotase-like domain;
11OOMYC1720	11	13	AastE_11508.1	Ae201684_12120.1	CCA19751	EPrPI00000020812	HPar_810155	PITG_13101T0,PITG_13102T0,PITG_13103T0	PPTG_12299T0	PYU1_T000307	Pr_76638T0	Ps_127837T0	SPRG_14900T0	GO:0005509:F:calcium ion binding; GO:0003779:F:actin binding; GO:0005515:F:protein binding;	PF13499:EF-hand_7; PF00307:CH;	SM00054:EF-hand, calcium binding motif; SM00033:CH;	IPR018247:EF-Hand 1, calcium-binding site; IPR002048:EF-hand domain; IPR011992:EF-hand domain pair; IPR001589:Actinin-type, actin-binding, conserved site; IPR001715:Calponin homology domain;
11OOMYC1728	11	13	AastE_11493.1	Ae201684_4453.2	CCA21673	EPrPI00000018753	HPar_812597	PITG_16658T0,PITG_16659T0,PITG_18777T0	PPTG_19124T0	PYU1_T013230	Pr_81228T0	Ps_144521T0	SPRG_09634T0	GO:0006351:P:transcription, DNA-dependent; GO:0003899:F:DNA-directed RNA polymerase activity; GO:0046983:F:protein dimerization activity; GO:0003677:F:DNA binding;	PF01193:RNA_pol_L; PF01000:RNA_pol_A_bac;	SM00662:RPOLD;	IPR011263:DNA-directed RNA polymerase, RpoA/D/Rpb3-type; IPR001514:DNA-directed RNA polymerase, 30-40kDa subunit, conserved site; IPR011262:DNA-directed RNA polymerase, insert domain; IPR009025:DNA-directed RNA polymerase, RBP11-like dimerisation domain;
11OOMYC1730	11	13	AastE_13548.1	Ae201684_13795.1	CCA25280	EPrPI00000023402	HPar_813210	PITG_17282T0,PITG_20836T0	PPTG_11338T0,PPTG_11339T0	PYU1_T002164	Pr_80016T0	Ps_137960T0	SPRG_09065T0	GO:0005488:F:binding;	PF12530:DUF3730;		IPR011989:Armadillo-like helical; IPR022542:Domain of unknown function DUF3730; IPR016024:Armadillo-type fold;
11OOMYC1737	11	13	AastE_9359.1	Ae201684_14901.1	CCA20335	EPrPI00000017682	HPar_809100	PITG_21393T0,PITG_22523T0	PPTG_16401T0	PYU1_T001166,PYU1_T001167	Pr_74224T0	Ps_139836T0	SPRG_11588T0	GO:0005852:C:eukaryotic translation initiation factor 3 complex;			IPR027512:Eukaryotic translation initiation factor 3 subunit A;
11OOMYC1739	11	13	AastE_10597.1	Ae201684_18114.1	CCA14037	EPrPI00000014971	HPar_804126	PITG_01798T0	PPTG_00962T0,PPTG_00962T1,PPTG_20488T0	PYU1_T005691	Pr_73867T0	Ps_127759T0	SPRG_02414T0	GO:0005524:F:ATP binding; GO:0000166:F:nucleotide binding; GO:0051085:P:chaperone mediated protein folding requiring cofactor; GO:0017111:F:nucleoside-triphosphatase activity;	PF06309:Torsin;	SM00382:ATPases associated with a variety of cellula;	IPR003593:AAA+ ATPase domain; IPR010448:Torsin; IPR001270:ClpA/B family; IPR027417:P-loop containing nucleoside triphosphate hydrolase;
11OOMYC174	11	34	AastE_11624.1,AastE_1983.1,AastE_7744.1	Ae201684_11785.1,Ae201684_6615.1,Ae201684_8459.1	CCA15305,CCA21792	EPrPI00000015009,EPrPI00000021102,EPrPI00000026821	HPar_811380	PITG_03552T0,PITG_04387T0,PITG_05676T0	PPTG_02835T0,PPTG_10116T0	PYU1_T002563,PYU1_T005406,PYU1_T006960,PYU1_T006965,PYU1_T015267	Pr_71069T0,Pr_71906T0,Pr_71908T0	Ps_108437T0	SPRG_06573T0,SPRG_06574T0,SPRG_06972T0,SPRG_07492T0,SPRG_07886T0,SPRG_07887T0,SPRG_16884T0,SPRG_19019T0	GO:0003677:F:DNA binding; GO:0046982:F:protein heterodimerization activity; GO:0000786:C:nucleosome; GO:0006334:P:nucleosome assembly; GO:0005634:C:nucleus;	PF00125:Histone;	SM00417:Histone H4;	IPR019809:Histone H4, conserved site; IPR009072:Histone-fold; IPR001951:Histone H4; IPR007125:Histone core;
11OOMYC1743	11	13	AastE_3698.1,AastE_4064.1	Ae201684_3375.1	CCA18534	EPrPI00000018807	HPar_805666	PITG_05128T0	PPTG_03820T0,PPTG_03820T1	PYU1_T014536	Pr_96455T0	Ps_156477T0	SPRG_21662T0	GO:0005524:F:ATP binding; GO:0003682:F:chromatin binding; GO:0003677:F:DNA binding;	PF00176:SNF2_N; PF13921:Myb_DNA-bind_6; PF07529:HSA;	SM00717:SANT SWI3, ADA2, N-CoR and TFIIIB'' DNA-bin; SM00573:domain in helicases and associated with SANT;	IPR009057:Homeodomain-like; IPR013999:HAS subgroup; IPR027417:P-loop containing nucleoside triphosphate hydrolase; IPR014012:Helicase/SANT-associated, DNA binding; IPR017877:Myb-like domain; IPR000330:SNF2-related; IPR001005:SANT/Myb domain;
11OOMYC1744	11	13	AastE_6812.1	Ae201684_13629.1	CCA14242	EPrPI00000020049	HPar_813714	PITG_03987T0	PPTG_04851T0,PPTG_04851T1,PPTG_04851T2	PYU1_T007716	Pr_52574T0	Ps_108980T0	SPRG_10653T0	GO:0005524:F:ATP binding; GO:0004386:F:helicase activity; GO:0046872:F:metal ion binding; GO:0003676:F:nucleic acid binding; GO:0008026:F:ATP-dependent helicase activity;	PF00271:Helicase_C; PF01363:FYVE; PF10442:FIST_C; PF08495:FIST; PF00270:DEAD;	SM00897:FIST; SM00487:DEAD-like helicases superfamily; SM00490:helicase superfamily c-terminal domain; SM00064:FYVE;	IPR001650:Helicase, C-terminal; IPR019494:FIST C domain; IPR013702:FIST domain, N-terminal; IPR000629:RNA helicase, ATP-dependent, DEAD-box, conserved site; IPR017455:Zinc finger, FYVE-related; IPR027417:P-loop containing nucleoside triphosphate hydrolase; IPR013083:Zinc finger, RING/FYVE/PHD-type; IPR000306:FYVE zinc finger; IPR014001:Helicase, superfamily 1/2, ATP-binding domain; IPR011545:DNA/…
11OOMYC1747	11	13	AastE_13368.1	Ae201684_19099.1	CCA14183	EPrPI00000020456	HPar_805725	PITG_03884T0	PPTG_04966T0,PPTG_04966T1,PPTG_04966T2	PYU1_T013594	Pr_96810T0	Ps_158254T0	SPRG_06792T0		PF07035:Mic1;		IPR009755:Colon cancer-associated Mic1-like;
11OOMYC1748	11	13	AastE_10565.1,AastE_2399.1	Ae201684_3077.1	CCA15249	EPrPI00000024999	HPar_800862	PITG_02280T0	PPTG_05030T0,PPTG_05030T1	PYU1_T004726	Pr_80469T0	Ps_128444T0	SPRG_00948T0	GO:0005488:F:binding;			IPR001772:Kinase associated domain 1 (KA1); IPR016024:Armadillo-type fold; IPR011989:Armadillo-like helical;
11OOMYC1749	11	13	AastE_11080.1	Ae201684_4471.1	CCA20082	EPrPI00000022343	HPar_807604	PITG_02498T0	PPTG_05228T0,PPTG_05239T0	PYU1_T014260	Pr_45586T0	Ps_109414T0	SPRG_10882T0,SPRG_16698T0	GO:0005506:F:iron ion binding; GO:0016226:P:iron-sulfur cluster assembly; GO:0051536:F:iron-sulfur cluster binding;	PF01592:NifU_N;		IPR002871:NIF system FeS cluster assembly, NifU, N-terminal; IPR011339:ISC system FeS cluster assembly, IscU scaffold;
11OOMYC1751	11	13	AastE_2318.1	Ae201684_8544.1	CCA21887	EPrPI00000019330	HPar_801760	PITG_16224T0	PPTG_05709T0,PPTG_05709T1	PYU1_T002709	Pr_78999T0	Ps_135878T0,Ps_145200T0	SPRG_02334T0		PF06218:NPR2;		IPR009348:Nitrogen permease regulator 2;
11OOMYC1752	11	13	AastE_13344.1	Ae201684_2023.1	CCA18462	EPrPI00000017980	HPar_813445	PITG_12853T0	PPTG_07202T0,PPTG_20248T0,PPTG_17841T0	PYU1_T013320	Pr_80739T0	Ps_133381T0	SPRG_12988T0	GO:0016462:F:pyrophosphatase activity; GO:0030145:F:manganese ion binding; GO:0016787:F:hydrolase activity; GO:0005737:C:cytoplasm;	PF01368:DHH; PF02833:DHHA2;		IPR001667:Phosphoesterase, RecJ-like; IPR004097:DHHA2;
11OOMYC1753	11	13	AastE_11734.1,AastE_9168.1	Ae201684_17573.1	CCA18995	EPrPI00000021772	HPar_814057	PITG_04179T0	PPTG_07698T0,PPTG_19931T0	PYU1_T013825	Pr_74279T0	Ps_131122T0	SPRG_07225T0		PF06278:DUF1032;		IPR009378:Non-SMC condensin II complex, subunit H2-like;
11OOMYC1755	11	13	AastE_4756.1	Ae201684_4941.1	CCA27990	EPrPI00000021530	HPar_814446	PITG_01128T0	PPTG_10236T0,PPTG_10236T1	PYU1_T001952	Pr_84050T0	Ps_127298T0	SPRG_09850T0,SPRG_18192T0	GO:0005524:F:ATP binding; GO:0003824:F:catalytic activity; GO:0006810:P:transport; GO:0008152:P:metabolic process; GO:0016021:C:integral to membrane; GO:0042626:F:ATPase activity, coupled to transmembrane movement of substances; GO:0055085:P:transmembrane transport; GO:0031177:F:phosphopantetheine binding;	PF00664:ABC_membrane; PF00501:AMP-binding; PF00550:PP-binding;	SM00823:Phosphopantetheine attachment site;	IPR020845:AMP-binding, conserved site; IPR017940:ABC transporter, integral membrane type 1; IPR020806:Polyketide synthase, phosphopantetheine-binding domain; IPR011527:ABC transporter, transmembrane domain, type 1; IPR000873:AMP-dependent synthetase/ligase; IPR009081:Acyl carrier protein-like; IPR001140:ABC transporter, transmembrane domain;
11OOMYC1757	11	13	AastE_6268.1	Ae201684_7897.1	CCA21762	EPrPI00000020537,EPrPI00000020534	HPar_809764	PITG_09987T0	PPTG_11716T0,PPTG_11716T1	PYU1_T011025	Pr_95662T0	Ps_156393T0	SPRG_00032T0	GO:0003723:F:RNA binding; GO:0009451:P:RNA modification; GO:0001522:P:pseudouridine synthesis; GO:0009982:F:pseudouridine synthase activity;			IPR020103:Pseudouridine synthase, catalytic domain;
11OOMYC1759	11	13	AastE_12085.1	Ae201684_10293.1	CCA20189	EPrPI00000014568	HPar_807810	PITG_01457T0	PPTG_12081T0,PPTG_12081T1,PPTG_12081T2	PYU1_T013479	Pr_94529T0	Ps_157720T0	SPRG_06453T0	GO:0005515:F:protein binding;	PF00498:FHA; PF12505:DUF3712;	SM00240:FHA;	IPR008984:SMAD/FHA domain; IPR000253:Forkhead-associated (FHA) domain; IPR022185:Protein of unknown function DUF3712;
11OOMYC1761	11	13	AastE_4807.1	Ae201684_11170.1	CCA19154,CCA19155	EPrPI00000015410	HPar_802331	PITG_13669T0	PPTG_13071T0,PPTG_13071T1	PYU1_T008134	Pr_87116T0	Ps_123568T0	SPRG_07451T0	GO:0004672:F:protein kinase activity; GO:0004713:F:protein tyrosine kinase activity; GO:0005524:F:ATP binding; GO:0006468:P:protein phosphorylation; GO:0016772:F:transferase activity, transferring phosphorus-containing groups; GO:0004674:F:protein serine/threonine kinase activity;	PF00069:Pkinase;	SM00219:Tyrosine kinase, catalytic domain; SM00220:Serine/Threonine protein kinases, catalytic;	IPR020635:Tyrosine-protein kinase, catalytic domain; IPR011009:Protein kinase-like domain; IPR002290:Serine/threonine- / dual specificity protein kinase, catalytic domain; IPR008271:Serine/threonine-protein kinase, active site; IPR017441:Protein kinase, ATP binding site; IPR000719:Protein kinase domain;
11OOMYC1763	11	13	AastE_4270.1	Ae201684_18315.1	CCA27200	EPrPI00000013670	HPar_812962	PITG_08205T0	PPTG_14220T0,PPTG_14220T1,PPTG_14220T2	PYU1_T011072	Pr_78690T0	Ps_135384T0	SPRG_00110T0	GO:0004479:F:methionyl-tRNA formyltransferase activity; GO:0009058:P:biosynthetic process; GO:0071951:P:conversion of methionyl-tRNA to N-formyl-methionyl-tRNA; GO:0003824:F:catalytic activity; GO:0016742:F:hydroxymethyl-, formyl- and related transferase activity;	PF02911:Formyl_trans_C; PF00551:Formyl_trans_N;		IPR011034:Formyl transferase, C-terminal-like; IPR015518:Methionine tRNA Formyltransferase-like; IPR005793:Formyl transferase, C-terminal; IPR002376:Formyl transferase, N-terminal; IPR005794:Methionyl-tRNA formyltransferase;
11OOMYC1764	11	13	AastE_5474.1	Ae201684_7192.1	CCA15488	EPrPI00000016779	HPar_806660	PITG_03375T0	PPTG_14843T0,PPTG_14843T1	PYU1_T000826	Pr_76145T0	Ps_134201T0	SPRG_08562T0,SPRG_17618T0	GO:0008270:F:zinc ion binding;	PF07496:zf-CW;		IPR011124:Zinc finger, CW-type;
11OOMYC1765	11	13	AastE_2976.1	Ae201684_19333.1	CCA21697	EPrPI00000019675	HPar_804564	PITG_13314T0	PPTG_16820T0,PPTG_16820T1	PYU1_T013347	Pr_83908T0	Ps_137079T0	SPRG_13790T0,SPRG_13805T0	GO:0005515:F:protein binding; GO:0007154:P:cell communication; GO:0035091:F:phosphatidylinositol binding;	PF00787:PX;	SM00312:PhoX homologous domain, present in p47phox a;	IPR001683:Phox homologous domain;
11OOMYC1766	11	13	AastE_1713.1	Ae201684_5112.1	CCA19471	EPrPI00000018145	HPar_807090	PITG_23128T0	PPTG_17111T0,PPTG_17111T1	PYU1_T001760	Pr_81112T0,Pr_87065T0	Ps_158533T0	SPRG_14278T0	GO:0008352:C:katanin complex; GO:0051013:P:microtubule severing; GO:0008017:F:microtubule binding; GO:0005515:F:protein binding;	PF00400:WD40; PF13925:Katanin_con80;	SM00320:WD40;	IPR015943:WD40/YVTN repeat-like-containing domain; IPR026962:Katanin p80 subunit B1; IPR028021:Katanin p80 subunit, C-terminal; IPR019775:WD40 repeat, conserved site; IPR017986:WD40-repeat-containing domain; IPR001680:WD40 repeat; IPR020472:G-protein beta WD-40 repeat;
11OOMYC1767	11	13	AastE_5294.1	Ae201684_18064.1	CCA19365	EPrPI00000022931	HPar_808650	PITG_20507T0	PPTG_18895T0,PPTG_18895T1,PPTG_18895T2	PYU1_T006364	Pr_84912T0	Ps_143938T0	SPRG_10198T0		PF03372:Exo_endo_phos;		IPR005135:Endonuclease/exonuclease/phosphatase;
11OOMYC1769	11	13	AastE_6817.1	Ae201684_10713.1	CCA15917	EPrPI00000023087	HPar_804464	PITG_17753T0	PPTG_19366T0,PPTG_19369T0	PYU1_T008861	Pr_52827T0	Ps_136968T0,Ps_136971T0	SPRG_00887T0	GO:0016616:F:oxidoreductase activity, acting on the CH-OH group of donors, NAD or NADP as acceptor; GO:0004470:F:malic enzyme activity; GO:0046872:F:metal ion binding; GO:0016491:F:oxidoreductase activity; GO:0055114:P:oxidation-reduction process; GO:0016619:F:malate dehydrogenase (oxaloacetate-decarboxylating) activity; GO:0051287:F:NAD binding; GO:0006108:P:malate metabolic process;	PF00390:malic; PF03949:Malic_M;	SM00919:Malic enzyme, NAD binding domain;	IPR012301:Malic enzyme, N-terminal; IPR012302:Malic enzyme, NAD-binding; IPR001891:Malic oxidoreductase; IPR016040:NAD(P)-binding domain; IPR015884:Malic enzyme, conserved site;
11OOMYC177	11	34	AastE_11436.1,AastE_11714.1,AastE_8894.1	Ae201684_14182.1,Ae201684_3372.1,Ae201684_629.1,Ae201684_633.2,Ae201684_633.1	CCA13974,CCA19133,CCA19394	EPrPI00000018809,EPrPI00000024433,EPrPI00000016799	HPar_805663,HPar_808307,HPar_813917	PITG_05115T0,PITG_10836T0,PITG_22687T0	PPTG_03813T0,PPTG_11933T0,PPTG_19335T0	PYU1_T010716,PYU1_T014538,PYU1_T005762	Pr_77255T0,Pr_71405T0,Pr_82844T0	Ps_143971T0,Ps_109398T0,Ps_132275T0	SPRG_00673T0,SPRG_03812T0	GO:0031514:C:motile cilium; GO:0048870:P:cell motility; GO:0030798:F:trans-aconitate 2-methyltransferase activity; GO:0008270:F:zinc ion binding; GO:0004842:F:ubiquitin-protein ligase activity;	PF00632:HECT; PF00641:zf-RanBP; PF13489:Methyltransf_23; PF13851:GAS;	SM00547:Zinc finger domain; SM00119:Domain Homologous to E6-AP Carboxyl Terminus;	IPR001876:Zinc finger, RanBP2-type; IPR025593:Growth arrest-specific protein 8; IPR023149:Trans-aconitate 2-methyltransferase, C-terminal; IPR000569:HECT;
11OOMYC1770	11	13	AastE_9691.1	Ae201684_4293.1	CCA17799	EPrPI00000017040	HPar_809219	PITG_12682T0	PPTG_07051T0	PYU1_T014440	Pr_40294T0,Pr_54392T0	Ps_109170T0	SPRG_11538T0,SPRG_15872T0	GO:0005506:F:iron ion binding; GO:0020037:F:heme binding; GO:0009055:F:electron carrier activity;	PF00034:Cytochrom_C;		IPR003088:Cytochrome c domain; IPR009056:Cytochrome c-like domain; IPR002327:Cytochrome c, class IA/ IB;
11OOMYC1771	11	13	AastE_13372.1	Ae201684_3271.1	CCA17478	EPrPI00000021069	HPar_800795	PITG_02346T0	PPTG_05090T0	PYU1_T004658	Pr_40566T0,Pr_72411T0	Ps_108267T0	SPRG_16793T0,SPRG_00768T0	GO:0005634:C:nucleus; GO:0003676:F:nucleic acid binding;	PF04857:CAF1;		IPR012337:Ribonuclease H-like domain; IPR006941:Ribonuclease CAF1;
11OOMYC1773	11	13	AastE_15479.1	Ae201684_14823.1	CCA25981	EPrPI00000017938	HPar_814515	PITG_09273T0	PPTG_03586T0	PYU1_T001295	Pr_49427T0,Pr_86322T0	Ps_140479T0,Ps_145215T0	SPRG_02987T0	GO:0006188:P:IMP biosynthetic process; GO:0019239:F:deaminase activity; GO:0003876:F:AMP deaminase activity; GO:0009168:P:purine ribonucleoside monophosphate biosynthetic process;	PF00962:A_deaminase;		IPR006329:AMP deaminase; IPR006650:Adenosine/AMP deaminase active site; IPR001365:Adenosine/AMP deaminase domain;
11OOMYC1774	11	13	AastE_8416.1	Ae201684_15425.1	CCA16613	EPrPI00000019224	HPar_813373	PITG_20055T0	PPTG_00365T0	PYU1_T009695	Pr_53033T0,Pr_72052T0	Ps_108854T0,Ps_108857T0	SPRG_10324T0	GO:0055085:P:transmembrane transport; GO:0000166:F:nucleotide binding; GO:0016020:C:membrane; GO:0005524:F:ATP binding; GO:0006810:P:transport; GO:0017111:F:nucleoside-triphosphatase activity; GO:0016021:C:integral to membrane; GO:0042626:F:ATPase activity, coupled to transmembrane movement of substances; GO:0016887:F:ATPase activity;	PF00005:ABC_tran; PF06472:ABC_membrane_2;	SM00382:AAA;	IPR003593:AAA+ ATPase domain; IPR017940:ABC transporter, integral membrane type 1; IPR011527:ABC transporter, transmembrane domain, type 1; IPR027417:P-loop containing nucleoside triphosphate hydrolase; IPR017871:ABC transporter, conserved site; IPR010509:ABC transporter, N-terminal; IPR003439:ABC transporter-like;
11OOMYC1775	11	13	AastE_8936.1	Ae201684_6813.1	CCA27941	EPrPI00000013542	HPar_801624	PITG_08811T0	PPTG_06369T0	PYU1_T000076	Pr_71725T0,Pr_87836T0	Ps_108650T0	SPRG_04944T0,SPRG_18743T0	GO:0046873:F:metal ion transmembrane transporter activity; GO:0005524:F:ATP binding; GO:0055085:P:transmembrane transport; GO:0030001:P:metal ion transport; GO:0016020:C:membrane;	PF03969:AFG1_ATPase; PF02535:Zip;		IPR003689:Zinc/iron permease; IPR016196:Major facilitator superfamily domain, general substrate transporter; IPR005654:ATPase, AFG1-like; IPR027417:P-loop containing nucleoside triphosphate hydrolase;
11OOMYC1777	11	13	AastE_217.1	Ae201684_16977.1	CCA20151	EPrPI00000019508	HPar_803641	PITG_07955T0	PPTG_08459T0	PYU1_T011175	Pr_71888T0,Pr_81261T0	Ps_109113T0,Ps_138176T0	SPRG_01770T0	GO:0030145:F:manganese ion binding; GO:0009987:P:cellular process; GO:0004177:F:aminopeptidase activity;	PF05195:AMP_N; PF00557:Peptidase_M24;	SM01011:AMP_N;	IPR000994:Peptidase M24, structural domain; IPR001131:Peptidase M24B, X-Pro dipeptidase/aminopeptidase P, conserved site; IPR007865:Aminopeptidase P N-terminal domain;
11OOMYC1780	11	13	AastE_6856.1	Ae201684_4103.1	CCA14076	EPrPI00000014969	HPar_804124	PITG_01800T0	PPTG_00964T0	PYU1_T005694	Pr_73865T0,Pr_86771T0,Pr_87883T0	Ps_127761T0	SPRG_15836T0	GO:0016020:C:membrane;	PF02537:CRCB;		IPR003691:CrcB homologue;
11OOMYC1782	11	13	AastE_4819.1	Ae201684_16691.1	CCA26724	EPrPI00000018392	HPar_803995	PITG_04342T0	PPTG_07605T0	PYU1_T012413	Pr_74399T0,Pr_86329T0	Ps_133867T0	SPRG_02696T0,SPRG_10475T0	GO:0004722:F:protein serine/threonine phosphatase activity; GO:0004615:F:phosphomannomutase activity; GO:0005515:F:protein binding; GO:0005737:C:cytoplasm; GO:0008152:P:metabolic process; GO:0003824:F:catalytic activity; GO:0019307:P:mannose biosynthetic process; GO:0006470:P:protein dephosphorylation;	PF03332:PMM; PF00481:PP2C; PF00498:FHA;	SM00240:FHA; SM00332:PP2Cc; SM00331:PP2C_SIG;	IPR005002:Eukaryotic phosphomannomutase; IPR023214:HAD-like domain; IPR000253:Forkhead-associated (FHA) domain; IPR008984:SMAD/FHA domain; IPR006379:HAD-superfamily hydrolase, subfamily IIB; IPR001932:Protein phosphatase 2C (PP2C)-like domain; IPR000222:Protein phosphatase 2C, manganese/magnesium aspartate binding site; IPR015655:Protein phosphatase 2C;
11OOMYC1785	11	13	AastE_14019.1,AastE_7593.1	Ae201684_3519.1	CCA18145	EPrPI00000023865	HPar_804618	PITG_02560T0	PPTG_05297T0	PYU1_T008536	Pr_77551T0,Pr_77553T0	Ps_142063T0	SPRG_00868T0	GO:0016428:F:tRNA (cytosine-5-)-methyltransferase activity;	PF01189:Nol1_Nop2_Fmu;		IPR023270:tRNA (C5-cytosine) methyltransferase, NCL1; IPR001678:Bacterial Fmu (Sun)/eukaryotic nucleolar NOL1/Nop2p; IPR023267:RNA (C5-cytosine) methyltransferase;
11OOMYC1787	11	13	AastE_4988.1	Ae201684_13079.1	CCA27519	EPrPI00000018150	HPar_807091,HPar_807092	PITG_18441T0	PPTG_17113T0	PYU1_T001754	Pr_81110T0,Pr_87064T0	Ps_158528T0	SPRG_11938T0	GO:0046872:F:metal ion binding;	PF12257:DUF3608; PF01363:FYVE;	SM00064:FYVE;	IPR027244:Vacuolar membrane-associated protein Iml1; IPR013083:Zinc finger, RING/FYVE/PHD-type; IPR000306:FYVE zinc finger; IPR017455:Zinc finger, FYVE-related; IPR011011:Zinc finger, FYVE/PHD-type;
11OOMYC1789	11	13	AastE_11469.1,AastE_7659.1	Ae201684_7677.1	CCA23423	EPrPI00000015649	HPar_805572	PITG_07707T0	PPTG_09435T0	PYU1_T009054	Pr_81798T0,Pr_86620T0	Ps_136033T0	SPRG_09169T0	GO:0022857:F:transmembrane transporter activity; GO:0016021:C:integral to membrane; GO:0055085:P:transmembrane transport; GO:0016192:P:vesicle-mediated transport; GO:0006904:P:vesicle docking involved in exocytosis;	PF00995:Sec1; PF00083:Sugar_tr;		IPR016196:Major facilitator superfamily domain, general substrate transporter; IPR020846:Major facilitator superfamily domain; IPR005828:General substrate transporter; IPR027121:Vacuolar protein sorting-associated protein 33; IPR027482:Sec1-like, domain 2; IPR001619:Sec1-like protein;
11OOMYC1790	11	13	AastE_4351.1	Ae201684_5563.1	CCA21119	EPrPI00000017388	HPar_813118	PITG_05909T0	PPTG_00337T0	PYU1_T004822	Pr_81830T0,Pr_85986T0	Ps_142707T0,Ps_142710T0	SPRG_01999T0		PF07093:SGT1;		IPR010770:SGT1;
11OOMYC1793	11	13	AastE_12210.1	Ae201684_18264.1	CCA16970	EPrPI00000020044	HPar_806865	PITG_12470T0	PPTG_17309T0	PYU1_T004806	Pr_83802T0,Pr_84988T0,Pr_87889T0	Ps_141566T0	SPRG_01915T0	GO:0016020:C:membrane; GO:0044255:P:cellular lipid metabolic process; GO:0005515:F:protein binding; GO:0008654:P:phospholipid biosynthetic process; GO:0008168:F:methyltransferase activity; GO:0008152:P:metabolic process; GO:0016746:F:transferase activity, transferring acyl groups; GO:0004366:F:glycerol-3-phosphate O-acyltransferase activity;	PF01553:Acyltransferase; PF01795:Methyltransf_5;	SM00563:Phosphate acyltransferases;	IPR000048:IQ motif, EF-hand binding site; IPR002123:Phospholipid/glycerol acyltransferase; IPR002903:Ribosomal RNA small subunit methyltransferase H; IPR023397:S-adenosyl-L-methionine-dependent methyltransferase, MraW, recognition domain; IPR022284:Glycerol-3-phosphate O-acyltransferase;
11OOMYC1794	11	13	AastE_6433.1	Ae201684_16987.1	CCA22276	EPrPI00000022835	HPar_803766	PITG_08579T0	PPTG_12917T0	PYU1_T002204	Pr_83849T0,Pr_86561T0,Pr_87296T0	Ps_108612T0	SPRG_01786T0	GO:0006418:P:tRNA aminoacylation for protein translation; GO:0004822:F:isoleucine-tRNA ligase activity; GO:0002161:F:aminoacyl-tRNA editing activity; GO:0004812:F:aminoacyl-tRNA ligase activity; GO:0005524:F:ATP binding; GO:0005737:C:cytoplasm; GO:0006428:P:isoleucyl-tRNA aminoacylation; GO:0000166:F:nucleotide binding;	PF08264:Anticodon_1; PF00133:tRNA-synt_1;		IPR009008:Valyl/Leucyl/Isoleucyl-tRNA synthetase, class Ia, editing domain; IPR014729:Rossmann-like alpha/beta/alpha sandwich fold; IPR023586:Isoleucine-tRNA ligase, type 2; IPR002301:Isoleucine-tRNA ligase; IPR009080:Aminoacyl-tRNA synthetase, class 1a, anticodon-binding; IPR002300:Aminoacyl-tRNA synthetase, class Ia; IPR013155:Valyl/Leucyl/Isoleucyl-tRNA synthetase, class I, anticodon-binding;
11OOMYC1796	11	13	AastE_10249.1	Ae201684_8406.1	CCA25084	EPrPI00000021873	HPar_801906	PITG_03643T0	PPTG_13486T0	PYU1_T007020	Pr_84791T0,Pr_84793T0	Ps_134878T0	SPRG_16297T0,SPRG_20158T0	GO:0016772:F:transferase activity, transferring phosphorus-containing groups; GO:0006468:P:protein phosphorylation; GO:0005524:F:ATP binding; GO:0004713:F:protein tyrosine kinase activity; GO:0004672:F:protein kinase activity; GO:0004674:F:protein serine/threonine kinase activity;	PF00069:Pkinase;	SM00220:Serine/Threonine protein kinases, catalytic; SM00219:Tyrosine kinase, catalytic domain;	IPR011009:Protein kinase-like domain; IPR001245:Serine-threonine/tyrosine-protein kinase catalytic domain; IPR020635:Tyrosine-protein kinase, catalytic domain; IPR017441:Protein kinase, ATP binding site; IPR000719:Protein kinase domain; IPR002290:Serine/threonine- / dual specificity protein kinase, catalytic domain; IPR008271:Serine/threonine-protein kinase, active site;
11OOMYC1802	11	13	AastE_1190.1,AastE_4488.1	Ae201684_10152.1	CCA14380	EPrPI00000020774	HPar_800969	PITG_00571T0	PPTG_08188T0	PYU1_T015326	Pr_71046T0	Ps_109486T0,Ps_145319T0	SPRG_01443T0	GO:0003824:F:catalytic activity; GO:0006164:P:purine nucleotide biosynthetic process; GO:0003937:F:IMP cyclohydrolase activity; GO:0004643:F:phosphoribosylaminoimidazolecarboxamide formyltransferase activity;	PF01808:AICARFT_IMPCHas; PF02142:MGS;	SM00798:AICARFT/IMPCHase bienzyme; SM00851:MGS-like domain;	IPR024051:AICAR transformylase domain; IPR024050:AICAR transformylase, insert domain; IPR016193:Cytidine deaminase-like; IPR002695:AICARFT/IMPCHase bienzyme; IPR011607:Methylglyoxal synthase-like domain;
11OOMYC1804	11	13	AastE_7311.1	Ae201684_17524.1	CCA19223	EPrPI00000020595	HPar_804264,HPar_804265	PITG_09349T0	PPTG_03676T0	PYU1_T001252	Pr_40092T0	Ps_121742T0,Ps_145465T0	SPRG_03004T0	GO:0003924:F:GTPase activity; GO:0005525:F:GTP binding;	PF00009:GTP_EFTU; PF08938:HBS1_N; PF03143:GTP_EFTU_D3; PF03144:GTP_EFTU_D2;		IPR004161:Translation elongation factor EFTu/EF1A, domain 2; IPR009000:Translation elongation/initiation factor/Ribosomal, beta-barrel; IPR004160:Translation elongation factor EFTu/EF1A, C-terminal; IPR000795:Elongation factor, GTP-binding domain; IPR015033:HBS1-like protein, N-terminal; IPR009001:Translation elongation factor EF1A/initiation factor IF2gamma, C-terminal; IPR027417:P-loop containi…
11OOMYC1808	11	13	AastE_13341.1	Ae201684_10629.1	CCA25004	EPrPI00000023058	HPar_804440	PITG_11065T0	PPTG_02293T0	PYU1_T003509	Pr_74544T0	Ps_131026T0,Ps_136640T0	SPRG_15810T0,SPRG_20891T0	GO:0016619:F:malate dehydrogenase (oxaloacetate-decarboxylating) activity; GO:0055114:P:oxidation-reduction process; GO:0051287:F:NAD binding; GO:0004470:F:malic enzyme activity; GO:0016616:F:oxidoreductase activity, acting on the CH-OH group of donors, NAD or NADP as acceptor; GO:0005515:F:protein binding; GO:0006108:P:malate metabolic process; GO:0005543:F:phospholipid binding;	PF00390:malic; PF00169:PH; PF03949:Malic_M;	SM00233:PH; SM00919:Malic enzyme, NAD binding domain;	IPR011993:Pleckstrin homology-like domain; IPR001849:Pleckstrin homology domain; IPR016040:NAD(P)-binding domain; IPR001891:Malic oxidoreductase; IPR012301:Malic enzyme, N-terminal; IPR012302:Malic enzyme, NAD-binding;
11OOMYC1810	11	13	AastE_12487.1	Ae201684_18772.1	CCA16643	EPrPI00000016587	HPar_800607	PITG_05814T0	PPTG_00253T0	PYU1_T004931	Pr_75892T0	Ps_132459T0,Ps_145387T0	SPRG_11791T0,SPRG_13293T0	GO:0001522:P:pseudouridine synthesis; GO:0005515:F:protein binding; GO:0009451:P:RNA modification; GO:0003723:F:RNA binding; GO:0009982:F:pseudouridine synthase activity;	PF00498:FHA; PF00849:PseudoU_synth_2;	SM00240:Forkhead associated domain;	IPR008984:SMAD/FHA domain; IPR006224:Pseudouridine synthase, RluC/RluD, conserved site; IPR000253:Forkhead-associated (FHA) domain; IPR006145:Pseudouridine synthase, RsuA/RluB/C/D/E/F; IPR020103:Pseudouridine synthase, catalytic domain;
11OOMYC1811	11	13	AastE_10140.1	Ae201684_8447.1	CCA20659	EPrPI00000019750	HPar_809775	PITG_10394T0	PPTG_00590T0	PYU1_T003029	Pr_82086T0	Ps_133481T0,Ps_133485T0,Ps_138339T0	SPRG_06582T0		PF04641:Rtf2;		IPR013083:Zinc finger, RING/FYVE/PHD-type; IPR027799:Replication termination factor 2, RING-finger;
11OOMYC1812	11	13	AastE_4718.1	Ae201684_7106.1	CCA16018	EPrPI00000013149	HPar_806150	PITG_03246T0	PPTG_20004T0,PPTG_16120T0	PYU1_T000696	Pr_78323T0	Ps_133601T0,Ps_145459T0	SPRG_08465T0	GO:0005098:F:Ran GTPase activator activity;	PF13516:LRR_6;	SM00367:Leucine-rich repeat - CC (cysteine-containin; SM00368:Leucine rich repeat, ribonuclease inhibitor;	IPR027038:Ran GTPase-activating protein; IPR006553:Leucine-rich repeat, cysteine-containing subtype; IPR003590:Leucine-rich repeat, ribonuclease inhibitor subtype;
11OOMYC1818	11	13	AastE_13198.1	Ae201684_17911.1	CCA19844	EPrPI00000024677	HPar_813304	PITG_14485T0	PPTG_17429T0	PYU1_T013890	Pr_78740T0	Ps_133985T0	SPRG_04330T0,SPRG_22318T0,SPRG_04331T0
11OOMYC1819	11	13	AastE_1229.1	Ae201684_14118.1	CCA24064	EPrPI00000026023,EPrPI00000026231	HPar_805632	PITG_19868T0	PPTG_03766T0	PYU1_T014570	Pr_82817T0	Ps_144359T0	SPRG_04550T0,SPRG_11083T0	GO:0050660:F:flavin adenine dinucleotide binding; GO:0046872:F:metal ion binding; GO:0055114:P:oxidation-reduction process; GO:0008033:P:tRNA processing; GO:0003824:F:catalytic activity; GO:0008270:F:zinc ion binding; GO:0003676:F:nucleic acid binding; GO:0017150:F:tRNA dihydrouridine synthase activity;	PF12874:zf-met; PF01207:Dus; PF12171:zf-C2H2_jaz;	SM00355:ZnF_C2H2; SM00451:U1-like zinc finger;	IPR015880:Zinc finger, C2H2-like; IPR007087:Zinc finger, C2H2; IPR022755:Zinc finger, double-stranded RNA binding; IPR018517:tRNA-dihydrouridine synthase, conserved site; IPR001269:tRNA-dihydrouridine synthase; IPR003604:Zinc finger, U1-type; IPR013785:Aldolase-type TIM barrel;
11OOMYC1820	11	13	AastE_7030.1	Ae201684_13578.1	CCA16581	EPrPI00000016892	HPar_813381	PITG_19402T0	PPTG_00377T0	PYU1_T009710	Pr_82776T0	Ps_135202T0	SPRG_04557T0,SPRG_07745T0,SPRG_10286T0		PF03619:Solute_trans_a;		IPR005178:Organic solute transporter Ost-alpha;
11OOMYC1822	11	13	AastE_4681.1,AastE_7180.1	Ae201684_19073.1	CCA25641	EPrPI00000014559	HPar_807796	PITG_01471T0	PPTG_12094T0	PYU1_T013496	Pr_94534T0	Ps_137845T0	SPRG_04983T0,SPRG_11371T0	GO:0003824:F:catalytic activity; GO:0008270:F:zinc ion binding; GO:0004553:F:hydrolase activity, hydrolyzing O-glycosyl compounds; GO:0005975:P:carbohydrate metabolic process;	PF02837:Glyco_hydro_2_N; PF00703:Glyco_hydro_2;	SM00547:ZnF_RBZ;	IPR013812:Glycoside hydrolase, family 2/20, immunoglobulin-like beta-sandwich domain; IPR006102:Glycoside hydrolase, family 2, immunoglobulin-like beta-sandwich; IPR006104:Glycosyl hydrolases family 2, sugar binding domain; IPR013781:Glycoside hydrolase, catalytic domain; IPR017853:Glycoside hydrolase, superfamily; IPR001876:Zinc finger, RanBP2-type; IPR008979:Galactose-binding domain-like;
11OOMYC1823	11	13	AastE_5751.1,AastE_6977.1	Ae201684_13865.1	CCA15342	EPrPI00000013892	HPar_808876	PITG_05367T0	PPTG_02536T0	PYU1_T005509	Pr_83196T0	Ps_129738T0	SPRG_04987T0,SPRG_22144T0	GO:0005488:F:binding; GO:0005515:F:protein binding;	PF13646:HEAT_2; PF12765:Cohesin_HEAT; PF12074:DUF3554; PF02985:HEAT; PF13513:HEAT_EZ;		IPR026003:HEAT repeat associated with sister chromatid cohesion protein; IPR022716:Domain of unknown function DUF3554; IPR016024:Armadillo-type fold; IPR000357:HEAT; IPR026827:Proteasome component ECM29/Translational activator GCN1; IPR021133:HEAT, type 2; IPR011989:Armadillo-like helical;
11OOMYC1824	11	13	AastE_8311.1	Ae201684_11205.1	CCA17324	EPrPI00000014101	HPar_806703	PITG_06255T0	PPTG_14109T0	PYU1_T012589	Pr_77417T0	Ps_133411T0	SPRG_06373T0,SPRG_18745T0,SPRG_14255T0		PF09753:Use1;		IPR019150:Vesicle transport protein, Use1;
11OOMYC1826	11	13	AastE_5264.1	Ae201684_5925.1	CCA15402	EPrPI00000020978	HPar_800499	PITG_20222T0	PPTG_01440T0,PPTG_19684T0	PYU1_T008652	Pr_79792T0	Ps_129083T0	SPRG_07074T0,SPRG_16251T0	GO:0010508:P:positive regulation of autophagy;	PF10186:Atg14;		IPR018791:UV radiation resistance protein/autophagy-related protein 14;
11OOMYC1829	11	13	AastE_8216.1	Ae201684_13847.1	CCA27312	EPrPI00000019109	HPar_805896	PITG_12149T0	PPTG_03924T0,PPTG_17761T0	PYU1_T010221	Pr_93865T0	Ps_155783T0	SPRG_09756T0,SPRG_21780T0
11OOMYC1830	11	13	AastE_13214.1	Ae201684_13615.1	CCA14638	EPrPI00000015590	HPar_805137,HPar_805136	PITG_03780T0	PPTG_13625T0	PYU1_T007147	Pr_94111T0	Ps_136510T0	SPRG_10645T0,SPRG_17507T0	GO:0005515:F:protein binding; GO:0016740:F:transferase activity;	PF13418:Kelch_4; PF02475:Met_10; PF13854:Kelch_5; PF02676:TYW3; PF01344:Kelch_1; PF13415:Kelch_3;	SM00612:no description;	IPR003402:tRNA transferase Trm5/Tyw2; IPR015915:Kelch-type beta propeller; IPR003827:tRNA wybutosine-synthesizing protein; IPR006652:Kelch repeat type 1;
11OOMYC1831	11	13	AastE_5312.1	Ae201684_12539.1	CCA15469	EPrPI00000015692	HPar_806629	PITG_03398T0,PITG_03399T0	PPTG_14817T0	PYU1_T000804	Pr_42378T0	Ps_115890T0	SPRG_10824T0,SPRG_15024T0	GO:0005737:C:cytoplasm; GO:0006418:P:tRNA aminoacylation for protein translation; GO:0006427:P:histidyl-tRNA aminoacylation; GO:0005524:F:ATP binding; GO:0004812:F:aminoacyl-tRNA ligase activity; GO:0004821:F:histidine-tRNA ligase activity;	PF03129:HGTP_anticodon; PF13393:tRNA-synt_His;		IPR004516:Histidine-tRNA ligase/ATP phosphoribosyltransferase regulatory subunit; IPR006195:Aminoacyl-tRNA synthetase, class II; IPR004154:Anticodon-binding; IPR015807:Histidine-tRNA ligase;
11OOMYC1832	11	13	AastE_5736.1	Ae201684_7621.1,Ae201684_7620.1	CCA14371	EPrPI00000013668	HPar_803664	PITG_07976T0	PPTG_08480T0	PYU1_T011052	Pr_95942T0	Ps_138200T0	SPRG_11016T0,SPRG_11127T0	GO:0008270:F:zinc ion binding; GO:0005515:F:protein binding;	PF13639:zf-RING_2; PF13920:zf-C3HC4_3;	SM00184:RING;	IPR001841:Zinc finger, RING-type; IPR017907:Zinc finger, RING-type, conserved site; IPR013083:Zinc finger, RING/FYVE/PHD-type;
11OOMYC1834	11	13	AastE_13698.1,AastE_5554.1	Ae201684_10972.1	CCA15314	EPrPI00000015015	HPar_811385	PITG_05667T0	PPTG_02827T0	PYU1_T005398	Pr_93463T0	Ps_155944T0	SPRG_11337T0,SPRG_16534T0	GO:0005634:C:nucleus; GO:0042147:P:retrograde transport, endosome to Golgi; GO:0004553:F:hydrolase activity, hydrolyzing O-glycosyl compounds; GO:0005975:P:carbohydrate metabolic process;	PF02984:Cyclin_C; PF00134:Cyclin_N; PF07928:Vps54; PF10475:DUF2450; PF01915:Glyco_hydro_3_C;	SM00385:CYCLIN;	IPR013763:Cyclin-like; IPR019515:Vacuolar protein sorting-associated protein 54; IPR006671:Cyclin, N-terminal; IPR002772:Glycoside hydrolase family 3 C-terminal domain; IPR004367:Cyclin, C-terminal domain; IPR012501:Vps54-like;
11OOMYC1836	11	13	AastE_4560.1,AastE_9873.1	Ae201684_2029.1	CCA25024	EPrPI00000015549	HPar_800171	PITG_03031T0	PPTG_13318T0	PYU1_T000989	Pr_77903T0	Ps_158518T0	SPRG_12989T0,SPRG_17563T0	GO:0008270:F:zinc ion binding; GO:0005515:F:protein binding;	PF00439:Bromodomain; PF00400:WD40; PF13771:zf-HC5HC2H;	SM00297:bromo domain; SM00320:WD40; SM00249:PHD zinc finger; SM00184:RING;	IPR011047:Quinonprotein alcohol dehydrogenase-like superfamily; IPR017986:WD40-repeat-containing domain; IPR020472:G-protein beta WD-40 repeat; IPR015943:WD40/YVTN repeat-like-containing domain; IPR001487:Bromodomain; IPR001841:Zinc finger, RING-type; IPR019775:WD40 repeat, conserved site; IPR011011:Zinc finger, FYVE/PHD-type; IPR001680:WD40 repeat; IPR001965:Zinc finger, PHD-type; IPR018359:Brom…
11OOMYC1837	11	13	AastE_5089.1	Ae201684_15646.1	CCA15527	EPrPI00000013170	HPar_800016	PITG_03233T0	PPTG_16136T0,PPTG_16136T1	PYU1_T000683	Pr_78312T0	Ps_133616T0	SPRG_14099T0,SPRG_15225T0	GO:0045842:P:positive regulation of mitotic metaphase/anaphase transition; GO:0000724:P:double-strand break repair via homologous recombination; GO:0034184:P:positive regulation of maintenance of mitotic sister chromatid cohesion; GO:0019789:F:SUMO ligase activity; GO:0030915:C:Smc5-Smc6 complex;	PF11789:zf-Nse;		IPR026846:E3 SUMO-protein ligase Nse2 (Mms21); IPR013083:Zinc finger, RING/FYVE/PHD-type;
11OOMYC1838	11	13	AastE_11351.1	Ae201684_14811.1	CCA22102	EPrPI00000026551,EPrPI00000023187	HPar_802532	PITG_17272T0	PPTG_11345T0	PYU1_T002171	Pr_80012T0	Ps_143715T0	SPRG_14482T0,SPRG_21792T0	GO:0003723:F:RNA binding; GO:0005488:F:binding;	PF00806:PUF;	SM00025:Pumilio;	IPR016024:Armadillo-type fold; IPR011989:Armadillo-like helical; IPR001313:Pumilio RNA-binding repeat;
11OOMYC1839	11	13	AastE_15693.1,AastE_687.1	Ae201684_18793.1	CCA15283	EPrPI00000014401	HPar_802844	PITG_05517T0	PPTG_02672T0	PYU1_T005241	Pr_43948T0	Ps_112280T0	SPRG_14829T0,SPRG_22370T0	GO:0031929:P:TOR signaling cascade; GO:0005488:F:binding; GO:0031931:C:TORC1 complex; GO:0005515:F:protein binding;	PF13646:HEAT_2; PF14538:Raptor_N; PF00400:WD40; PF02985:HEAT;	SM00320:WD40;	IPR011989:Armadillo-like helical; IPR004083:Regulatory associated protein of TOR; IPR000357:HEAT; IPR016024:Armadillo-type fold; IPR015943:WD40/YVTN repeat-like-containing domain; IPR001680:WD40 repeat; IPR017986:WD40-repeat-containing domain;
11OOMYC1842	11	13	AastE_10202.1	Ae201684_11053.1	CCA22445	EPrPI00000019796	HPar_811368,HPar_811369	PITG_05691T0	PPTG_02852T0	PYU1_T005427	Pr_73050T0	Ps_155968T0	SPRG_17649T0,SPRG_21333T0	GO:0005515:F:protein binding;	PF11470:TUG-UBL1; PF00789:UBX; PF09409:PUB;	SM00580:domain in protein kinases, N-glycanases and; SM00166:UBX;	IPR018997:PUB domain; IPR021569:UBX domain containing protein TUG/UBX4; IPR001012:UBX; IPR006567:PUG domain;
11OOMYC1844	11	13	AastE_11148.1	Ae201684_19081.1	CCA27934,CCA27345	EPrPI00000018237	HPar_813814	PITG_11752T0	PPTG_07792T0	PYU1_T003199	Pr_73288T0	Ps_156248T0	SPRG_18300T0,SPRG_21019T0	GO:0046872:F:metal ion binding; GO:0006468:P:protein phosphorylation; GO:0016772:F:transferase activity, transferring phosphorus-containing groups; GO:0003824:F:catalytic activity; GO:0005524:F:ATP binding; GO:0004674:F:protein serine/threonine kinase activity; GO:0004672:F:protein kinase activity; GO:0004713:F:protein tyrosine kinase activity;	PF00481:PP2C; PF00069:Pkinase;	SM00331:PP2C_SIG; SM00220:Serine/Threonine protein kinases, catalytic; SM00219:Tyrosine kinase, catalytic domain; SM00332:Serine/threonine phosphatases, family 2C, ca; SM00355:ZnF_C2H2;	IPR000719:Protein kinase domain; IPR020635:Tyrosine-protein kinase, catalytic domain; IPR001932:Protein phosphatase 2C (PP2C)-like domain; IPR008271:Serine/threonine-protein kinase, active site; IPR002290:Serine/threonine- / dual specificity protein kinase, catalytic domain; IPR007087:Zinc finger, C2H2; IPR011009:Protein kinase-like domain; IPR015655:Protein phosphatase 2C; IPR015880:Zinc finger,…
11OOMYC1847	11	13	AastE_10326.1	Ae201684_3402.2,Ae201684_6552.1	CCA15296	EPrPI00000014334	HPar_814268	PITG_05539T0	PPTG_02700T0	PYU1_T005262	Pr_71083T0	Ps_108421T0	SPRG_01074T0,SPRG_02857T0	GO:0016810:F:hydrolase activity, acting on carbon-nitrogen (but not peptide) bonds; GO:0006807:P:nitrogen compound metabolic process;	PF00795:CN_hydrolase;		IPR003010:Carbon-nitrogen hydrolase; IPR001110:Uncharacterised protein family UPF0012, conserved site;
11OOMYC1848	11	13	AastE_10391.1	Ae201684_11639.1,Ae201684_7012.1	CCA24934	EPrPI00000018933	HPar_801057	PITG_00467T0	PPTG_08310T0	PYU1_T004184	Pr_72761T0	Ps_130300T0	SPRG_06708T0,SPRG_00371T0
11OOMYC1849	11	13	AastE_10593.1,AastE_3973.1	Ae201684_2982.1	CCA24407	EPrPI00000022507	HPar_813852	PITG_09281T0	PPTG_03624T0	PYU1_T001316	Pr_95598T0	Ps_158154T0	SPRG_02693T0,SPRG_10472T0	GO:0032313:P:regulation of Rab GTPase activity; GO:0005097:F:Rab GTPase activator activity;	PF00566:RabGAP-TBC;	SM00164:Domain in Tre-2, BUB2p, and Cdc16p. Probable;	IPR000195:Rab-GTPase-TBC domain;
11OOMYC1850	11	13	AastE_1105.1	Ae201684_1194.2,Ae201684_1194.1	CCA24664	EPrPI00000021914	HPar_805053,HPar_805054	PITG_07173T0	PPTG_04251T0	PYU1_T011386	Pr_71479T0	Ps_109596T0	SPRG_01405T0	GO:0006412:P:translation; GO:0005840:C:ribosome; GO:0015935:C:small ribosomal subunit; GO:0003735:F:structural constituent of ribosome; GO:0003723:F:RNA binding;	PF00203:Ribosomal_S19;		IPR020934:Ribosomal protein S19 conserved site; IPR023575:Ribosomal protein S19, superfamily; IPR002222:Ribosomal protein S19/S15; IPR005713:Ribosomal protein S19A/S15e;
11OOMYC1851	11	13	AastE_11127.1,AastE_7160.1	Ae201684_3595.1	CCA22200	EPrPI00000014550	HPar_802405	PITG_14175T0	PPTG_09870T0	PYU1_T009188	Pr_83710T0	Ps_138430T0	SPRG_15915T0,SPRG_15914T0	GO:0005509:F:calcium ion binding; GO:0005515:F:protein binding;	PF00168:C2; PF06650:DUF1162; PF13499:EF-hand_7;	SM00239:C2; SM00054:EFh;	IPR001202:WW domain; IPR018029:C2 membrane targeting protein; IPR000008:C2 calcium-dependent membrane targeting; IPR011992:EF-hand domain pair; IPR018247:EF-Hand 1, calcium-binding site; IPR002048:EF-hand domain; IPR009543:Vacuolar protein sorting-associated protein 13 domain; IPR026847:Vacuolar protein sorting-associated protein 13; IPR008973:C2 calcium/lipid-binding domain, CaLB;
11OOMYC1852	11	13	AastE_11214.1,AastE_6624.1	Ae201684_11757.1	CCA18895	EPrPI00000013446	HPar_807106	PITG_18462T0	PPTG_17132T0	PYU1_T001731	Pr_81091T0	Ps_127387T0	SPRG_07002T0,SPRG_00527T0	GO:0005515:F:protein binding; GO:0008270:F:zinc ion binding; GO:0046872:F:metal ion binding;	PF13639:zf-RING_2; PF00097:zf-C3HC4; PF13923:zf-C3HC4_2;	SM00184:Ring finger;	IPR018957:Zinc finger, C3HC4 RING-type; IPR017907:Zinc finger, RING-type, conserved site; IPR013083:Zinc finger, RING/FYVE/PHD-type; IPR001841:Zinc finger, RING-type;
11OOMYC1855	11	13	AastE_12239.1	Ae201684_686.1,Ae201684_3827.1	CCA17870	EPrPI00000019844	HPar_808402	PITG_00184T0	PPTG_15138T0	PYU1_T014592	Pr_83450T0	Ps_142641T0	SPRG_11266T0,SPRG_05255T0		PF10354:DUF2431;		IPR019446:Domain of unknown function DUF2431;
11OOMYC1856	11	13	AastE_12328.1	Ae201684_13086.1	CCA16448	EPrPI00000014782	HPar_811971	PITG_15858T0,PITG_15861T0	PPTG_12636T0,PPTG_12642T0	PYU1_T001135	Pr_74198T0	Ps_139881T0	SPRG_11929T0
11OOMYC1857	11	13	AastE_12891.1,AastE_14346.1	Ae201684_3760.1,Ae201684_18679.1	CCA16671	EPrPI00000023836	HPar_810602	PITG_12526T0	PPTG_09044T0	PYU1_T014750	Pr_78586T0	Ps_128127T0	SPRG_12218T0	GO:0005543:F:phospholipid binding; GO:0005515:F:protein binding;	PF00169:PH;	SM00233:PH;	IPR001849:Pleckstrin homology domain; IPR011993:Pleckstrin homology-like domain;
11OOMYC1858	11	13	AastE_12958.1,AastE_6961.1	Ae201684_15276.1,Ae201684_7370.1	CCA26820	EPrPI00000013612	HPar_809051	PITG_04529T0	PPTG_11244T0	PYU1_T010017	Pr_74920T0	Ps_134532T0	SPRG_05684T0	GO:0003779:F:actin binding; GO:0005884:C:actin filament; GO:0017048:F:Rho GTPase binding; GO:0016043:P:cellular component organization; GO:0045010:P:actin nucleation; GO:0071203:C:WASH complex; GO:0005488:F:binding; GO:0030036:P:actin cytoskeleton organization;	PF02181:FH2; PF06367:Drf_FH3; PF06371:Drf_GBD; PF10152:DUF2360;	SM00498:Formin Homology;	IPR010473:Formin, GTPase-binding domain; IPR019309:WASH complex, subunit CCDC53; IPR016024:Armadillo-type fold; IPR027645:Formin-A/B/E/F/I/J; IPR014768:Formin, GTPase-binding and FH3 domain; IPR010472:Formin, FH3 domain; IPR001265:Formin homology family, Cappuccino subfamily; IPR015425:Formin, FH2 domain;
11OOMYC1859	11	13	AastE_1298.1	Ae201684_5377.1	CCA28276	EPrPI00000021168	HPar_808508	PITG_13728T0,PITG_13727T0	PPTG_09242T0,PPTG_09241T0	PYU1_T006011	Pr_81666T0	Ps_130464T0	SPRG_02418T0	GO:0022900:P:electron transport chain; GO:0003824:F:catalytic activity; GO:0008152:P:metabolic process; GO:0005992:P:trehalose biosynthetic process; GO:0016651:F:oxidoreductase activity, acting on NAD(P)H;	PF02358:Trehalose_PPase; PF04800:ETC_C1_NDUFA4;		IPR003337:Trehalose-phosphatase; IPR006379:HAD-superfamily hydrolase, subfamily IIB; IPR023214:HAD-like domain; IPR006885:NADH dehydrogenase ubiquinone Fe-S protein 4, mitochondrial;
11OOMYC1860	11	13	AastE_1311.1,AastE_6528.1	Ae201684_7021.1,Ae201684_7020.1	CCA21463	EPrPI00000016062	HPar_801119	PITG_00399T0	PPTG_10772T0	PYU1_T004080	Pr_72702T0	Ps_130226T0	SPRG_00372T0	GO:0016787:F:hydrolase activity;	PF12706:Lactamase_B_2;	SM00849:Lactamase_B;	IPR001279:Beta-lactamase-like;
11OOMYC1861	11	13	AastE_14084.1	Ae201684_7565.1	CCA18016	EPrPI00000016399	HPar_808515	PITG_13717T0	PPTG_09233T0	PYU1_T006019	Pr_81658T0,Pr_76970T0	Ps_130471T0,Ps_132072T0	SPRG_04487T0	GO:0016021:C:integral to membrane; GO:0035434:P:copper ion transmembrane transport; GO:0005375:F:copper ion transmembrane transporter activity;	PF04145:Ctr;		IPR007274:Ctr copper transporter;
11OOMYC1864	11	13	AastE_15038.1,AastE_2900.1	Ae201684_1913.1	CCA17580	EPrPI00000014736	HPar_803885,HPar_803886	PITG_08338T0	PPTG_16972T0	PYU1_T002352	Pr_74095T0	Ps_132010T0	SPRG_10792T0		PF03813:Nrap;		IPR005554:Nrap protein;
11OOMYC1865	11	13	AastE_15131.1	Ae201684_5589.1	CCA20634	EPrPI00000017890	HPar_811159,HPar_811160	PITG_17897T0	PPTG_17702T0	PYU1_T012174	Pr_75544T0,Pr_40982T0	Ps_110069T0	SPRG_20508T0	GO:0004672:F:protein kinase activity; GO:0004713:F:protein tyrosine kinase activity; GO:0005524:F:ATP binding; GO:0006468:P:protein phosphorylation; GO:0016772:F:transferase activity, transferring phosphorus-containing groups; GO:0004674:F:protein serine/threonine kinase activity;	PF00069:Pkinase;	SM00133:S_TK_X; SM00220:S_TKc; SM00219:Tyrosine kinase, catalytic domain;	IPR002290:Serine/threonine- / dual specificity protein kinase, catalytic domain; IPR008271:Serine/threonine-protein kinase, active site; IPR000719:Protein kinase domain; IPR017441:Protein kinase, ATP binding site; IPR020635:Tyrosine-protein kinase, catalytic domain; IPR011009:Protein kinase-like domain; IPR000961:AGC-kinase, C-terminal;
11OOMYC1867	11	13	AastE_15318.1	Ae201684_16588.1,Ae201684_16581.1	CCA28126	EPrPI00000016407	HPar_808529	PITG_17512T0	PPTG_09222T0	PYU1_T006029	Pr_81648T0	Ps_130483T0	SPRG_02413T0,SPRG_14262T0	GO:0045132:P:meiotic chromosome segregation; GO:0005964:C:phosphorylase kinase complex; GO:0004674:F:protein serine/threonine kinase activity; GO:0004713:F:protein tyrosine kinase activity; GO:0004672:F:protein kinase activity; GO:0004689:F:phosphorylase kinase activity; GO:0005978:P:glycogen biosynthetic process; GO:0005516:F:calmodulin binding; GO:0000775:C:chromosome, centromeric region; GO:00…	PF00069:Pkinase; PF07557:Shugoshin_C;	SM00220:Serine/Threonine protein kinases, catalytic; SM00219:Tyrosine kinase, catalytic domain;	IPR011515:Shugoshin, C-terminal; IPR020636:Calcium/calmodulin-dependent/calcium-dependent protein kinase; IPR011009:Protein kinase-like domain; IPR002290:Serine/threonine- / dual specificity protein kinase, catalytic domain; IPR008271:Serine/threonine-protein kinase, active site; IPR017441:Protein kinase, ATP binding site; IPR020635:Tyrosine-protein kinase, catalytic domain; IPR002291:Phosphoryla…
11OOMYC1869	11	13	AastE_15927.1,AastE_7896.1	Ae201684_13178.1,Ae201684_14167.1	CCA24618	EPrPI00000015430	HPar_806279	PITG_19449T0	PPTG_01977T0	PYU1_T011875	Pr_75677T0	Ps_138117T0	SPRG_11835T0		PF03226:Yippee-Mis18;		IPR004910:Yippee/Mis18;
11OOMYC1870	11	13	AastE_16028.1	Ae201684_9689.1	CCA24010,CCA24011	EPrPI00000022316	HPar_807314,HPar_807315	PITG_10518T0	PPTG_08834T0	PYU1_T006728	Pr_39985T0	Ps_119497T0	SPRG_01798T0	GO:0003676:F:nucleic acid binding; GO:0006310:P:DNA recombination; GO:0044237:P:cellular metabolic process; GO:0004386:F:helicase activity; GO:0000166:F:nucleotide binding; GO:0006260:P:DNA replication; GO:0008026:F:ATP-dependent helicase activity; GO:0006281:P:DNA repair; GO:0043140:F:ATP-dependent 3'-5' DNA helicase activity; GO:0003824:F:catalytic activity; GO:0008270:F:zinc ion binding; GO:00…	PF00271:Helicase_C; PF06839:zf-GRF; PF09382:RQC; PF00270:DEAD; PF00570:HRDC;	SM00341:Helicase and RNase D C-terminal; SM00956:no description; SM00487:DEAD-like helicases superfamily; SM00490:helicase superfamily c-terminal domain;	IPR018982:RQC domain; IPR001650:Helicase, C-terminal; IPR010666:Zinc finger, GRF-type; IPR004589:DNA helicase, ATP-dependent, RecQ type; IPR002464:DNA/RNA helicase, ATP-dependent, DEAH-box type, conserved site; IPR010997:HRDC-like; IPR027417:P-loop containing nucleoside triphosphate hydrolase; IPR002121:HRDC domain; IPR014001:Helicase, superfamily 1/2, ATP-binding domain; IPR011545:DNA/RNA helica…
11OOMYC1873	11	13	AastE_1925.1,AastE_8536.1	Ae201684_7667.1	CCA14268	EPrPI00000017632	HPar_806680	PITG_07703T0	PPTG_09442T0	PYU1_T009112	Pr_96129T0,Pr_96130T0	Ps_157351T0	SPRG_08673T0	GO:0005488:F:binding; GO:0005515:F:protein binding;	PF08513:LisH;	SM00667:Lissencephaly type-1-like homology motif;	IPR016024:Armadillo-type fold; IPR015943:WD40/YVTN repeat-like-containing domain; IPR013720:LisH dimerisation motif, subgroup; IPR006594:LisH dimerisation motif; IPR011044:Quinoprotein amine dehydrogenase, beta chain-like; IPR011989:Armadillo-like helical; IPR011047:Quinonprotein alcohol dehydrogenase-like superfamily;
11OOMYC1875	11	13	AastE_2236.1,AastE_629.1	Ae201684_9548.1	CCA22424	EPrPI00000013506	HPar_802061	PITG_03453T0	PPTG_14758T0	PYU1_T002384	Pr_42541T0,Pr_76075T0	Ps_134136T0	SPRG_22181T0	GO:0048015:P:phosphatidylinositol-mediated signaling; GO:0005515:F:protein binding; GO:0006661:P:phosphatidylinositol biosynthetic process; GO:0016773:F:phosphotransferase activity, alcohol group as acceptor; GO:0005543:F:phospholipid binding; GO:0004430:F:1-phosphatidylinositol 4-kinase activity; GO:0046854:P:phosphatidylinositol phosphorylation; GO:0016772:F:transferase activity, transferring p…	PF00169:PH; PF00454:PI3_PI4_kinase;	SM00233:Pleckstrin homology domain; SM00146:Phosphoinositide 3-kinase, catalytic domain;	IPR001849:Pleckstrin homology domain; IPR018936:Phosphatidylinositol 3/4-kinase, conserved site; IPR011993:Pleckstrin homology-like domain; IPR013083:Zinc finger, RING/FYVE/PHD-type; IPR027003:Phosphatidylinositol 4-kinase; IPR016024:Armadillo-type fold; IPR015433:Phosphatidylinositol Kinase; IPR011009:Protein kinase-like domain; IPR000403:Phosphatidylinositol 3-/4-kinase, catalytic domain; IPR01…
11OOMYC1876	11	13	AastE_2259.1	Ae201684_16363.1	CCA21138	EPrPI00000019292,EPrPI00000023157	HPar_804659	PITG_02537T0	PPTG_05274T0,PPTG_16325T0	PYU1_T013245	Pr_77571T0	Ps_155438T0	SPRG_00627T0
11OOMYC1879	11	13	AastE_2575.1	Ae201684_3982.1	CCA17842	EPrPI00000026814,EPrPI00000025286	HPar_809677	PITG_00197T0	PPTG_10976T0	PYU1_T003963	Pr_72561T0	Ps_130046T0	SPRG_20370T0,SPRG_22198T0	GO:0005515:F:protein binding; GO:0005543:F:phospholipid binding;	PF00533:BRCT;	SM00233:PH; SM00292:BRCT;	IPR001357:BRCT domain; IPR001849:Pleckstrin homology domain; IPR011993:Pleckstrin homology-like domain;
11OOMYC1880	11	13	AastE_2617.1	Ae201684_6033.1	CCA19764	EPrPI00000017412	HPar_814045,HPar_813231	PITG_13150T0	PPTG_12257T0	PYU1_T000418	Pr_76610T0,Pr_76611T0	Ps_127878T0	SPRG_22295T0	GO:0016773:F:phosphotransferase activity, alcohol group as acceptor; GO:0005515:F:protein binding; GO:0005488:F:binding; GO:0008144:F:drug binding; GO:0016772:F:transferase activity, transferring phosphorus-containing groups;	PF08771:Rapamycin_bind; PF02260:FATC; PF00454:PI3_PI4_kinase;	SM00146:Phosphoinositide 3-kinase, catalytic domain;	IPR000403:Phosphatidylinositol 3-/4-kinase, catalytic domain; IPR026683:Serine/threonine-protein kinase TOR/Smg1; IPR011009:Protein kinase-like domain; IPR003152:PIK-related kinase, FATC; IPR014009:PIK-related kinase; IPR016024:Armadillo-type fold; IPR009076:Rapamycin-binding domain; IPR018936:Phosphatidylinositol 3/4-kinase, conserved site;
11OOMYC1882	11	13	AastE_2951.1	Ae201684_5336.1,Ae201684_5337.1	CCA26037	EPrPI00000013877	HPar_813578	PITG_19158T0	PPTG_17981T0	PYU1_T014199	Pr_76889T0	Ps_142132T0	SPRG_02453T0,SPRG_02452T0	GO:0005887:C:integral to plasma membrane; GO:0005515:F:protein binding; GO:0018095:P:protein polyglutamylation; GO:0006464:P:cellular protein modification process; GO:0005102:F:receptor binding;	PF07974:EGF_2; PF01683:EB; PF03133:TTL;	SM00181:EGF;	IPR013032:EGF-like, conserved site; IPR027748:Tubulin polyglutamylase TTLL-4; IPR006149:EB domain; IPR027690:Teneurin-2; IPR013111:EGF-like domain, extracellular; IPR004344:Tubulin-tyrosine ligase/Tubulin polyglutamylase; IPR000742:Epidermal growth factor-like domain;
11OOMYC1883	11	13	AastE_3546.1	Ae201684_7076.1	CCA25814	EPrPI00000015377	HPar_807059	PITG_00228T0	PPTG_10944T0,PPTG_10945T0	PYU1_T003923,PYU1_T003922	Pr_72585T0	Ps_156002T0	SPRG_00389T0	GO:0016020:C:membrane; GO:0015171:F:amino acid transmembrane transporter activity; GO:0003333:P:amino acid transmembrane transport;	PF13520:AA_permease_2; PF13906:AA_permease_C;		IPR015606:Cationic amino acid transporter; IPR002293:Amino acid/polyamine transporter I;
11OOMYC1885	11	13	AastE_3857.1	Ae201684_1836.1	CCA27653	EPrPI00000022814	HPar_809888	PITG_16924T0	PPTG_12177T0,PPTG_12176T0	PYU1_T009753	Pr_75389T0	Ps_139264T0	SPRG_16896T0,SPRG_16897T0		PF02492:cobW; PF07683:CobW_C;	SM00833:Cobalamin synthesis protein cobW C-terminal;	IPR027417:P-loop containing nucleoside triphosphate hydrolase; IPR003495:CobW/HypB/UreG domain; IPR011629:Cobalamin (vitamin B12) biosynthesis CobW-like, C-terminal;
11OOMYC1888	11	13	AastE_4557.1,AastE_6887.1	Ae201684_2040.1	CCA25776	EPrPI00000022310	HPar_800166	PITG_03027T0	PPTG_13325T0	PYU1_T000992	Pr_46097T0,Pr_52633T0	Ps_142378T0	SPRG_12955T0	GO:0005543:F:phospholipid binding; GO:0016779:F:nucleotidyltransferase activity; GO:0016491:F:oxidoreductase activity; GO:0005515:F:protein binding; GO:0055114:P:oxidation-reduction process; GO:0008152:P:metabolic process;	PF01704:UDPGP; PF08240:ADH_N;	SM00233:Pleckstrin homology domain;	IPR002618:UTP--glucose-1-phosphate uridylyltransferase; IPR011032:GroES-like; IPR001849:Pleckstrin homology domain; IPR011993:Pleckstrin homology-like domain; IPR013154:Alcohol dehydrogenase GroES-like;
11OOMYC1889	11	13	AastE_495.1,AastE_9446.1	Ae201684_12405.1	CCA14127	EPrPI00000014709	HPar_801919	PITG_03628T0	PPTG_13473T0	PYU1_T007005,PYU1_T007006	Pr_96944T0	Ps_157092T0	SPRG_16089T0	GO:0005515:F:protein binding;			IPR015943:WD40/YVTN repeat-like-containing domain;
11OOMYC1890	11	13	AastE_5238.1	Ae201684_6481.1	CCA16225	EPrPI00000016827	HPar_813963	PITG_02088T0	PPTG_14605T0	PYU1_T012866,PYU1_T012865	Pr_73453T0	Ps_144543T0	SPRG_02787T0,SPRG_02788T0	GO:0003677:F:DNA binding; GO:0003682:F:chromatin binding;		SM00717:SANT SWI3, ADA2, N-CoR and TFIIIB'' DNA-bin;	IPR009057:Homeodomain-like; IPR001005:SANT/Myb domain; IPR017877:Myb-like domain;
11OOMYC1891	11	13	AastE_5259.1	Ae201684_9050.1,Ae201684_9049.1	CCA14696	EPrPI00000020928	HPar_814839	PITG_04001T0	PPTG_04837T0	PYU1_T007743	Pr_82277T0	Ps_136858T0	SPRG_10771T0,SPRG_10770T0	GO:0004252:F:serine-type endopeptidase activity; GO:0005488:F:binding; GO:0016020:C:membrane; GO:0006508:P:proteolysis;	PF00082:Peptidase_S8; PF02517:Abi;		IPR016024:Armadillo-type fold; IPR003675:CAAX amino terminal protease; IPR023828:Peptidase S8, subtilisin, Ser-active site; IPR000209:Peptidase S8/S53 domain; IPR015500:Peptidase S8, subtilisin-related;
11OOMYC1893	11	13	AastE_6037.1	Ae201684_10384.1	CCA26600	EPrPI00000019638	HPar_807773	PITG_04861T0	PPTG_04711T0,PPTG_12129T0	PYU1_T013526,PYU1_T013525	Pr_85123T0	Ps_141136T0	SPRG_21350T0	GO:0003677:F:DNA binding;	PF11626:Rap1_C; PF00533:BRCT; PF08914:Myb_DNA-bind_2;	SM00292:BRCT;	IPR001357:BRCT domain; IPR015010:Rap1 Myb domain; IPR021661:TRF2-interacting telomeric protein/Rap1, C-terminal; IPR009057:Homeodomain-like;
11OOMYC1894	11	13	AastE_6265.1	Ae201684_5897.1	CCA26113,CCA26112	EPrPI00000021227	HPar_811670	PITG_17958T0,PITG_17957T0	PPTG_19770T0	PYU1_T012257	Pr_94214T0	Ps_158525T0	SPRG_00508T0	GO:0020037:F:heme binding;	PF00173:Cyt-b5;		IPR001199:Cytochrome b5-like heme/steroid binding domain;
11OOMYC1895	11	13	AastE_6266.1	Ae201684_5896.1	CCA26110	EPrPI00000024143	HPar_811677,HPar_811676	PITG_17965T0	PPTG_17649T0	PYU1_T012260	Pr_75593T0	Ps_141257T0	SPRG_19111T0,SPRG_19133T0	GO:0016192:P:vesicle-mediated transport; GO:0016021:C:integral to membrane; GO:0005515:F:protein binding;	PF00957:Synaptobrevin;	SM00228:PDZ; SM00320:WD40;	IPR017986:WD40-repeat-containing domain; IPR001388:Synaptobrevin; IPR011047:Quinonprotein alcohol dehydrogenase-like superfamily; IPR001680:WD40 repeat; IPR001478:PDZ domain; IPR015943:WD40/YVTN repeat-like-containing domain;
11OOMYC1896	11	13	AastE_6483.1,AastE_7958.1	Ae201684_9607.1	CCA14357	EPrPI00000015326	HPar_808729	PITG_18656T0	PPTG_07412T0	PYU1_T012633	Pr_83517T0	Ps_140382T0	SPRG_00283T0,SPRG_00284T0	GO:0005515:F:protein binding; GO:0046872:F:metal ion binding;	PF00397:WW; PF01363:FYVE;	SM00064:Protein present in Fab1, YOTB, Vac1, and EEA; SM00456:Domain with 2 conserved Trp (W) residues;	IPR001202:WW domain; IPR023393:START-like domain; IPR017455:Zinc finger, FYVE-related; IPR011011:Zinc finger, FYVE/PHD-type; IPR013083:Zinc finger, RING/FYVE/PHD-type; IPR000306:FYVE zinc finger;
11OOMYC1897	11	13	AastE_6665.1	Ae201684_7600.1	CCA14567	EPrPI00000013605	HPar_809036,HPar_809037	PITG_04511T0,PITG_04512T0	PPTG_19392T0	PYU1_T010006	Pr_74939T0	Ps_134511T0	SPRG_04521T0	GO:0003755:F:peptidyl-prolyl cis-trans isomerase activity; GO:0005515:F:protein binding; GO:0006457:P:protein folding;	PF00160:Pro_isomerase;		IPR013026:Tetratricopeptide repeat-containing domain; IPR019734:Tetratricopeptide repeat; IPR020892:Cyclophilin-type peptidyl-prolyl cis-trans isomerase, conserved site; IPR002130:Cyclophilin-like peptidyl-prolyl cis-trans isomerase domain;
11OOMYC1898	11	13	AastE_6756.1	Ae201684_11854.1,Ae201684_2637.1	CCA14824	EPrPI00000013774	HPar_809317	PITG_05843T0	PPTG_19005T0	PYU1_T009551	Pr_81957T0	Ps_128826T0	SPRG_21666T0,SPRG_04127T0	GO:0005515:F:protein binding;	PF01189:Nol1_Nop2_Fmu;		IPR000048:IQ motif, EF-hand binding site; IPR023267:RNA (C5-cytosine) methyltransferase; IPR001678:Bacterial Fmu (Sun)/eukaryotic nucleolar NOL1/Nop2p;
11OOMYC1899	11	13	AastE_6859.1,AastE_756.1	Ae201684_12367.1	CCA14167	EPrPI00000022429	HPar_805149	PITG_03789T0	PPTG_06564T0	PYU1_T007166	Pr_75321T0	Ps_136526T0,Ps_136525T0	SPRG_10621T0	GO:0005488:F:binding;			IPR011989:Armadillo-like helical; IPR021133:HEAT, type 2; IPR016024:Armadillo-type fold;
11OOMYC1900	11	13	AastE_6871.1	Ae201684_1141.1	CCA14732	EPrPI00000023918	HPar_813844	PITG_03950T0,PITG_03951T0	PPTG_04884T0,PPTG_04883T0	PYU1_T007646	Pr_96296T0	Ps_157501T0	SPRG_19123T0	GO:0016021:C:integral to membrane;	PF00335:Tetraspannin;		IPR018499:Tetraspanin/Peripherin; IPR000301:Tetraspanin;
11OOMYC1902	11	13	AastE_7363.1	Ae201684_11533.1	CCA25218,CCA25217	EPrPI00000014751	HPar_812715	PITG_09447T0	PPTG_15688T0	PYU1_T008049	Pr_75215T0	Ps_158375T0	SPRG_21441T0,SPRG_14623T0	GO:0005515:F:protein binding;	PF08524:rRNA_processing; PF00400:WD40;	SM00320:WD40 repeats;	IPR001680:WD40 repeat; IPR019775:WD40 repeat, conserved site; IPR017986:WD40-repeat-containing domain; IPR013730:rRNA processing; IPR015943:WD40/YVTN repeat-like-containing domain;
11OOMYC1906	11	13	AastE_8210.1	Ae201684_16931.1	CCA23425	EPrPI00000020557,EPrPI00000022364	HPar_809910	PITG_07727T0	PPTG_09404T0	PYU1_T008982,PYU1_T008977	Pr_77474T0	Ps_140002T0	SPRG_00120T0		PF06127:DUF962;		IPR009305:Protein of unknown function DUF962;
11OOMYC1907	11	13	AastE_8272.1	Ae201684_3815.1	CCA19580,CCA19579	EPrPI00000022759	HPar_812692	PITG_13801T0	PPTG_09340T0	PYU1_T006201	Pr_94595T0,Pr_76736T0	Ps_156118T0	SPRG_19860T0	GO:0005515:F:protein binding;	PF00400:WD40;	SM00320:WD40;	IPR015943:WD40/YVTN repeat-like-containing domain; IPR017986:WD40-repeat-containing domain; IPR019775:WD40 repeat, conserved site; IPR001680:WD40 repeat;
11OOMYC1909	11	13	AastE_8578.1	Ae201684_2159.1	CCA16036	EPrPI00000019135	HPar_800201	PITG_16562T0,PITG_18114T0	PPTG_13361T0	PYU1_T001047,PYU1_T001048	Pr_77872T0	Ps_157553T0	SPRG_19923T0	GO:0004190:F:aspartic-type endopeptidase activity; GO:0010508:P:positive regulation of autophagy; GO:0006508:P:proteolysis;	PF00026:Asp; PF10186:Atg14;		IPR001969:Peptidase aspartic, active site; IPR021109:Aspartic peptidase; IPR018791:UV radiation resistance protein/autophagy-related protein 14; IPR001461:Peptidase A1;
11OOMYC1910	11	13	AastE_8671.1	Ae201684_3470.1	CCA21132	EPrPI00000018617	HPar_807981,HPar_807980	PITG_02753T0	PPTG_05511T0	PYU1_T004371	Pr_79273T0,Pr_95358T0	Ps_157153T0	SPRG_01120T0	GO:0006139:P:nucleobase-containing compound metabolic process; GO:0003887:F:DNA-directed DNA polymerase activity; GO:0000166:F:nucleotide binding; GO:0003676:F:nucleic acid binding; GO:0006260:P:DNA replication; GO:0003677:F:DNA binding;	PF14260:zf-C4pol; PF00136:DNA_pol_B; PF03104:DNA_pol_B_exo1;	SM00486:DNA polymerase type-B family;	IPR023211:DNA polymerase, palm domain; IPR006134:DNA-directed DNA polymerase, family B, multifunctional domain; IPR012337:Ribonuclease H-like domain; IPR006172:DNA-directed DNA polymerase, family B; IPR017964:DNA-directed DNA polymerase, family B, conserved site; IPR006133:DNA-directed DNA polymerase, family B, exonuclease domain; IPR025687:C4-type zinc-finger of DNA polymerase delta;
11OOMYC1911	11	13	AastE_8743.1	Ae201684_7466.1	CCA26643,CCA27361	EPrPI00000013950	HPar_809067	PITG_21380T0	PPTG_18307T0	PYU1_T009978	Pr_74983T0,Pr_86654T0	Ps_134468T0	SPRG_03462T0	GO:0046872:F:metal ion binding;	PF00642:zf-CCCH;	SM00356:zinc finger;	IPR000571:Zinc finger, CCCH-type;
11OOMYC1913	11	13	AastE_9008.1	Ae201684_14391.1	CCA21555	EPrPI00000018884	HPar_810180	PITG_13070T0	PPTG_12344T0,PPTG_12344T1	PYU1_T000333,PYU1_T000332	Pr_97064T0	Ps_155345T0	SPRG_08205T0	GO:0000166:F:nucleotide binding; GO:0003676:F:nucleic acid binding;	PF13893:RRM_5; PF00076:RRM_1;	SM00360:RRM;	IPR000504:RNA recognition motif domain; IPR012677:Nucleotide-binding, alpha-beta plait;
11OOMYC1914	11	13	AastE_9016.1	Ae201684_2245.1,Ae201684_16273.1	CCA15860	EPrPI00000015193	HPar_807640	PITG_13960T0	PPTG_09268T0	PYU1_T005990	Pr_96088T0	Ps_156147T0	SPRG_18813T0,SPRG_00518T0		PF14588:YjgF_endoribonc;		IPR006175:YjgF/Yer057p/UK114 family; IPR013813:Endoribonuclease L-PSP/chorismate mutase-like;
11OOMYC1927	11	12	AastE_11047.1,AastE_6234.1	Ae201684_923.1	CCA26661	EPrPI00000021141	HPar_814702	PITG_01243T0	PPTG_01558T0	PYU1_T013693	Pr_85241T0	Ps_128973T0	SPRG_05096T0		PF03619:Solute_trans_a;		IPR005178:Organic solute transporter Ost-alpha;
11OOMYC1940	11	12	AastE_1915.1,AastE_3474.1	Ae201684_577.1	CCA15691	EPrPI00000019801	HPar_806345	PITG_14276T0	PPTG_09941T0	PYU1_T001212	Pr_82604T0	Ps_137780T0	SPRG_06177T0	GO:0002161:F:aminoacyl-tRNA editing activity;	PF04073:tRNA_edit;		IPR007214:YbaK/aminoacyl-tRNA synthetase-associated domain;
11OOMYC1947	11	12	AastE_10422.1	Ae201684_10690.1,Ae201684_10690.2	CCA28189	EPrPI00000017212	HPar_804671	PITG_02665T0	PPTG_05415T0	PYU1_T008504	Pr_95316T0	Ps_139092T0	SPRG_00985T0	GO:0016021:C:integral to membrane; GO:0016020:C:membrane; GO:0006813:P:potassium ion transport; GO:0005242:F:inward rectifier potassium channel activity;	PF01007:IRK;		IPR008062:Potassium channel, inwardly rectifying, Kir7; IPR016449:Potassium channel, inwardly rectifying, Kir; IPR014756:Immunoglobulin E-set; IPR013518:Potassium channel, inwardly rectifying, Kir, cytoplasmic;
11OOMYC1952	11	12	AastE_6250.1	Ae201684_10886.1,Ae201684_10887.1	CCA25404	EPrPI00000013908	HPar_813513	PITG_06852T0	PPTG_06061T0	PYU1_T010318	Pr_82959T0	Ps_157268T0	SPRG_17256T0	GO:0005524:F:ATP binding; GO:0006810:P:transport; GO:0017111:F:nucleoside-triphosphatase activity; GO:0016021:C:integral to membrane; GO:0042626:F:ATPase activity, coupled to transmembrane movement of substances; GO:0016887:F:ATPase activity; GO:0055085:P:transmembrane transport; GO:0000166:F:nucleotide binding;	PF00005:ABC_tran; PF00664:ABC_membrane;	SM00382:ATPases associated with a variety of cellula;	IPR003439:ABC transporter-like; IPR017940:ABC transporter, integral membrane type 1; IPR017871:ABC transporter, conserved site; IPR011527:ABC transporter, transmembrane domain, type 1; IPR027417:P-loop containing nucleoside triphosphate hydrolase; IPR003593:AAA+ ATPase domain; IPR001140:ABC transporter, transmembrane domain;
11OOMYC1953	11	12	AastE_3234.1	Ae201684_10921.1,Ae201684_10921.2	CCA22719	EPrPI00000014534	HPar_802819	PITG_05450T0	PPTG_02613T0	PYU1_T005484	Pr_73225T0	Ps_129808T0	SPRG_16333T0	GO:0005488:F:binding; GO:0005515:F:protein binding;			IPR016024:Armadillo-type fold; IPR000225:Armadillo; IPR011989:Armadillo-like helical;
11OOMYC1954	11	12	AastE_10994.1	Ae201684_1106.1,Ae201684_1109.1	CCA22491	EPrPI00000013273	HPar_805367	PITG_06942T0	PPTG_16582T0	PYU1_T011246	Pr_79926T0	Ps_138773T0	SPRG_19010T0	GO:0008914:F:leucyltransferase activity; GO:0030163:P:protein catabolic process;	PF03588:Leu_Phe_trans;		IPR004616:Leucyl/phenylalanyl-tRNA-protein transferase; IPR016181:Acyl-CoA N-acyltransferase;
11OOMYC1957	11	12	AastE_11848.1	Ae201684_11398.1,Ae201684_11398.2	CCA20177	EPrPI00000022572	HPar_803638	PITG_07948T0	PPTG_08452T0	PYU1_T011195	Pr_81256T0	Ps_138168T0	SPRG_04421T0	GO:0055114:P:oxidation-reduction process; GO:0006066:P:alcohol metabolic process; GO:0008812:F:choline dehydrogenase activity; GO:0016614:F:oxidoreductase activity, acting on CH-OH group of donors; GO:0050660:F:flavin adenine dinucleotide binding;	PF05199:GMC_oxred_C; PF00732:GMC_oxred_N;		IPR007867:Glucose-methanol-choline oxidoreductase, C-terminal; IPR012132:Glucose-methanol-choline oxidoreductase; IPR000172:Glucose-methanol-choline oxidoreductase, N-terminal;
11OOMYC1959	11	12	AastE_13060.1	Ae201684_11696.1,Ae201684_11697.1	CCA22012	EPrPI00000018972	HPar_810435	PITG_17406T0	PPTG_02894T0	PYU1_T006826	Pr_71930T0	Ps_108294T0	SPRG_06729T0	GO:0003824:F:catalytic activity; GO:0008152:P:metabolic process;	PF00378:ECH;		IPR001753:Crotonase superfamily; IPR018376:Enoyl-CoA hydratase/isomerase, conserved site;
11OOMYC1962	11	12	AastE_12245.1	Ae201684_13398.1,Ae201684_18770.1	CCA14024	EPrPI00000014131	HPar_804145	PITG_01783T0	PPTG_00941T0	PYU1_T005713	Pr_71149T0	Ps_109674T0	SPRG_11795T0	GO:0008152:P:metabolic process; GO:0003824:F:catalytic activity; GO:0016747:F:transferase activity, transferring acyl groups other than amino-acyl groups;	PF02803:Thiolase_C; PF00108:Thiolase_N;		IPR020613:Thiolase, conserved site; IPR020610:Thiolase, active site; IPR020615:Thiolase, acyl-enzyme intermediate active site; IPR002155:Thiolase; IPR016039:Thiolase-like; IPR020617:Thiolase, C-terminal; IPR020616:Thiolase, N-terminal; IPR016038:Thiolase-like, subgroup;
11OOMYC1963	11	12	AastE_6429.1	Ae201684_13627.1,Ae201684_13627.2	CCA15911	EPrPI00000023542	HPar_802003	PITG_03514T0	PPTG_10159T0	PYU1_T002276	Pr_95964T0	Ps_157039T0	SPRG_10651T0	GO:0003909:F:DNA ligase activity; GO:0055085:P:transmembrane transport; GO:0051103:P:DNA ligation involved in DNA repair; GO:0006310:P:DNA recombination; GO:0003910:F:DNA ligase (ATP) activity; GO:0016021:C:integral to membrane; GO:0005524:F:ATP binding; GO:0006281:P:DNA repair; GO:0006260:P:DNA replication; GO:0003677:F:DNA binding;	PF01068:DNA_ligase_A_M; PF04675:DNA_ligase_A_N; PF00533:BRCT; PF04679:DNA_ligase_A_C; PF07690:MFS_1;	SM00292:breast cancer carboxy-terminal domain;	IPR012340:Nucleic acid-binding, OB-fold; IPR016196:Major facilitator superfamily domain, general substrate transporter; IPR000977:DNA ligase, ATP-dependent; IPR011701:Major facilitator superfamily; IPR016059:DNA ligase, ATP-dependent, conserved site; IPR012309:DNA ligase, ATP-dependent, C-terminal; IPR020846:Major facilitator superfamily domain; IPR012308:DNA ligase, ATP-dependent, N-terminal; IP…
11OOMYC1964	11	12	AastE_12102.1	Ae201684_13713.1,Ae201684_13713.2	CCA16213	EPrPI00000016467	HPar_806039	PITG_11039T0	PPTG_02325T0	PYU1_T003308	Pr_74521T0	Ps_142308T0	SPRG_05626T0		PF13279:4HBT_2;
11OOMYC1965	11	12	AastE_10297.1	Ae201684_13856.1,Ae201684_13856.2	CCA17907	EPrPI00000018012	HPar_801556	PITG_11207T0	PPTG_02158T0	PYU1_T003403	Pr_78885T0	Ps_156756T0	SPRG_09745T0	GO:0003677:F:DNA binding; GO:0003676:F:nucleic acid binding;	PF03184:DDE_1;		IPR009057:Homeodomain-like; IPR004875:DDE superfamily endonuclease, CENP-B-like;
11OOMYC1966	11	12	AastE_9922.1	Ae201684_13925.1,Ae201684_13927.1	CCA25648	EPrPI00000025231	HPar_807700	PITG_13832T0	PPTG_09327T0	PYU1_T006207	Pr_71445T0	Ps_108474T0	SPRG_13380T0	GO:0004655:F:porphobilinogen synthase activity; GO:0046872:F:metal ion binding; GO:0033014:P:tetrapyrrole biosynthetic process; GO:0003824:F:catalytic activity;	PF00490:ALAD;	SM01004:Delta-aminolevulinic acid dehydratase;	IPR001731:Porphobilinogen synthase; IPR013785:Aldolase-type TIM barrel;
11OOMYC1968	11	12	AastE_10256.1	Ae201684_14469.1,Ae201684_14469.2	CCA19971	EPrPI00000019770	HPar_806434	PITG_11369T0	PPTG_11508T0	PYU1_T003711	Pr_78381T0	Ps_157914T0	SPRG_08600T0	GO:0003677:F:DNA binding; GO:0016070:P:RNA metabolic process; GO:0005515:F:protein binding; GO:0003723:F:RNA binding; GO:0005488:F:binding;	PF02854:MIF4G; PF07145:PAM2;	SM00543:MIF4G;	IPR003890:MIF4G-like, type 3; IPR009818:Ataxin-2, C-terminal; IPR016021:MIF4-like, type 1/2/3; IPR016024:Armadillo-type fold;
11OOMYC1969	11	12	AastE_5143.1	Ae201684_14542.1,Ae201684_14542.2	CCA24656	EPrPI00000013314	HPar_810812	PITG_07269T0	PPTG_04186T0	PYU1_T011304	Pr_77112T0	Ps_108358T0	SPRG_10244T0		PF00327:Ribosomal_L30; PF08079:Ribosomal_L30_N;		IPR024094:Cytochrome f large domain; IPR018038:Ribosomal protein L30, conserved site; IPR016082:Ribosomal protein L30, ferredoxin-like fold domain; IPR005998:Ribosomal protein L7, eukaryotic; IPR012988:Ribosomal protein L30, N-terminal;
11OOMYC197	11	32	AastE_15084.1,AastE_15085.1,AastE_15086.1,AastE_15087.1	Ae201684_3606.1,Ae201684_7504.1,Ae201684_7505.1,Ae201684_7506.1,Ae201684_7507.1,Ae201684_7508.1,Ae201684_7319.1,Ae201684_7537.1	CCA14529,CCA26890	EPrPI00000016780,EPrPI00000013822	HPar_810830	PITG_07286T0,PITG_07289T0	PPTG_04165T0,PPTG_04169T0	PYU1_T013146	Pr_77130T0,Pr_77134T0	Ps_129234T0,Ps_155701T0	SPRG_03711T0,SPRG_03714T0,SPRG_03720T0,SPRG_03721T0,SPRG_03713T0,SPRG_03722T0	GO:0016773:F:phosphotransferase activity, alcohol group as acceptor; GO:0005543:F:phospholipid binding; GO:0048015:P:phosphatidylinositol-mediated signaling; GO:0005515:F:protein binding; GO:0046854:P:phosphatidylinositol phosphorylation; GO:0016772:F:transferase activity, transferring phosphorus-containing groups; GO:0005488:F:binding;	PF00613:PI3Ka; PF00792:PI3K_C2; PF00169:PH; PF00454:PI3_PI4_kinase; PF00794:PI3K_rbd;	SM00145:Phosphoinositide 3-kinase family, accessory; SM00146:Phosphoinositide 3-kinase, catalytic domain; SM00233:Pleckstrin homology domain; SM00144:PI3-kinase family, Ras-binding domain; SM00142:PI3K_C2;	IPR011009:Protein kinase-like domain; IPR015433:Phosphatidylinositol Kinase; IPR008973:C2 calcium/lipid-binding domain, CaLB; IPR000403:Phosphatidylinositol 3-/4-kinase, catalytic domain; IPR011993:Pleckstrin homology-like domain; IPR002420:Phosphatidylinositol 3-kinase C2 (PI3K C2) domain; IPR016024:Armadillo-type fold; IPR001263:Phosphoinositide 3-kinase, accessory (PIK) domain; IPR000341:Phosp…
11OOMYC1970	11	12	AastE_1172.1	Ae201684_14575.1,Ae201684_14575.2	CCA21903	EPrPI00000019442	HPar_809800	PITG_10289T0	PPTG_00489T0	PYU1_T002921	Pr_96821T0	Ps_109124T0	SPRG_05152T0	GO:0003899:F:DNA-directed RNA polymerase activity; GO:0006351:P:transcription, DNA-dependent; GO:0003677:F:DNA binding;	PF14700:RPOL_N; PF00940:RNA_pol;		IPR024075:DNA-directed RNA polymerase, helix hairpin domain; IPR002092:DNA-directed RNA polymerase, phage-type;
11OOMYC1971	11	12	AastE_6776.1	Ae201684_14666.1,Ae201684_14666.2	CCA17827	EPrPI00000014329	HPar_809245	PITG_12749T0	PPTG_07088T0	PYU1_T014467	Pr_74608T0	Ps_138847T0	SPRG_05187T0	GO:0003682:F:chromatin binding; GO:0003677:F:DNA binding;	PF00249:Myb_DNA-binding;	SM00717:SANT;	IPR006447:Myb domain, plants; IPR001005:SANT/Myb domain; IPR009057:Homeodomain-like; IPR017930:Myb domain;
11OOMYC1974	11	12	AastE_14549.1	Ae201684_156.1,Ae201684_156.2	CCA16383	EPrPI00000024312	HPar_810316	PITG_01878T0	PPTG_01037T0	PYU1_T005868	Pr_73806T0	Ps_137454T0	SPRG_04039T0	GO:0005515:F:protein binding; GO:0005097:F:Rab GTPase activator activity; GO:0032313:P:regulation of Rab GTPase activity;	PF00566:RabGAP-TBC; PF00041:fn3; PF02493:MORN; PF00595:PDZ;	SM00698:MORN; SM00228:PDZ; SM00450:RHOD; SM00164:TBC; SM00060:FN3;	IPR003961:Fibronectin, type III; IPR000195:Rab-GTPase-TBC domain; IPR001763:Rhodanese-like domain; IPR001478:PDZ domain; IPR013783:Immunoglobulin-like fold; IPR003409:MORN motif;
11OOMYC198	11	32	AastE_10469.1,AastE_12066.1	Ae201684_11677.1,Ae201684_11678.1,Ae201684_16621.1,Ae201684_18644.1	CCA14006,CCA17685	EPrPI00000019821,EPrPI00000019617	HPar_809060,HPar_809061,HPar_813449	PITG_01897T0,PITG_04499T0,PITG_21309T0	PPTG_01052T0,PPTG_01069T0,PPTG_18329T0	PYU1_T003849,PYU1_T005810,PYU1_T009921	Pr_71132T0,Pr_72250T0,Pr_71263T0	Ps_109034T0,Ps_108792T0	SPRG_06702T0,SPRG_06707T0,SPRG_18548T0,SPRG_11722T0,SPRG_11723T0	GO:0004407:F:histone deacetylase activity; GO:0016575:P:histone deacetylation;	PF00850:Hist_deacetyl;		IPR023801:Histone deacetylase domain; IPR000286:Histone deacetylase superfamily; IPR003084:Histone deacetylase;
11OOMYC1983	11	12	AastE_7755.1	Ae201684_16881.1,Ae201684_16882.1	CCA26780	EPrPI00000024660	HPar_805319	PITG_04065T0	PPTG_15304T0	PYU1_T013785	Pr_72178T0	Ps_108529T0	SPRG_00265T0	GO:0046168:P:glycerol-3-phosphate catabolic process; GO:0016616:F:oxidoreductase activity, acting on the CH-OH group of donors, NAD or NADP as acceptor; GO:0050662:F:coenzyme binding; GO:0051287:F:NAD binding; GO:0055114:P:oxidation-reduction process; GO:0004367:F:glycerol-3-phosphate dehydrogenase [NAD+] activity; GO:0006072:P:glycerol-3-phosphate metabolic process; GO:0016491:F:oxidoreductase a…	PF01210:NAD_Gly3P_dh_N; PF07479:NAD_Gly3P_dh_C;		IPR013328:Dehydrogenase, multihelical; IPR016040:NAD(P)-binding domain; IPR008927:6-phosphogluconate dehydrogenase, C-terminal-like; IPR006109:Glycerol-3-phosphate dehydrogenase, NAD-dependent, C-terminal; IPR006168:Glycerol-3-phosphate dehydrogenase, NAD-dependent; IPR011128:Glycerol-3-phosphate dehydrogenase, NAD-dependent, N-terminal; IPR017751:Glycerol-3-phosphate dehydrogenase, NAD-dependent…
11OOMYC1985	11	12	AastE_3566.1	Ae201684_1735.1,Ae201684_1735.2	CCA14575	EPrPI00000013621	HPar_812744	PITG_04553T0	PPTG_11232T0	PYU1_T010010	Pr_74913T0	Ps_134539T0	SPRG_03685T0		PF10168:Nup88;		IPR019321:Nucleoporin Nup88;
11OOMYC1986	11	12	AastE_8539.1	Ae201684_1747.1,Ae201684_1747.2	CCA19321	EPrPI00000016239	HPar_805398	PITG_06913T0	PPTG_16616T0	PYU1_T010330	Pr_79895T0	Ps_157284T0	SPRG_03509T0	GO:0016779:F:nucleotidyltransferase activity;	PF03828:PAP_assoc; PF01909:NTP_transf_2;		IPR002934:Nucleotidyl transferase domain; IPR002058:PAP/25A-associated;
11OOMYC1987	11	12	AastE_5024.1	Ae201684_17938.1,Ae201684_17938.2	CCA20510	EPrPI00000021133	HPar_806904	PITG_11802T0	PPTG_04401T0	PYU1_T007291	Pr_96761T0	Ps_138974T0	SPRG_04341T0
11OOMYC1993	11	12	AastE_273.1	Ae201684_18353.1,Ae201684_7857.1	CCA19183	EPrPI00000015675	HPar_803263	PITG_04868T0	PPTG_04703T0	PYU1_T007603	Pr_71317T0	Ps_109355T0	SPRG_08638T0	GO:0005743:C:mitochondrial inner membrane; GO:0005215:F:transporter activity; GO:0055085:P:transmembrane transport; GO:0006810:P:transport;	PF00153:Mito_carr;		IPR023395:Mitochondrial carrier domain; IPR018108:Mitochondrial substrate/solute carrier; IPR002067:Mitochondrial carrier protein; IPR002113:Adenine nucleotide translocator 1;
11OOMYC1996	11	12	AastE_12237.1	Ae201684_18895.1,Ae201684_18895.2	CCA21739	EPrPI00000021704	HPar_811066	PITG_06753T0	PPTG_11020T0	PYU1_T010503	Pr_84454T0	Ps_140840T0	SPRG_22307T0	GO:0005634:C:nucleus; GO:0006355:P:regulation of transcription, DNA-dependent; GO:0003700:F:sequence-specific DNA binding transcription factor activity;	PF08295:Sin3_corepress; PF02671:PAH;	SM00761:HDAC_interact;	IPR003822:Paired amphipathic helix; IPR011539:Rel homology domain; IPR013194:Histone deacetylase interacting;
11OOMYC200	11	32	AastE_14965.1,AastE_14966.1,AastE_418.1,AastE_4640.1,AastE_6200.1	Ae201684_131.1,Ae201684_134.1,Ae201684_6217.1,Ae201684_6217.2,Ae201684_11317.1	CCA19356,CCA23182	EPrPI00000016255,EPrPI00000016257	HPar_810051,HPar_810056	PITG_17007T0,PITG_17013T0,PITG_17008T0	PPTG_17902T0,PPTG_17912T0,PPTG_17903T0	PYU1_T006539,PYU1_T006538	Pr_83116T0,Pr_96524T0	Ps_158132T0,Ps_140327T0	SPRG_06051T0,SPRG_06052T0,SPRG_02119T0,SPRG_08886T0	GO:0016887:F:ATPase activity; GO:0016020:C:membrane; GO:0030244:P:cellulose biosynthetic process; GO:0016760:F:cellulose synthase (UDP-forming) activity; GO:0005524:F:ATP binding; GO:0005515:F:protein binding;	PF00005:ABC_tran; PF13414:TPR_11; PF00535:Glycos_transf_2; PF07699:GCC2_GCC3; PF00515:TPR_1; PF01061:ABC2_membrane; PF13641:Glyco_tranf_2_3; PF03552:Cellulose_synt;	SM00727:Heat shock chaperonin-binding motif; SM00028:Tetratricopeptide repeats;	IPR019734:Tetratricopeptide repeat; IPR005150:Cellulose synthase; IPR003439:ABC transporter-like; IPR001440:Tetratricopeptide TPR-1; IPR009030:Insulin-like growth factor binding protein, N-terminal; IPR011990:Tetratricopeptide-like helical; IPR006636:Heat shock chaperonin-binding; IPR011641:Tyrosine-protein kinase ephrin type A/B receptor-like; IPR013525:ABC-2 type transporter; IPR001173:Glycosyl…
11OOMYC2003	11	12	AastE_7496.1	Ae201684_2786.1,Ae201684_2786.2	CCA26666	EPrPI00000017744	HPar_800463	PITG_17069T0	PPTG_01415T0	PYU1_T008684	Pr_71742T0	Ps_108346T0	SPRG_19862T0	GO:0005515:F:protein binding; GO:0030117:C:membrane coat; GO:0006886:P:intracellular protein transport; GO:0005198:F:structural molecule activity; GO:0030126:C:COPI vesicle coat; GO:0016192:P:vesicle-mediated transport;	PF06957:COPI_C; PF00400:WD40; PF04053:Coatomer_WDAD;	SM00320:WD40 repeats;	IPR011048:Cytochrome cd1-nitrite reductase-like, C-terminal haem d1; IPR006692:Coatomer, WD associated region; IPR016391:Coatomer alpha subunit; IPR019775:WD40 repeat, conserved site; IPR010714:Coatomer, alpha subunit, C-terminal; IPR001680:WD40 repeat; IPR015943:WD40/YVTN repeat-like-containing domain; IPR017986:WD40-repeat-containing domain; IPR020472:G-protein beta WD-40 repeat;
11OOMYC2006	11	12	AastE_11612.1	Ae201684_331.1,Ae201684_332.1	CCA14956	EPrPI00000014580	HPar_804414	PITG_11110T0	PPTG_02259T0	PYU1_T003286	Pr_71221T0	Ps_108701T0	SPRG_06093T0	GO:0003924:F:GTPase activity; GO:0005525:F:GTP binding;	PF00009:GTP_EFTU; PF09173:eIF2_C; PF03144:GTP_EFTU_D2;		IPR027417:P-loop containing nucleoside triphosphate hydrolase; IPR009001:Translation elongation factor EF1A/initiation factor IF2gamma, C-terminal; IPR015256:Translation initiation factor 2, gamma subunit, C-terminal; IPR000795:Elongation factor, GTP-binding domain; IPR009000:Translation elongation/initiation factor/Ribosomal, beta-barrel; IPR004161:Translation elongation factor EFTu/EF1A, domain…
11OOMYC2007	11	12	AastE_11713.1	Ae201684_3377.1,Ae201684_3377.2	CCA19151	EPrPI00000023512	HPar_801876	PITG_19871T0	PPTG_03763T0	PYU1_T008314	Pr_53096T0	Ps_109633T0	SPRG_00678T0	GO:0017111:F:nucleoside-triphosphatase activity; GO:0000166:F:nucleotide binding; GO:0005524:F:ATP binding; GO:0016787:F:hydrolase activity;	PF00004:AAA; PF09336:Vps4_C; PF02359:CDC48_N; PF02933:CDC48_2;	SM01073:CDC48_N; SM01072:CDC48_2; SM00382:AAA;	IPR003960:ATPase, AAA-type, conserved site; IPR027417:P-loop containing nucleoside triphosphate hydrolase; IPR003593:AAA+ ATPase domain; IPR015415:Vps4 oligomerisation, C-terminal; IPR003338:CDC48, N-terminal subdomain; IPR009010:Aspartate decarboxylase-like domain; IPR003959:ATPase, AAA-type, core; IPR005938:ATPase, AAA-type, CDC48; IPR004201:CDC48, domain 2;
11OOMYC2009	11	12	AastE_3297.1	Ae201684_3647.1,Ae201684_6804.1	CCA21880	EPrPI00000020545	HPar_807313	PITG_10524T0	PPTG_08840T0	PYU1_T006706	Pr_84399T0	Ps_138576T0	SPRG_02085T0	GO:0004888:F:transmembrane signaling receptor activity; GO:0007166:P:cell surface receptor signaling pathway; GO:0004190:F:aspartic-type endopeptidase activity; GO:0016020:C:membrane; GO:0006508:P:proteolysis;	PF00026:Asp;		IPR017981:GPCR, family 2-like; IPR001461:Peptidase A1; IPR021109:Aspartic peptidase; IPR001969:Peptidase aspartic, active site;
11OOMYC201	11	32	AastE_15248.1,AastE_15575.1,AastE_3243.1,AastE_3716.1	Ae201684_14476.1,Ae201684_8430.1,Ae201684_8431.1	CCA19369,CCA26604,CCA27796	EPrPI00000022015,EPrPI00000023281,EPrPI00000024465	HPar_810040,HPar_813434,HPar_813435,HPar_810039	PITG_09963T0,PITG_09964T0,PITG_16984T0	PPTG_12937T0,PPTG_12938T0,PPTG_16268T0	PYU1_T006496	Pr_76907T0,Pr_76908T0,Pr_83142T0	Ps_140288T0	SPRG_05124T0,SPRG_06590T0,SPRG_06591T0,SPRG_08607T0	GO:0005515:F:protein binding; GO:0030244:P:cellulose biosynthetic process; GO:0016760:F:cellulose synthase (UDP-forming) activity; GO:0016020:C:membrane; GO:0005543:F:phospholipid binding;	PF03552:Cellulose_synt; PF00169:PH; PF13632:Glyco_trans_2_3;	SM00233:PH;	IPR011993:Pleckstrin homology-like domain; IPR001849:Pleckstrin homology domain; IPR005150:Cellulose synthase;
11OOMYC2010	11	12	AastE_2761.1	Ae201684_3863.1,Ae201684_3863.2	CCA21749	EPrPI00000016527	HPar_805420	PITG_06899T0	PPTG_06108T0	PYU1_T010346	Pr_79883T0	Ps_144467T0	SPRG_05272T0	GO:0005515:F:protein binding;	PF00595:PDZ;	SM00228:Domain present in PSD-95, Dlg, and ZO-1/2;	IPR001478:PDZ domain;
11OOMYC2012	11	12	AastE_3130.1	Ae201684_3872.1,Ae201684_3966.1	CCA21034	EPrPI00000014176	HPar_803438	PITG_16365T0	PPTG_15026T0	PYU1_T012679	Pr_95680T0	Ps_158653T0	SPRG_04152T0	GO:0005085:F:guanyl-nucleotide exchange factor activity; GO:0035023:P:regulation of Rho protein signal transduction; GO:0005543:F:phospholipid binding; GO:0005089:F:Rho guanyl-nucleotide exchange factor activity; GO:0046872:F:metal ion binding; GO:0005515:F:protein binding; GO:0035556:P:intracellular signal transduction;	PF00169:PH; PF00621:RhoGEF; PF01363:FYVE;	SM00325:Guanine nucleotide exchange factor for Rho/R; SM00064:Protein present in Fab1, YOTB, Vac1, and EEA; SM00233:Pleckstrin homology domain;	IPR011011:Zinc finger, FYVE/PHD-type; IPR011993:Pleckstrin homology-like domain; IPR013083:Zinc finger, RING/FYVE/PHD-type; IPR000306:FYVE zinc finger; IPR000219:Dbl homology (DH) domain; IPR017455:Zinc finger, FYVE-related; IPR001849:Pleckstrin homology domain; IPR001331:Guanine-nucleotide dissociation stimulator, CDC24, conserved site;
11OOMYC2013	11	12	AastE_5704.1	Ae201684_419.1,Ae201684_420.1	CCA23572	EPrPI00000023012	HPar_807348	PITG_10462T0	PPTG_08785T0	PYU1_T006745	Pr_82040T0	Ps_141796T0	SPRG_01860T0	GO:0005515:F:protein binding; GO:0005543:F:phospholipid binding;	PF01237:Oxysterol_BP; PF01852:START; PF00169:PH;	SM00233:Pleckstrin homology domain;	IPR023393:START-like domain; IPR000648:Oxysterol-binding protein; IPR011993:Pleckstrin homology-like domain; IPR002913:START domain; IPR001849:Pleckstrin homology domain;
11OOMYC2015	11	12	AastE_205.1	Ae201684_4491.1,Ae201684_4491.2	CCA17759	EPrPI00000020006	HPar_802707	PITG_14639T0	PPTG_13885T0	PYU1_T007877	Pr_75060T0	Ps_133120T0	SPRG_19984T0	GO:0030170:F:pyridoxal phosphate binding; GO:0009089:P:lysine biosynthetic process via diaminopimelate; GO:0009058:P:biosynthetic process; GO:0003824:F:catalytic activity; GO:0008839:F:4-hydroxy-tetrahydrodipicolinate reductase; GO:0055114:P:oxidation-reduction process;	PF05173:DapB_C; PF01113:DapB_N; PF00155:Aminotran_1_2;		IPR022663:Dihydrodipicolinate reductase, C-terminal; IPR004839:Aminotransferase, class I/classII; IPR016040:NAD(P)-binding domain; IPR000846:Dihydrodipicolinate reductase, N-terminal; IPR015421:Pyridoxal phosphate-dependent transferase, major region, subdomain 1; IPR022664:Dihydrodipicolinate reductase, conserved site; IPR015422:Pyridoxal phosphate-dependent transferase, major region, subdomain 2…
11OOMYC2021	11	12	AastE_1108.1	Ae201684_5417.1,Ae201684_5417.2	CCA20294	EPrPI00000014462	HPar_804036	PITG_04453T0	PPTG_07483T0	PYU1_T012522	Pr_79128T0	Ps_137708T0	SPRG_19424T0	GO:0005515:F:protein binding;	PF02845:CUE;	SM00546:CUE;	IPR009060:UBA-like; IPR003892:Ubiquitin system component Cue;
11OOMYC2022	11	12	AastE_1702.1	Ae201684_5449.1,Ae201684_5449.2	CCA22806	EPrPI00000020519	HPar_812266	PITG_02621T0	PPTG_05362T0	PYU1_T004490	Pr_71525T0	Ps_109608T0	SPRG_02402T0	GO:0006221:P:pyrimidine nucleotide biosynthetic process; GO:0003883:F:CTP synthase activity;	PF06418:CTP_synth_N; PF00117:GATase;		IPR017926:Glutamine amidotransferase; IPR004468:CTP synthase; IPR027417:P-loop containing nucleoside triphosphate hydrolase; IPR017456:CTP synthase, N-terminal;
11OOMYC2023	11	12	AastE_9320.1	Ae201684_554.1,Ae201684_554.2	CCA14018	EPrPI00000013709	HPar_808991	PITG_01996T0	PPTG_01177T0	PYU1_T005796	Pr_94760T0	Ps_137198T0	SPRG_03817T0	GO:0005515:F:protein binding;	PF00515:TPR_1; PF13371:TPR_9; PF13174:TPR_6; PF13181:TPR_8; PF13414:TPR_11; PF07719:TPR_2; PF13176:TPR_7; PF14559:TPR_19;	SM00028:TPR;	IPR019734:Tetratricopeptide repeat; IPR013105:Tetratricopeptide TPR2; IPR013026:Tetratricopeptide repeat-containing domain; IPR011990:Tetratricopeptide-like helical; IPR001440:Tetratricopeptide TPR-1;
11OOMYC2024	11	12	AastE_671.1	Ae201684_5554.1,Ae201684_5555.1	CCA16622	EPrPI00000019445	HPar_814462	PITG_16937T0	PPTG_12214T0	PYU1_T009766	Pr_75375T0	Ps_139243T0	SPRG_19385T0	GO:0004326:F:tetrahydrofolylpolyglutamate synthase activity; GO:0005524:F:ATP binding; GO:0009058:P:biosynthetic process; GO:0016874:F:ligase activity; GO:0009396:P:folic acid-containing compound biosynthetic process;	PF08245:Mur_ligase_M;		IPR001645:Folylpolyglutamate synthetase; IPR013221:Mur ligase, central; IPR018109:Folylpolyglutamate synthetase, conserved site; IPR004101:Mur ligase, C-terminal;
11OOMYC2026	11	12	AastE_9749.1	Ae201684_5915.1,Ae201684_5915.2	CCA28009	EPrPI00000018461	HPar_808543	PITG_17489T0	PPTG_09203T0	PYU1_T005960	Pr_81627T0	Ps_130509T0	SPRG_22054T0	GO:0005515:F:protein binding;	PF00595:PDZ;	SM00228:Domain present in PSD-95, Dlg, and ZO-1/2;	IPR001478:PDZ domain;
11OOMYC2030	11	12	AastE_1891.1	Ae201684_6479.1,Ae201684_6479.2	CCA21299	EPrPI00000013487	HPar_801471	PITG_00065T0	PPTG_18863T0	PYU1_T012824	Pr_73497T0	Ps_141864T0	SPRG_02794T0	GO:0005488:F:binding;	PF08167:RIX1;		IPR016024:Armadillo-type fold; IPR011989:Armadillo-like helical;
11OOMYC2032	11	12	AastE_4406.1	Ae201684_6620.1,Ae201684_6620.2	CCA14872	EPrPI00000014525	HPar_802878	PITG_05433T0	PPTG_02599T0	PYU1_T005469	Pr_73237T0	Ps_129796T0	SPRG_07487T0	GO:0003677:F:DNA binding; GO:0006355:P:regulation of transcription, DNA-dependent; GO:0003676:F:nucleic acid binding; GO:0005634:C:nucleus;	PF07842:GCFC; PF01585:G-patch;	SM00443:G_patch;	IPR022783:GC-rich sequence DNA-binding factor domain; IPR024933:Septin and tuftelin interacting protein; IPR000467:G-patch domain;
11OOMYC2035	11	12	AastE_279.1	Ae201684_6952.1,Ae201684_6952.2	CCA19342	EPrPI00000014076	HPar_810493	PITG_07031T0	PPTG_16500T0	PYU1_T010644	Pr_79994T0	Ps_138703T0	SPRG_00324T0	GO:0004725:F:protein tyrosine phosphatase activity; GO:0008138:F:protein tyrosine/serine/threonine phosphatase activity; GO:0006470:P:protein dephosphorylation; GO:0016311:P:dephosphorylation; GO:0016791:F:phosphatase activity;	PF00782:DSPc;	SM00195:DSPc;	IPR016130:Protein-tyrosine phosphatase, active site; IPR024950:Dual specificity phosphatase; IPR000387:Protein-tyrosine/Dual specificity phosphatase; IPR000340:Dual specificity phosphatase, catalytic domain; IPR020422:Dual specificity phosphatase, subgroup, catalytic domain; IPR020417:Atypical dual specificity phosphatase;
11OOMYC204	11	32	AastE_10785.1,AastE_11697.1,AastE_11762.1	Ae201684_7275.1,Ae201684_7295.1,Ae201684_7281.1	CCA14527,CCA26891,CCA26892,CCA26893,CCA26896,CCA26897,CCA26898,CCA26900,CCA26901,CCA26902	EPrPI00000019055	HPar_813661	PITG_07077T0,PITG_07076T0	PPTG_04371T0,PPTG_04370T0,PPTG_04369T0	PYU1_T011289,PYU1_T011288	Pr_79169T0,Pr_79168T0	Ps_142935T0	SPRG_02718T0,SPRG_09246T0,SPRG_14300T0,SPRG_15181T0	GO:0006813:P:potassium ion transport; GO:0016020:C:membrane; GO:0005249:F:voltage-gated potassium channel activity; GO:0005509:F:calcium ion binding; GO:0055085:P:transmembrane transport; GO:0005216:F:ion channel activity; GO:0006811:P:ion transport;	PF07885:Ion_trans_2; PF13499:EF-hand_7; PF00027:cNMP_binding; PF03062:MBOAT; PF00520:Ion_trans;	SM00054:EF-hand, calcium binding motif; SM00100:Cyclic nucleotide-monophosphate binding doma;	IPR013099:Two pore domain potassium channel domain; IPR004299:Membrane bound O-acyl transferase, MBOAT; IPR000595:Cyclic nucleotide-binding domain; IPR011992:EF-hand domain pair; IPR005821:Ion transport domain; IPR018490:Cyclic nucleotide-binding-like; IPR018247:EF-Hand 1, calcium-binding site; IPR002048:EF-hand domain; IPR003938:Potassium channel, voltage-dependent, EAG/ELK/ERG; IPR014710:RmlC-l…
11OOMYC2041	11	12	AastE_2655.1	Ae201684_8486.1,Ae201684_8486.2	CCA17595	EPrPI00000015536	HPar_803956	PITG_08381T0	PPTG_13740T0	PYU1_T002312	Pr_74063T0	Ps_137040T0	SPRG_06012T0		PF10505:NARG2_C;		IPR019535:NMDA receptor-regulated gene protein 2, C-terminal;
11OOMYC2042	11	12	AastE_11443.1	Ae201684_8566.1,Ae201684_8566.2	CCA22423	EPrPI00000013513	HPar_802060	PITG_03454T0	PPTG_14757T0	PYU1_T002383	Pr_94361T0	Ps_134135T0	SPRG_02343T0		PF13398:Peptidase_M50B;
11OOMYC2048	11	12	AastE_1540.1	Ae201684_7892.1	CCA13893,CCA13894	EPrPI00000020540	HPar_813776	PITG_09988T0	PPTG_11717T0	PYU1_T011024	Pr_49456T0	Ps_113912T0	SPRG_00033T0	GO:0003676:F:nucleic acid binding; GO:0003677:F:DNA binding; GO:0005488:F:binding; GO:0005515:F:protein binding; GO:0005524:F:ATP binding; GO:0004386:F:helicase activity;	PF02985:HEAT; PF00271:Helicase_C; PF12054:DUF3535; PF00176:SNF2_N;	SM00487:DEAD-like helicases superfamily; SM00490:helicase superfamily c-terminal domain;	IPR001650:Helicase, C-terminal; IPR011989:Armadillo-like helical; IPR022707:Domain of unknown function DUF3535; IPR000330:SNF2-related; IPR027417:P-loop containing nucleoside triphosphate hydrolase; IPR021133:HEAT, type 2; IPR000357:HEAT; IPR014001:Helicase, superfamily 1/2, ATP-binding domain; IPR016024:Armadillo-type fold;
11OOMYC2049	11	12	AastE_7092.1	Ae201684_7067.1	CCA13951,CCA13952	EPrPI00000017540	HPar_809638	PITG_10081T0	PPTG_11810T0	PYU1_T010897	Pr_80200T0	Ps_131734T0	SPRG_00401T0	GO:0005524:F:ATP binding; GO:0003824:F:catalytic activity; GO:0005674:C:transcription factor TFIIF complex; GO:0006367:P:transcription initiation from RNA polymerase II promoter;	PF02270:TFIIF_beta;		IPR003196:Transcription initiation factor IIF, beta subunit; IPR011039:Transcription Factor IIF, Rap30/Rap74, interaction; IPR011991:Winged helix-turn-helix DNA-binding domain;
11OOMYC205	11	32	AastE_11901.1	Ae201684_4716.2	CCA21451,CCA23345	EPrPI00000019354,EPrPI00000023049	HPar_807678,HPar_807704,HPar_807703,HPar_814678,HPar_807677	PITG_13826T0,PITG_23006T0	PPTG_09315T0,PPTG_09317T0,PPTG_09318T0,PPTG_09320T0,PPTG_09321T0,PPTG_09332T0,PPTG_09319T0	PYU1_T006212,PYU1_T006220	Pr_76717T0,Pr_76719T0,Pr_76724T0,Pr_81728T0,Pr_81726T0	Ps_130365T0,Ps_130388T0,Ps_130389T0,Ps_130393T0	SPRG_12068T0	GO:0016020:C:membrane; GO:0007165:P:signal transduction; GO:0006281:P:DNA repair; GO:0000155:F:phosphorelay sensor kinase activity; GO:0016310:P:phosphorylation; GO:0004871:F:signal transducer activity; GO:0006355:P:regulation of transcription, DNA-dependent; GO:0003677:F:DNA binding; GO:0016772:F:transferase activity, transferring phosphorus-containing groups; GO:0000156:F:phosphorelay response …	PF02518:HATPase_c; PF08448:PAS_4; PF00512:HisKA; PF01627:Hpt; PF00072:Response_reg; PF00989:PAS; PF13426:PAS_9;	SM00086:Motif C-terminal to PAS motifs (likely to c; SM00387:Histidine kinase-like ATPases; SM00091:PAS domain; SM00448:cheY-homologous receiver domain; SM00073:HPT; SM00388:His Kinase A (phosphoacceptor) domain; SM00278:HhH1;	IPR005467:Signal transduction histidine kinase, core; IPR001610:PAC motif; IPR003594:Histidine kinase-like ATPase, ATP-binding domain; IPR009082:Signal transduction histidine kinase, homodimeric domain; IPR013656:PAS fold-4; IPR011006:CheY-like superfamily; IPR008207:Signal transduction histidine kinase, phosphotransfer (Hpt) domain; IPR001789:Signal transduction response regulator, receiver doma…
11OOMYC2050	11	12	AastE_3309.1	Ae201684_639.1	CCA13973,CCA16370	EPrPI00000014657	HPar_811786	PITG_02031T0	PPTG_11923T0	PYU1_T005753	Pr_77248T0	Ps_143980T0	SPRG_03834T0	GO:0046872:F:metal ion binding; GO:0005515:F:protein binding;	PF01363:FYVE;	SM00248:ANK;	IPR002110:Ankyrin repeat; IPR017455:Zinc finger, FYVE-related; IPR011011:Zinc finger, FYVE/PHD-type; IPR020683:Ankyrin repeat-containing domain; IPR000306:FYVE zinc finger; IPR013083:Zinc finger, RING/FYVE/PHD-type;
[truncated: 20,982 more rows]

## Sheet: ST1f_AeAa_secretomes_ID
ST1f: AphanoDB v2.0 accession number of A. euteiches and A. astaci genes encoding predicted secreted proteins without transmembrane domain
[truncated: 1,241 more rows]

## Sheet: ST1g_AeAa_GO_secretomes
ST1g: GO terms distributions (Molecular Function) of A. euteiches and A. astaci secretomes
[truncated: 15 more rows]

[truncated: 4 more sheets: ST1h_AeAa specific secretomes , ST1i_CAZYome, ST1j_Pectate Lyase Ae, ST1k_CRN and CRN-like]
