# Supplementary material for: Genomics analysis of Aphanomyces spp. identifies a new class of oomycete effector associated with host adaptation
Source: BMC Biol. 2018 Apr 18;16:43. doi: 10.1186/s12915-018-0508-5 (PMC5907361; doi:10.1186/s12915-018-0508-5)
Supplement: Supplementary file 3 — ST2. A. euteiches expression analysis. 2a. Statistics of RNA-seq experiments. 2b. Percentage of up- and downregulated A. euteiches genes. 2c. Overrepresented GO terms in zoospores vs mycelium. 2d. Overrepresented GO terms at 3 dpi vs mycelium. 2e. Overrepresented GO terms at 9 dpi vs mycelium. 2f. Expression data for heatmap construction (GH). 2g. Expression data for heatmap construction (PL). 2h. Expression data for heatmap construction (proteases). 2i. Expression data for heatmap construction (CE). 2j. Expression data for heatmap construction (CBM). 2k. Expression data for heatmap construction (protease inhibitor). (XLSX 131 kb) [file 12915_2018_508_MOESM3_ESM.xlsx]

## Sheet: ST2a_RNAseq statistics
ST2a: Statitics of RNAseq analysis performed on A. euteiches in interaction with M. truncatula roots
Experiment	Repeats	Total of reads (nb)	Mapped uniquely to Ae gene* (nb reads)	Mapped uniquely to intergenic region* (nb reads)	Mapped in broken pairs (nb of reads)	Not mapped (nb of reads)	Mapped to Ae gene (%)
zoospore	Zoo1	49680818	33870058	3959356	3385797	6155341	68.1753
	Zoo2	54817584	37236376	4472014	3810463	6998317	67.9278
	Zoo3	49353624	34288112	3506988	3444844	6123108	69.4744
Mycelium	Myc1	49200142	36342808	1751588	3481301	5405423	73.8673
	Myc2	54085718	39497982	2217078	3807857	6053801	73.0285
	Myc3	53756622	39871972	1890906	3820482	5852526	74.1713
Interaction, 1 dpi	T1.1	50955286	359762	17896	64982	50486774	0.706035
	T1.2	53674352	134902	6662	31471	53492091	0.251334
	T1.3	61799688	233756	11820	39578	61497624	0.378248
Interaction, 3 dpi	T3.1	56364004	4366202	299636	424275	50944503	7.74644
	T3.2	67684922	8258582	448014	797125	57500955	12.2015
	T3.3	70570738	4080878	231476	393669	65534173	5.78268
Interaction, 9 dpi	T9.1	58388928	7035420	398134	695271	49664931	12.0492
	T9.2	46098516	4454070	244014	431437	40588695	9.66207
	T9.3	50277892	6028978	329428	616826	42836072	11.9913
mapping performed with CLC workbench as reported in Material and Method
* mapped in pairs

## Sheet: ST2b_DE Ae genes
ST2b : Percentage of up- and downregulated A. euteiches genes
	Zoo-Myc	Zoo-t3	Zoo-t9	t3-Myc	t9-Myc	t9-t3
No DE	63.4	63.1	63.8	88.9	89.6	96.8
Up	23.7	22.8	22.5	6.8	6	1.3
Down	12.9	14.1	13.7	4.3	4.4	1.9
Zoo: zoopore
Myc: in vitro grown mycelium
t3,t9 : days post Medicago truncatula inoculation
Up: upregulated genes; Down: downregulated genes; No DE: No differential expression

## Sheet: ST2c_GO Zoo vs MYC
ST2c: Overrepresented GO terms in zoopores samples compared to mycelium samples
GO ID	Ontology	Term	Annotated	Significant	Expected	classicFisher
GO:0005515	MF	protein binding	1338	369	275.25	2e-12
GO:0003777	MF	microtubule motor activity	77	43	15.84	8.3e-12
GO:0005216	MF	ion channel activity	67	38	13.78	7.4e-11
GO:0015267	MF	channel activity	67	38	13.78	7.4e-11
GO:0022803	MF	passive transmembrane transporter activity	67	38	13.78	7.4e-11
GO:0022838	MF	substrate-specific channel activity	67	38	13.78	7.4e-11
GO:0003774	MF	motor activity	111	47	22.83	1.3e-07
GO:0005488	MF	binding	3910	872	804.36	6.3e-06
GO:0022891	MF	substrate-specific transmembrane transporter	215	71	44.23	9.5e-06
GO:0015075	MF	ion transmembrane transporter activity	200	67	41.14	1e-05
GO:0030246	MF	carbohydrate binding	103	40	21.19	1.4e-05
GO:0001871	MF	pattern binding	87	35	17.9	2e-05
GO:0030247	MF	polysaccharide binding	87	35	17.9	2e-05
GO:0030248	MF	cellulose binding	87	35	17.9	2e-05
GO:0004553	MF	hydrolase activity, hydrolyzing O-glycosyl compounds	232	73	47.73	4.6e-05
GO:0022892	MF	substrate-specific transporter activity	232	73	47.73	4.6e-05
GO:0016798	MF	hydrolase activity, acting on glycosyl bonds	234	73	48.14	6.3e-05
GO:0004252	MF	serine-type endopeptidase activity	99	35	20.37	0.00042
GO:0030570	MF	pectate lyase activity	14	9	2.88	0.00047
GO:0016837	MF	carbon-oxygen lyase activity	17	10	3.5	0.00061
GO:0006928	BP	movement of cell or subcellular component	81	47	15.86	1.4e-14
GO:0007017	BP	microtubule-based process	98	53	19.19	1.6e-14
GO:0007018	BP	microtubule-based movement	79	45	15.47	1.3e-13
GO:0007154	BP	cell communication	224	78	43.87	2.7e-08
GO:0044763	BP	single-organism cellular process	1331	322	260.66	3.3e-07
GO:0007165	BP	signal transduction	133	50	26.05	7.2e-07
GO:0023052	BP	signaling	134	50	26.24	9.4e-07
GO:0044700	BP	single organism signaling	134	50	26.24	9.4e-07
GO:0006811	BP	ion transport	193	65	37.8	1.6e-06
GO:0007155	BP	cell adhesion	10	8	1.96	6.5e-05
GO:0022610	BP	biological adhesion	10	8	1.96	6.5e-05
GO:0051716	BP	cellular response to stimulus	184	56	36.03	0.00022
GO:1902578	BP	single-organism localization	578	145	113.19	0.00029
GO:0051179	BP	localization	710	173	139.04	0.00035
GO:0044765	BP	single-organism transport	572	143	112.02	0.00038
GO:0007186	BP	G-protein coupled receptor signaling pathway	23	12	4.5	0.00047
GO:0006810	BP	transport	706	171	138.26	0.00053
GO:0051234	BP	establishment of localization	708	171	138.65	0.00061
GO:0007166	BP	cell surface receptor signaling pathway	24	12	4.7	0.00077
GO:0006813	BP	potassium ion transport	11	7	2.15	0.0017
GO:0055085	BP	transmembrane transport	438	109	85.78	0.00242
GO:0005975	BP	carbohydrate metabolic process	336	86	65.8	0.00303
GO:0044699	BP	single-organism process	1909	409	373.85	0.00393
GO:0015074	BP	DNA integration	58	20	11.36	0.00526
GO:0006464	BP	cellular protein modification process	720	165	141	0.00857
GO:0036211	BP	protein modification process	720	165	141	0.00857
GO:0005875	CC	microtubule associated complex	86	49	18.92	5.4e-13
GO:0015630	CC	microtubule cytoskeleton	92	50	20.24	3.6e-12
GO:0030286	CC	dynein complex	16	15	3.52	1.4e-09
GO:0044430	CC	cytoskeletal part	130	54	28.6	1.6e-07
GO:0005856	CC	cytoskeleton	143	57	31.46	4e-07
GO:0005576	CC	extracellular region	117	46	25.74	9.2e-06
GO:0016491	MF	oxidoreductase activity	574	140	75.91	1.6e-14
GO:0003824	MF	catalytic activity	3593	554	475.16	1.2e-09
GO:0016798	MF	hydrolase activity, acting on glycosyl bonds	234	57	30.95	1.9e-06
GO:0004553	MF	hydrolase activity, hydrolyzing O-glycosyl compounds	232	56	30.68	3.1e-06
GO:0016616	MF	oxidoreductase activity, acting on the CH-OH group of donors, NAD or NADP as acceptor	51	19	6.74	1.2e-05
GO:0004222	MF	metalloendopeptidase activity	49	18	6.48	2.6e-05
GO:0016614	MF	oxidoreductase activity, acting on CH-OH group of donors	59	20	7.8	3.7e-05
GO:0048037	MF	cofactor binding	166	40	21.95	8.4e-05
GO:0008233	MF	peptidase activity	346	70	45.76	0.00012
GO:0070011	MF	peptidase activity	340	69	44.96	0.00012
GO:0016705	MF	oxidoreductase activity	121	31	16	0.00016
GO:0003746	MF	translation elongation factor	6	5	0.79	0.00021
GO:0008237	MF	metallopeptidase activity	72	21	9.52	0.00027
GO:0050662	MF	coenzyme binding	127	31	16.8	0.00041
GO:0008236	MF	serine-type peptidase activity	157	36	20.76	0.00053
GO:0017171	MF	serine hydrolase activity	157	36	20.76	0.00053
GO:0004175	MF	endopeptidase activity	197	42	26.05	0.00094
GO:0055114	BP	oxidation-reduction process	477	120	70.72	2.1e-10
GO:0044710	BP	single-organism metabolic process	956	188	141.73	2.2e-06
GO:0008152	BP	metabolic process	3222	518	477.66	4.1e-05
GO:0006082	BP	organic acid metabolic process	173	44	25.65	0.00013
GO:0019752	BP	carboxylic acid metabolic process	173	44	25.65	0.00013
GO:0043436	BP	oxoacid metabolic process	173	44	25.65	0.00013
GO:0005975	BP	carbohydrate metabolic process	336	73	49.81	0.00026
GO:0006091	BP	generation of precursor metabolites and energy	19	9	2.82	0.00075
GO:0005576	CC	extracellular region	117	29	14.95	0.00019
GO:0016020	CC	membrane	975	148	124.57	0.00089
All GO terms with p<0,001, MF: Molecular Function; BP: Biological Process; CC: Cellular Compartment
Orange: overrepresented in upregulated genes
Blue: overrepresented in downregulated genes

## Sheet: ST2d_GO 3dpi vs MYC
ST2d: Overrepresented GO terms in 3dpi samples compared to mycelium samples
GO ID	Ontology	Term	Annotated	Significant	Expected	classicFisher
GO:0001871	MF	pattern binding	87	57	6.6	< 1E-30
GO:0030247	MF	polysaccharide binding	87	57	6.6	< 1E-30
GO:0030248	MF	cellulose binding	87	57	6.6	< 1E-30
GO:0030246	MF	carbohydrate binding	103	61	7.81	< 1E-30
GO:0004553	MF	hydrolase activity, hydrolyzing O-glycosyl compounds	232	87	17.6	< 1E-30
GO:0016798	MF	hydrolase activity, acting on glycosyl bonds	234	87	17.75	< 1E-30
GO:0004252	MF	serine-type endopeptidase activity	99	46	7.51	3.6e-26
GO:0016787	MF	hydrolase activity	1397	203	105.99	2.8e-25
GO:0008236	MF	serine-type peptidase activity	157	54	11.91	7.4e-23
GO:0017171	MF	serine hydrolase activity	157	54	11.91	7.4e-23
GO:0070011	MF	peptidase activity	340	77	25.79	1.6e-19
GO:0008233	MF	peptidase activity	346	77	26.25	4.8e-19
GO:0016837	MF	carbon-oxygen lyase activity, acting on polysaccharides	17	15	1.29	1.5e-15
GO:0004175	MF	endopeptidase activity	197	50	14.95	5.4e-15
GO:0030570	MF	pectate lyase activity	14	12	1.06	2.5e-12
GO:0004650	MF	polygalacturonase activity	12	11	0.91	4.8e-12
GO:0016835	MF	carbon-oxygen lyase activity	38	16	2.88	4.4e-09
GO:0003824	MF	catalytic activity	3593	328	272.59	3.7e-08
GO:0005310	MF	dicarboxylic acid transmembrane	23	9	1.74	2.4e-05
GO:0017153	MF	sodium dicarboxylate symporter activity	23	9	1.74	2.4e-05
GO:0005342	MF	organic acid transmembrane transporter activity	24	9	1.82	3.6e-05
GO:0005343	MF	organic acid sodium symporter activity	24	9	1.82	3.6e-05
GO:0008514	MF	organic anion transmembrane transporter activity	24	9	1.82	3.6e-05
GO:0015081	MF	sodium ion transmembrane transporter activity	24	9	1.82	3.6e-05
GO:0015296	MF	anion cation symporter activity	24	9	1.82	3.6e-05
GO:0015370	MF	solute sodium symporter activity	24	9	1.82	3.6e-05
GO:0046943	MF	carboxylic acid transmembrane transporter activity	24	9	1.82	3.6e-05
GO:0001071	MF	nucleic acid binding transcription factor activity	74	16	5.61	0.0001
GO:0003700	MF	sequence-specific DNA binding, transcription factor activity	74	16	5.61	0.0001
GO:0043565	MF	sequence-specific DNA binding	74	16	5.61	0.0001
GO:0008238	MF	exopeptidase activity	68	15	5.16	0.00013
GO:0004180	MF	carboxypeptidase activity	43	11	3.26	0.00026
GO:0005506	MF	iron ion binding	97	18	7.36	0.0003
GO:0004181	MF	metallocarboxypeptidase activity	14	6	1.06	0.00033
GO:0008235	MF	metalloexopeptidase activity	14	6	1.06	0.00033
GO:0015293	MF	symporter activity	31	9	2.35	0.00034
GO:0015294	MF	solute cation symporter activity	31	9	2.35	0.00034
GO:0016829	MF	lyase activity	98	18	7.43	0.00034
GO:0022804	MF	active transmembrane transporter activity	185	27	14.04	0.00068
GO:0022857	MF	transmembrane transporter activity	410	49	31.11	0.00079
GO:0005215	MF	transporter activity	455	53	34.52	0.00088
GO:0005975	BP	carbohydrate metabolic process process	336	94	29.44	2.1e-27
GO:0006508	BP	proteolysis	371	78	32.51	1.5e-14
GO:0006835	BP	dicarboxylic acid transport transport	23	9	2.02	7.5e-05
GO:0015711	BP	organic anion transport	24	9	2.1	0.00011
GO:0015849	BP	organic acid transport	24	9	2.1	0.00011
GO:0046942	BP	carboxylic acid transport	24	9	2.1	0.00011
GO:0005576	CC	extracellular region	117	72	11.81	<1e-30
GO:0016705	MF	oxidoreductase activity, acting on paired donors, with incorporation or reduction of molecular oxygen	121	15	4.1	1.2e-05
GO:0046873	MF	metal ion transmembrane transporter	86	12	2.91	2.8e-05
GO:0016491	MF	oxidoreductase activity	574	37	19.44	8.1e-05
GO:0016701	MF	oxidoreductase activity, acting on single donors with incorporation of molecular oxygen	15	5	0.51	9.7e-05
GO:0022857	MF	transmembrane transporter activity	410	28	13.88	0.00026
GO:0005215	MF	transporter activity	455	30	15.41	0.00028
GO:0016702	MF	oxidoreductase activity, acting on single donors with incorporation of molecular oxygen	12	4	0.41	0.00051
GO:0022890	MF	inorganic cation transmembrane transporter activity	117	12	3.96	0.00056
GO:0030001	BP	metal ion transport	62	10	2.28	7.1e-05
GO:0055085	BP	transmembrane transport	438	30	16.13	0.00051
GO:0006952	BP	defense response	13	4	0.48	0.00098
GO:0009405	BP	pathogenesis	13	4	0.48	0.00098
GO:0051704	BP	multi-organism process	13	4	0.48	0.00098
All GO terms with p<0,001, MF: Molecular Function; BP: Biological Process; CC: Cellular Compartment
Orange: overrepresented in upregulated genes
Blue: overrepresented in downregulated genes

## Sheet: ST2e_GO 9dpi vs MYC
ST2e: Overrepresented GO terms in 9dpi samples compared to mycelium samples
GO ID	Ontology	Term	Annotated	Significant	Expected	classicFisher
GO:0030246	MF	carbohydrate binding	103	47	6.61	1.4e-29
GO:0001871	MF	pattern binding	87	43	5.59	6.1e-29
GO:0030247	MF	polysaccharide binding	87	43	5.59	6.1e-29
GO:0030248	MF	cellulose binding	87	43	5.59	6.1e-29
GO:0004252	MF	serine-type endopeptidase activity	99	43	6.36	5e-26
GO:0004553	MF	hydrolase activity, hydrolyzing O-glycosyl compounds	232	64	14.9	3.6e-25
GO:0016798	MF	hydrolase activity, acting on glycosyl bonds	234	64	15.02	6.1e-25
GO:0008236	MF	serine-type peptidase activity	157	51	10.08	1e-23
GO:0017171	MF	serine hydrolase activity	157	51	10.08	1e-23
GO:0016787	MF	hydrolase activity	1397	174	89.7	2.2e-22
GO:0070011	MF	peptidase activity	340	66	21.83	5.4e-17
GO:0008233	MF	peptidase activity	346	66	22.22	1.4e-16
GO:0004175	MF	endopeptidase activity	197	44	12.65	8.4e-14
GO:0016837	MF	carbon-oxygen lyase activity, acting on polysaccharides	17	13	1.09	4.9e-13
GO:0004650	MF	polygalacturonase activity	12	11	0.77	7.6e-13
GO:0030570	MF	pectate lyase activity	14	10	0.9	8.5e-10
GO:0016835	MF	carbon-oxygen lyase activity	38	13	2.44	3.2e-07
GO:0005215	MF	transporter activity	455	57	29.21	4.5e-07
GO:0003824	MF	catalytic activity	3593	276	230.7	1.1e-06
GO:0022804	MF	active transmembrane transporter activity	185	29	11.88	5.4e-06
GO:0022857	MF	transmembrane transporter activity	410	49	26.32	1.2e-05
GO:0005506	MF	iron ion binding	97	18	6.23	3.5e-05
GO:0020037	MF	heme binding	99	18	6.36	4.7e-05
GO:0005310	MF	dicarboxylic acid transmembrane transmembrane	23	8	1.48	5.6e-05
GO:0017153	MF	sodium dicarboxylate symporter activity	23	8	1.48	5.6e-05
GO:0015077	MF	monovalent inorganic cation transmembrane transporter activity	66	14	4.24	5.7e-05
GO:0046906	MF	tetrapyrrole binding	101	18	6.48	6.2e-05
GO:0042626	MF	ATPase activity, coupled to transmembrane movement of substances	111	19	7.13	6.9e-05
GO:0043492	MF	ATPase activity, coupled to movement of substances	111	19	7.13	6.9e-05
GO:0005342	MF	organic acid transmembrane transporter activity	24	8	1.54	7.9e-05
GO:0005343	MF	organic acid sodium symporter activity	24	8	1.54	7.9e-05
GO:0008514	MF	organic anion transmembrane transporter activity	24	8	1.54	7.9e-05
GO:0015081	MF	sodium ion transmembrane transporter activity	24	8	1.54	7.9e-05
GO:0015296	MF	anion cation symporter activity	24	8	1.54	7.9e-05
GO:0015370	MF	solute sodium symporter activity	24	8	1.54	7.9e-05
GO:0046943	MF	carboxylic acid transmembrane transporter activity	24	8	1.54	7.9e-05
GO:0008238	MF	exopeptidase activity	68	14	4.37	8.1e-05
GO:0015399	MF	primary active transmembrane transporter activity	114	19	7.32	0.0001
GO:0015405	MF	P-P-bond-hydrolysis-driven transmembrane transporter activity	114	19	7.32	0.0001
GO:0016820	MF	hydrolase activity, acting on acid anhydrides, catalyzing transmembrane movement of substances	116	19	7.45	0.00013
GO:0004180	MF	carboxypeptidase activity	43	10	2.76	0.0003
GO:0015293	MF	symporter activity	31	8	1.99	0.00057
GO:0015294	MF	solute cation symporter activity	31	8	1.99	0.00057
GO:0005975	BP	carbohydrate metabolic process	336	70	24.52	3.3e-17
GO:0006508	BP	proteolysis	371	66	27.08	1.1e-12
GO:0006835	BP	dicarboxylic acid transport	23	8	1.68	0.00014
GO:0015711	BP	organic anion transport	24	8	1.75	0.00019
GO:0015849	BP	organic acid transport	24	8	1.75	0.00019
GO:0046942	BP	carboxylic acid transport	24	8	1.75	0.00019
GO:0044765	BP	single-organism transport	572	62	41.75	0.00058
GO:1902578	BP	single-organism localization	578	62	42.18	0.00077
GO:0005576	CC	extracellular region	117	55	9.16	<1e-30
GO:0016705	MF	oxidoreductase activity, acting on paired donors, with incorporation or reduction of molecular oxygen	121	18	4.93	1.5e-06
GO:0005215	MF	transporter activity	455	37	18.53	3.2e-05
GO:0046873	MF	metal ion transmembrane transporter	86	13	3.5	3.8e-05
GO:0022857	MF	transmembrane transporter activity	410	34	16.7	4.7e-05
GO:0016491	MF	oxidoreductase activity	574	40	23.38	0.00045
GO:0010181	MF	FMN binding	36	7	1.47	0.00052
GO:0020037	MF	heme binding	99	12	4.03	0.00063
GO:0046906	MF	tetrapyrrole binding	101	12	4.11	0.00076
GO:0022890	MF	inorganic cation transmembrane transporter activity	117	13	4.77	0.00088
GO:0055085	BP	transmembrane transport	438	38	20.44	9.2e-05
GO:0030001	BP	metal ion transport	62	11	2.89	0.00011
GO:0006952	BP	defense response	13	5	0.61	0.0002
GO:0009405	BP	pathogenesis	13	5	0.61	0.0002
GO:0051704	BP	multi-organism process	13	5	0.61	0.0002
GO:0055114	BP	oxidation-reduction process	477	38	22.26	0.00054
All GO terms with p<0,001, MF: Molecular Function; BP: Biological Process; CC: Cellular Compartment
Orange: overrepresented in upregulated genes
Blue: overrepresented in downregulated genes

## Sheet: ST2f_HeatMap GH
ST2f: Ae expression data used to constuct GH Heat Map
			Log2 RPKM												Differentially Expressed
Cluster	Feature_ID	GH/CBM domain	Zoo1	Zoo2	Zoo3	Myc1	Myc2	Myc3	t=3.1	t=3.2	t=3.3	t=9.1	t=9.2	t=9.3	Zoo_Myc	t3_Myc	t9_Myc	Annotation.Notes
I	Ae201684_12571	GH3	3.32285	3.10478	2.64925	2.90521	2.98271	2.94188	2.4928	2.7823	2.40825	2.04156	2.30489	2.22167	0	0	0	Ae201684_lycoside hydrolase, putative [Phytophthora infestans T30-4], IPR001764 Glycoside hydrolase, family 3, N-terminal, IPR002772 Glycoside hydrolase family 3 C-terminal domain, IPR000772 Ricin B lectin domain
	Ae201684_12884	GH19	4.23375	2.70741	2.08211	2.27221	2.38309	1.90634	2.79041	1.29229	2.37266	2.58053	2.73752	2.56547	0	0	0	chitinase [Sphingomonas sp. PAMC 26605], IPR000726 Glycoside hydrolase, family 19, catalytic
	Ae201684_15698	GH7; CBM1	2.86182	2.61119	2.36719	2.03586	1.85539	1.63968	1.40065	1.61011	1.69873	1.94379	1.16443	1.56665	0	0	0	exoglucanase 1 precursor [Phytophthora infestans T30-4], IPR001722 Glycoside hydrolase, family 7, IPR000254 Cellulose-binding domain, fungal
	Ae201684_6670	GH17	1.98832	1.95581	2.02448	2.34816	2.24001	2.41909	2.55378	2.70425	2.34068	1.72089	1.73699	2.22154	0	0	0	Ae201684_lycoside hydrolase, putative [Phytophthora infestans T30-4], IPR000772 Ricin B lectin domain
	Ae201684_12212	GH5; CBM13	2.24904	0.912614	0.701304	2.41906	2.47616	2.6713	2.32557	2.62558	2.29407	1.66068	0.925347	2.11897	0	0	0	hypothetical protein [Paramecium tetraurelia strain d4-2], IPR001547 Glycoside hydrolase, family 5, IPR000772 Ricin B lectin domain
	Ae201684_15416	GH72	2.79741	2.52275	2.01667	2.05934	2.00744	2.06773	4.30435	4.46041	4.02741	2.67776	2.53941	2.7779	0	1	0	Ae201684_lycoside hydrolase, putative [Phytophthora infestans T30-4], IPR004886 Glucanosyltransferase
	Ae201684_8004	GH3	2.30107	2.44868	2.35513	0.323227	0.411233	0.62058	3.22231	2.8229	2.74536	2.34766	1.36555	2.50869	1	1	1	Ae201684_lycoside hydrolase, putative [Phytophthora infestans T30-4], IPR001764 Glycoside hydrolase, family 3, N-terminal
	Ae201684_18485	GH16	4.45849	4.39069	4.12698	2.35032	2.48158	2.16574	2.43948	2.53435	2.35927	2.50964	2.35329	2.41429	1	0	0	conserved hypothetical protein [Phytophthora infestans T30-4]
	Ae201684_14505	GH18	3.60256	3.69141	4.42511	2.28316	2.28463	2.4134	2.33274	2.3524	2.36371	2.06316	1.86576	2.41344	0	0	0	hypothetical protein [Podospora anserina S mat+], IPR001223 Glycoside hydrolase, family 18, catalytic domain
	Ae201684_15758	GH5; CBM13	3.48854	4.15468	4.53544	2.0388	2.27001	2.21219	3.29001	3.70254	3.35757	2.60749	2.15412	2.23499	1	0	0	hypothetical protein [Paramecium tetraurelia strain d4-2], IPR000772 Ricin B lectin domain, IPR001547 Glycoside hydrolase, family 5
	Ae201684_16376	GH81	2.80793	3.38119	4.00507	4.21737	4.2261	2.88564	3.04299	3.0167	2.55774	2.94261	2.48048	2.0963	0	0	0	endo-1,3(4)-beta-glucanase, putative [Phytophthora infestans T30-4], IPR005200 Glycoside hydrolase, family 81
	Ae201684_12211	GH5; CBM13	2.47322	1.99845	2.18166	3.85672	3.89413	3.9304	2.87495	3.27617	2.63362	2.94721	3.32069	2.96743	0	0	0	hypothetical protein [Paramecium tetraurelia strain d4-2], IPR001547 Glycoside hydrolase, family 5, IPR000772 Ricin B lectin domain
	Ae201684_10337	GH1	1.86978	1.85624	1.67197	3.91148	3.91609	3.41215	3.26681	3.24	2.55963	3.58554	3.8021	3.13136	-1	0	0	beta-glucosidase, putative [Phytophthora infestans T30-4], IPR001360 Glycoside hydrolase, family 1
	Ae201684_6946	GH5	3.16246	2.54488	2.52826	3.8077	3.70206	3.58003	2.30242	2.90273	2.78143	3.46147	3.29699	3.22929	0	0	0	hypothetical protein [Paramecium tetraurelia strain d4-2], IPR001547 Glycoside hydrolase, family 5
	Ae201684_10339	GH1	2.27002	2.49759	2.91496	3.35538	3.38953	3.44936	3.58926	3.65695	3.7592	3.8361	3.88708	3.49325	0	0	0	beta-glucosidase, putative [Phytophthora infestans T30-4], IPR001360 Glycoside hydrolase, family 1
	Ae201684_18894	GH20	2.7255	2.4891	1.74006	3.45754	3.59586	3.56616	3.32545	3.1804	3.45469	3.54788	3.71179	3.42172	0	0	0	GL17874 [Drosophila persimilis], IPR015883 Glycoside hydrolase family 20, catalytic core, IPR015882 Glycosyl hydrolase family 20, domain 2
	Ae201684_5244	GH3; CBM13	1.67602	2.03097	0.601834	1.87323	1.85257	2.31624	2.16764	2.75813	2.19769	4.74714	4.77805	4.05735	0	0	1	Ae201684_lycoside hydrolase, putative [Phytophthora infestans T30-4], IPR001764 Glycoside hydrolase, family 3, N-terminal, IPR000772 Ricin B lectin domain, IPR002772 Glycoside hydrolase family 3 C-terminal domain
	Ae201684_6356	GH7; CBM1	4.90992	4.79889	4.27127	3.48836	3.40373	3.39657	3.8346	3.4074	3.69185	3.53253	3.17021	3.78435	0	0	0	1,4-beta-D-glucan-cellobiohydrolyase [Aspergillus fumigatus Af293], IPR001722 Glycoside hydrolase, family 7, IPR000254 Cellulose-binding domain, fungal
	Ae201684_12537	GH3	3.40979	3.62566	3.83467	3.88341	3.83942	4.15799	3.4888	3.72384	3.6351	3.38841	3.36718	3.12539	0	0	0	Ae201684_lycoside hydrolase, putative [Phytophthora infestans T30-4], IPR001764 Glycoside hydrolase, family 3, N-terminal, IPR002772 Glycoside hydrolase family 3 C-terminal domain
	Ae201684_11186	GH16	3.55231	3.69113	3.43667	3.20061	3.29201	3.16717	3.72254	3.42906	3.55605	3.6374	3.71148	3.77893	0	0	0	conserved hypothetical protein [Phytophthora infestans T30-4], IPR000834 Peptidase M14, carboxypeptidase A, IPR000757 Glycoside hydrolase, family 16
	Ae201684_13501	CBM1; GH62	3.91721	3.62404	3.05019	2.75839	2.73868	2.69373	3.82966	3.91728	3.93283	3.53479	3.7138	3.7263	0	0	0	Ae201684_lycosyl hydrolase family 62 protein [Coprinopsis cinerea okayama7
	Ae201684_18418	GH6	3.81561	4.15219	5.12847	3.78593	3.73574	3.46663	4.7721	4.89591	4.92541	4.19093	4.28662	4.12351	0	0	0	Ae201684_lycoside hydrolase, putative [Phytophthora infestans T30-4], IPR016288 1, 4-beta cellobiohydrolase
	Ae201684_17815	GH16	4.70476	4.29279	4.293	4.08165	3.93251	4.24041	4.0307	4.11992	4.4644	4.16434	4.33661	4.18675	0	0	0	beta-glucan synthesis-associated protein, putative [Phytophthora infestans T30-4], IPR005629 Beta-glucan synthesis-associated, SKN1
	Ae201684_8012	GH3	3.36128	3.84046	4.16606	4.77534	4.81482	4.75095	4.4951	4.71415	4.63441	4.3741	4.29518	4.25235	0	0	0	Ae201684_lycoside hydrolase, putative [Phytophthora infestans T30-4], IPR001764 Glycoside hydrolase, family 3, N-terminal, IPR002772 Glycoside hydrolase family 3 C-terminal domain
	Ae201684_5376	GH89	2.15876	2.1441	1.48912	4.37889	4.65872	4.37287	4.71545	4.60691	4.64151	4.5701	4.68251	4.73504	-1	0	0	alpha-N-acetylglucosaminidase (NAGLU), putative [Phytophthora infestans T30-4], IPR024733 Alpha-N-acetylglucosaminidase, tim-barrel domain, IPR024732 Alpha-N-acetylglucosaminidase, C-terminal, IPR024240 Alpha-N-acetylglucosaminidase, N-terminal
	Ae201684_5383	GH89	2.33573	2.45554	1.65146	4.40484	4.54532	4.23567	4.37536	4.34686	4.05248	4.15784	3.99565	3.8861	-1	0	0	alpha-N-acetylglucosaminidase (NAGLU), putative [Phytophthora infestans T30-4], IPR024733 Alpha-N-acetylglucosaminidase, tim-barrel domain, IPR024732 Alpha-N-acetylglucosaminidase, C-terminal, IPR024240 Alpha-N-acetylglucosaminidase, N-terminal
	Ae201684_19073	GH2	2.31414	2.32606	2.33136	3.31316	3.68044	3.59544	4.68238	4.6393	4.62109	4.2976	4.44122	4.04625	0	0	0	beta-mannosidase, putative [Phytophthora infestans T30-4], IPR006102 Glycoside hydrolase, family 2, immunoglobulin-like beta-sandwich, IPR006104 Glycoside hydrolase, family 2, N-terminal
	Ae201684_6650	GH18	1.71553	1.94246	1.43782	4.24538	4.2921	4.05498	3.7635	3.99	3.83596	4.10355	4.14273	3.96418	-1	0	0	Di-N-acetylchitobiase, putative [Phytophthora infestans T30-4], IPR001223 Glycoside hydrolase, family 18, catalytic domain
	Ae201684_10967	GH3	1.23303	1.71665	1.44269	4.45266	4.52805	4.39819	4.00818	3.80512	3.6254	3.42169	3.82408	3.89434	-1	0	0	Ae201684_lycoside hydrolase, putative [Phytophthora infestans T30-4], IPR001764 Glycoside hydrolase, family 3, N-terminal, IPR002772 Glycoside hydrolase family 3 C-terminal domain
II	Ae201684_15712	GH7; CBM1	0.536522	1.26969	0.76438	0.175244	0.521433	0.085174	3.18885	2.91479	3.93134	2.5353	2.85681	2.36364	1	1	1	exoglucanase 1 precursor [Phytophthora infestans T30-4], IPR001722 Glycoside hydrolase, family 7, IPR000254 Cellulose-binding domain, fungal
	Ae201684_15714	GH7; CBM1	0.566088	0.94226	1.00658	0.175244	0.32053	0.241776	3.26943	2.83923	3.45319	2.3481	2.61567	2.73107	1	1	1	exoglucanase 1 precursor [Phytophthora infestans T30-4], IPR001722 Glycoside hydrolase, family 7, IPR000254 Cellulose-binding domain, fungal
	Ae201684_15713	GH7; CBM1	0.506338	1.1248	0.76438	0.0458466	0.32053	0.165599	3.05886	3.18273	2.89834	2.26585	2.76513	1.93347	1	1	1	exoglucanase 1 precursor [Phytophthora infestans T30-4], IPR001722 Glycoside hydrolase, family 7, IPR000254 Cellulose-binding domain, fungal
	Ae201684_16305	CBM1; GH5	0.354735	0.180976	0.345053	1.11193	1.00741	0.912276	3.33856	4.30379	3.71935	3.11997	2.99746	3.05536	-1	1	1	endoglucanase, putative [Phytophthora infestans T30-4], IPR001547 Glycoside hydrolase, family 5, IPR000254 Cellulose-binding domain, fungal
	Ae201684_14142	GH16	0.395344	0.264883	0.113019	1.76352	1.66739	2.22041	3.34544	2.67482	3.21457	1.57278	2.19834	2.40462	-1	0	0	beta-glucan synthesis-associated protein, putative [Phytophthora infestans T30-4], IPR005629 Beta-glucan synthesis-associated, SKN1
	Ae201684_16565	CBM1; GH10	0.0576968	0	0	0.974628	0.708224	1.42969	2.81745	2.86262	2.61271	1.7226	1.49464	1.36598	-1	1	0	endoxylanase D [Gibberella zeae PH-1], IPR001000 Glycoside hydrolase, family 10, IPR000254 Cellulose-binding domain, fungal
	Ae201684_4088	GH7; CBM1	0	0	0	0	0	0.0455701	2.82389	4.32807	2.73931	1.69308	1.40459	1.36481	0	1	1	exoglucanase 1 precursor [Phytophthora infestans T30-4], IPR001722 Glycoside hydrolase, family 7, IPR000254 Cellulose-binding domain, fungal
	Ae201684_15719	GH28	0.130807	0.398928	0	0	0	0	3.55576	3.52837	3.18199	1.22503	1.26872	1.03446	1	1	1	polygalacturonase, putative [Phytophthora infestans T30-4], IPR000743 Glycoside hydrolase, family 28
	Ae201684_16511	CBM1; GH10	0	0.0583641	0.289915	0.187598	0.236743	0.43161	3.47732	3.86852	2.84194	0.26575	0.400204	1.41386	0	1	0	endoxylanase D [Gibberella zeae PH-1], IPR001000 Glycoside hydrolase, family 10, IPR000254 Cellulose-binding domain, fungal
	Ae201684_15720	GH28	0	0.125662	0.0858724	0.0717898	0	0	3.9527	4.50365	4.17002	1.22503	2.06051	1.36319	0	1	1	polygalacturonase, putative [Phytophthora infestans T30-4], IPR000743 Glycoside hydrolase, family 28
	Ae201684_16302	GH7; CBM1	1.36528	0.849623	0.661799	0.23012	0.302385	0.25753	4.72948	4.70066	3.80383	0.203048	0.779569	0.917128	1	1	0	exoglucanase 1 precursor [Phytophthora infestans T30-4], IPR001722 Glycoside hydrolase, family 7, IPR000254 Cellulose-binding domain, fungal
	Ae201684_15708	GH7; CBM1	3.10088	2.13612	2.44792	0.486228	0.215164	0.28708	5.59714	6.62412	5.2481	1.79946	1.82266	1.13813	1	1	1	exoglucanase 1 precursor [Phytophthora infestans T30-4], IPR001722 Glycoside hydrolase, family 7, IPR000254 Cellulose-binding domain, fungal
	Ae201684_15709	GH7; CBM1	2.34178	2.23071	2.6367	0.180902	0.132907	0.249404	5.55619	6.62023	5.03202	1.46007	1.50859	1.76635	1	1	1	exoglucanase 1 precursor [Phytophthora infestans T30-4], IPR001722 Glycoside hydrolase, family 7, IPR000254 Cellulose-binding domain, fungal
	Ae201684_10437	GH6; CBM1	0.168871	1.2078	0.61821	0.1808	0.174523	0.0592328	4.79245	5.43464	4.56167	2.92823	3.97762	2.69751	1	1	1	Ae201684_lycoside hydrolase, putative [Phytophthora infestans T30-4], IPR016288 1, 4-beta cellobiohydrolase, IPR000254 Cellulose-binding domain, fungal
	Ae201684_16299	GH7; CBM1	0.250311	0	0.0577082	0.593841	0.477565	0.501463	5.86489	7.09596	5.36325	2.0921	1.74193	1.1511	-1	1	1	exoglucanase 1 precursor [Phytophthora infestans T30-4], IPR001722 Glycoside hydrolase, family 7, IPR000254 Cellulose-binding domain, fungal
	Ae201684_7676	GH31	0.25696	0.284644	0.274976	3.34136	3.24733	3.16115	3.59111	3.48538	3.32511	3.45926	3.56775	3.38153	-1	0	0	lysosomal alpha-glucosidase, putative [Phytophthora infestans T30-4], IPR000322 Glycoside hydrolase, family 31, IPR025887 Glycoside hydrolase family 31, N-terminal domain
	Ae201684_12440	GH11	0.731784	0.883418	0.464154	1.99974	1.49797	2.23772	5.39137	3.50413	3.82278	2.54308	3.19799	2.73906	-1	1	0	hypothetical protein NECHADRAFT_106153 [Nectria haematococca mpVI 77-13-4], IPR001137 Glycoside hydrolase, family 11
	Ae201684_4144	GH7; CBM1	0.0907791	0.247117	0.0593113	3.26133	3.41744	3.54263	5.08107	6.08123	4.43633	1.96294	2.86184	2.25288	-1	1	0	exoglucanase 1, putative [Phytophthora infestans T30-4], IPR001722 Glycoside hydrolase, family 7, IPR000254 Cellulose-binding domain, fungal
	Ae201684_19356	GH7; CBM1	0	0.0959629	0.127895	1.49171	1.39726	1.76408	5.6195	5.60839	5.53266	3.59928	4.56289	4.23468	-1	1	1	Ae201684_lycosyl hydrolase family 7 protein [Neosartorya fischeri NRRL 181], IPR001722 Glycoside hydrolase, family 7, IPR000254 Cellulose-binding domain, fungal
	Ae201684_14034	GH18	0.678639	0.883418	0.742234	1.73326	1.6391	2.0433	4.03251	4.12243	4.49307	4.3488	4.28058	4.48878	0	1	1	chitinase [Chromobacterium violaceum ATCC 12472], IPR001223 Glycoside hydrolase, family 18, catalytic domain
	Ae201684_15735	CBM1; GH28	1.29229	1.931	2.84137	1.09766	1.16637	1.17159	6.84611	6.45612	6.61287	4.98732	6.10807	6.01002	0	1	1	polygalacturonase, putative [Phytophthora infestans T30-4], IPR000743 Glycoside hydrolase, family 28, IPR000254 Cellulose-binding domain, fungal
	Ae201684_19432	CBM1; GH28	1.4121	1.58484	2.82286	1.2893	1.16637	0.948979	6.8109	5.28131	6.70769	4.91769	6.22911	6.1672	0	1	1	polygalacturonase, putative [Phytophthora infestans T30-4], IPR000743 Glycoside hydrolase, family 28, IPR000254 Cellulose-binding domain, fungal
	Ae201684_15736	CBM1; GH28	1.575	2.24133	2.9731	1.09766	1.30104	1.02706	7.02065	6.38755	7.58422	5.7892	6.27873	6.04882	0	1	1	polygalacturonase, putative [Phytophthora infestans T30-4], IPR000743 Glycoside hydrolase, family 28, IPR000254 Cellulose-binding domain, fungal
	Ae201684_12444	GH11	0.966676	1.03979	2.01295	0.63459	0.685402	1.08063	7.00449	8.0187	6.74845	5.39372	4.82049	5.39062	0	1	1	hypothetical protein NECHADRAFT_106153 [Nectria haematococca mpVI 77-13-4], IPR001137 Glycoside hydrolase, family 11
	Ae201684_15722	GH7; CBM1; GH5	0.866165	2.2143	1.62739	2.34094	2.81232	2.44449	7.34441	7.45913	7.34649	5.39797	5.9565	5.97061	0	1	1	exoglucanase 1 precursor [Phytophthora infestans T30-4], IPR001722 Glycoside hydrolase, family 7, IPR001547 Glycoside hydrolase, family 5, IPR006970 PT repeat, IPR000254 Cellulose-binding domain, fungal
	Ae201684_15718	GH5	2.49764	4.69152	3.47433	1.66348	1.81252	1.7749	7.48316	7.55652	7.35344	5.13737	5.87293	5.76593	1	1	1	endoglucanase, putative [Phytophthora infestans T30-4], IPR001547 Glycoside hydrolase, family 5
	Ae201684_15715	GH7; CBM1	0.411801	3.69501	2.31004	0.331487	0.128684	0.241776	8.12617	8.25192	7.96936	5.38454	6.31688	5.76578	1	1	1	exoglucanase 1 precursor [Phytophthora infestans T30-4], IPR001722 Glycoside hydrolase, family 7, IPR000254 Cellulose-binding domain, fungal
	Ae201684_19431	CBM1; GH28	0.0608617	0.0584119	0	0	0.0629779	0	6.29293	5.39359	6.4182	3.92316	5.44476	4.73889	0	1	1	polygalacturonase, putative [Phytophthora infestans T30-4], IPR000743 Glycoside hydrolase, family 28, IPR000254 Cellulose-binding domain, fungal
	Ae201684_15737	CBM1; GH28	0.511873	0.861412	0.297897	0	0	0	6.01704	5.07642	5.86347	4.36984	4.98056	4.35095	1	1	1	polygalacturonase, putative [Phytophthora infestans T30-4], IPR000743 Glycoside hydrolase, family 28, IPR000254 Cellulose-binding domain, fungal
	Ae201684_15734	CBM1; GH28	0.0989362	1.39705	0.297897	0	0	0	6.82469	5.78829	6.81074	4.41564	5.58231	5.2273	1	1	1	polygalacturonase, putative [Phytophthora infestans T30-4], IPR000743 Glycoside hydrolase, family 28, IPR000254 Cellulose-binding domain, fungal
III	Ae201684_14921	GH16; GT48	3.20995	3.67563	2.99636	5.43276	5.09849	5.30053	5.17318	5.05704	5.26984	4.82889	4.98614	4.96219	-1	0	0	callose synthase, putative [Phytophthora infestans T30-4], IPR003440 Glycosyl transferase, family 48, IPR005629 Beta-glucan synthesis-associated, SKN1
	Ae201684_113	GH81	2.66641	3.28934	2.83493	5.17661	5.20914	5.0299	5.24802	5.00157	5.10811	5.02764	5.17508	5.13788	-1	0	0	hypothetical protein sce7103 [Sorangium cellulosum So ce56], IPR005200 Glycoside hydrolase, family 81
	Ae201684_798	GH17	2.50195	2.8975	3.07377	5.50962	5.30049	5.45964	5.28319	5.11739	5.36361	4.75047	4.8568	4.83272	-1	0	0	Ae201684_lucan 1,3-beta-glucosidase, putative [Phytophthora infestans T30-4]
	Ae201684_11008	GH31	4.87957	4.76169	4.52377	5.99331	5.97354	5.9921	5.9289	5.81633	5.83056	5.70647	5.6219	5.541	0	0	0	neutral alpha-glucosidase, putative [Phytophthora infestans T30-4], IPR000322 Glycoside hydrolase, family 31, IPR025887 Glycoside hydrolase family 31, N-terminal domain
	Ae201684_6195	GH5	4.63511	3.72258	3.70303	4.50608	3.9967	4.94241	6.36471	6.21033	6.12354	5.19949	4.92773	5.02705	0	0	0	5A endo-1,4-betaglucanase, putative [Phytophthora infestans T30-4], IPR001547 Glycoside hydrolase, family 5
	Ae201684_19145	GH43	3.84756	4.48602	4.69204	3.63332	4.0683	3.59259	7.16926	7.63575	6.9791	6.58521	6.8196	6.61334	0	1	1	Ae201684_lycoside hydrolase family 43 protein [Thielavia terrestris NRRL 8126], IPR006710 Glycoside hydrolase, family 43
	Ae201684_19359	GH7; CBM1	4.1813	4.97703	6.33079	2.71617	2.95653	3.14895	6.95637	6.98996	6.72663	5.55521	6.05797	5.76338	1	1	1	1,4-beta-D-glucan-cellobiohydrolyase [Aspergillus fumigatus Af293], IPR001722 Glycoside hydrolase, family 7, IPR000254 Cellulose-binding domain, fungal
	Ae201684_10438	GH6; CBM1	5.32269	5.90168	7.49103	4.20966	4.47805	4.24107	5.08078	5.32999	4.9042	5.0175	4.47831	4.35461	1	0	0	Ae201684_lycoside hydrolase, putative [Phytophthora infestans T30-4], IPR000254 Cellulose-binding domain, fungal, IPR016288 1, 4-beta cellobiohydrolase
	Ae201684_14147	GH16	4.76535	5.22554	6.11161	4.4129	4.51025	4.53449	5.00315	5.35785	5.14369	5.02265	4.89676	5.13053	0	0	0	beta-glucan synthesis-associated protein, putative [Phytophthora infestans T30-4], IPR005629 Beta-glucan synthesis-associated, SKN1
	Ae201684_18790	GH6	4.93019	5.65507	6.80555	5.54163	5.8854	5.1625	5.37416	5.70724	5.42885	5.4267	4.88654	5.27893	0	0	0	Ae201684_lycoside hydrolase, putative [Phytophthora infestans T30-4], IPR016288 1, 4-beta cellobiohydrolase, IPR006970 PT repeat
	Ae201684_18781	GH6	5.59691	6.22161	7.44406	4.46411	4.53664	4.35301	3.79692	4.17669	4.15878	3.89703	4.18777	4.33083	1	0	0	Ae201684_lycoside hydrolase, putative [Phytophthora infestans T30-4], IPR016288 1, 4-beta cellobiohydrolase
	Ae201684_13977	GH89	6.53675	6.99822	8.0503	3.78568	3.82182	3.77279	3.29556	3.31852	3.62835	3.74302	3.84787	3.90861	1	0	0	alpha-N-acetylglucosaminidase (NAGLU), putative [Phytophthora infestans T30-4], IPR024733 Alpha-N-acetylglucosaminidase, tim-barrel domain, IPR024732 Alpha-N-acetylglucosaminidase, C-terminal, IPR024240 Alpha-N-acetylglucosaminidase, N-terminal
IV	Ae201684_15700	GH7; CBM1	4.57153	4.03893	4.19089	1.15245	1.16237	0.669575	3.69532	4.65328	3.37907	3.07019	3.02622	2.23414	1	1	1	exoglucanase 1 precursor [Phytophthora infestans T30-4], IPR001722 Glycoside hydrolase, family 7, IPR000254 Cellulose-binding domain, fungal
	Ae201684_4145	GH7; CBM1	4.75191	5.82976	7.06339	0.187268	0.18078	0.696015	3.23754	3.87053	3.18313	1.33005	2.19844	1.72859	1	1	1	exoglucanase 1, putative [Phytophthora infestans T30-4], IPR001722 Glycoside hydrolase, family 7, IPR000254 Cellulose-binding domain, fungal
	Ae201684_15710	GH7; CBM1	5.54804	5.60024	4.5033	0.222793	0.0456765	0.170964	5.40759	6.58677	5.42669	2.07402	1.38662	1.69169	1	1	1	exoglucanase 1 precursor [Phytophthora infestans T30-4], IPR001722 Glycoside hydrolase, family 7, IPR000254 Cellulose-binding domain, fungal
	Ae201684_14026	GH18	5.5415	6.17894	7.47503	0.862212	0.545453	0.743222	6.51818	5.69374	6.3708	4.53516	5.39061	5.15621	1	1	1	Ae201684_lycoside hydrolase family 18 protein [Myceliophthora thermophila ATCC 42464], IPR001223 Glycoside hydrolase, family 18, catalytic domain
	Ae201684_15721	CBM1; GH28	3.42479	3.47659	4.23537	0.659538	1.02998	0.52271	5.56631	4.67564	5.98745	3.33871	4.53289	4.43579	1	1	1	polygalacturonase, putative [Phytophthora infestans T30-4], IPR000743 Glycoside hydrolase, family 28, IPR000254 Cellulose-binding domain, fungal
V	Ae201684_2380	GH6	2.16584	3.01808	3.2997	6.56793	6.32514	6.5136	6.48554	6.64272	6.58288	6.12451	6.26842	6.41639	-1	0	0	Ae201684_lycoside hydrolase, putative [Phytophthora infestans T30-4], IPR016288 1, 4-beta cellobiohydrolase
	Ae201684_5375	GH89	3.15031	3.00969	2.74391	5.8028	5.95882	5.64829	6.06942	6.13825	6.00599	5.86631	5.96466	5.86986	-1	0	0	alpha-N-acetylglucosaminidase (NAGLU), putative [Phytophthora infestans T30-4], IPR024733 Alpha-N-acetylglucosaminidase, tim-barrel domain, IPR024732 Alpha-N-acetylglucosaminidase, C-terminal, IPR024240 Alpha-N-acetylglucosaminidase, N-terminal
	Ae201684_14402	GH3	2.23328	2.23614	1.61639	6.41196	6.52533	6.12939	5.95615	5.87019	5.88791	5.61256	5.69819	5.45511	-1	0	0	beta-D-xylosidase, putative [Phytophthora infestans T30-4], IPR001764 Glycoside hydrolase, family 3, N-terminal, IPR002772 Glycoside hydrolase family 3 C-terminal domain
	Ae201684_16929	GH20	2.35626	2.09874	1.74959	7.71485	8.16972	7.57502	5.85008	6.06987	5.91306	6.25007	6.04125	6.34219	-1	0	0	PREDICTED: similar to beta-N-acetylglucosaminidase [Hydra magnipapillata], IPR015883 Glycoside hydrolase family 20, catalytic core, IPR015882 Glycosyl hydrolase family 20, domain 2
	Ae201684_1044	GH17; CBM13	1.21205	2.07057	1.53584	5.01091	4.98901	5.04016	4.80583	4.52986	5.16315	4.45014	4.67563	4.58498	-1	0	0	conserved hypothetical protein [Phytophthora infestans T30-4], IPR000772 Ricin B lectin domain
	Ae201684_7678	GH31	1.33831	1.94739	1.25758	4.80473	4.70953	4.51459	4.717	4.86678	4.79822	4.53167	4.48716	4.44939	-1	0	0	lysosomal alpha-glucosidase, putative [Phytophthora infestans T30-4], IPR000322 Glycoside hydrolase, family 31, IPR025887 Glycoside hydrolase family 31, N-terminal domain
	Ae201684_14146	GH16	1.36412	1.0235	0.739199	5.63271	5.99069	5.62229	4.53717	4.77407	4.45708	5.09519	4.49398	5.21086	-1	0	0	beta-glucan synthesis-associated protein, putative [Phytophthora infestans T30-4], IPR005629 Beta-glucan synthesis-associated, SKN1
	Ae201684_4486	GH3	2.0809	2.09358	1.7075	6.22522	6.46484	5.73389	5.5974	5.57318	5.11691	3.93097	4.25844	3.98159	-1	0	-1	lysosomal beta glucosidase, putative [Phytophthora infestans T30-4], IPR001764 Glycoside hydrolase, family 3, N-terminal, IPR002772 Glycoside hydrolase family 3 C-terminal domain
	Ae201684_11058	GH31	0.455602	0.456585	0.335471	5.85448	6.06841	5.53003	5.71079	5.9556	5.68219	5.678	5.81767	5.81944	-1	0	0	Ae201684_lycoside hydrolase [Candidatus Koribacter versatilis Ellin345], IPR000322 Glycoside hydrolase, family 31, IPR000519 P-type trefoil
	Ae201684_11922	GH19	0.71903	0.369101	0.426344	5.52318	4.66004	5.78106	3.89917	3.99389	3.65233	1.8072	1.8237	2.54294	-1	0	-1	chitinase I [Paenibacillus alvei DSM 29], IPR000726 Glycoside hydrolase, family 19, catalytic
	Ae201684_11920	GH19	0.71903	0.369101	0.19831	5.56238	4.64423	5.86346	3.89917	3.80578	3.3966	1.47791	1.8237	2.73712	-1	0	-1	chitinase I [Paenibacillus alvei DSM 29], IPR000726 Glycoside hydrolase, family 19, catalytic
	Ae201684_4445	CBM21; GH15	0.937328	0.566722	0.581017	5.24196	5.3153	4.80974	3.79388	3.80566	3.15882	1.16862	0.908189	0.860038	-1	0	-1	hypothetical protein [Tuber melanosporum Mel28], IPR011613 Glycoside hydrolase family 15, IPR005036 Putative phosphatase regulatory subunit
	Ae201684_11923	GH19	0.503907	0.486332	0.478135	5.56985	7.34406	5.75867	3.76493	3.68353	3.65233	2.07512	2.22302	1.8151	-1	-1	-1	chitinase I [Paenibacillus alvei DSM 29], IPR000726 Glycoside hydrolase, family 19, catalytic
	Ae201684_4448	CBM21; GH15	0.937328	1.05347	1.12601	6.27514	6.25669	6.82184	3.79388	3.58096	3.15882	0.759852	1.34153	1.09837	-1	-1	-1	hypothetical protein [Tuber melanosporum Mel28], IPR011613 Glycoside hydrolase family 15, IPR005036 Putative phosphatase regulatory subunit
	Ae201684_15754	GH5; CBM13	1.8102	1.56455	1.43483	6.70861	7.24738	6.66515	3.92593	4.80384	4.52301	3.37144	2.33061	3.40105	-1	-1	-1	hypothetical protein [Paramecium tetraurelia strain d4-2], IPR000772 Ricin B lectin domain, IPR001547 Glycoside hydrolase, family 5
	Ae201684_4083	GH3; CBM13	0.26042	1.0964	0.20056	8.37431	8.87285	8.10575	3.37084	4.10969	3.18923	3.37453	3.25839	2.15703	-1	-1	-1	Ae201684_lycoside hydrolase, putative [Phytophthora infestans T30-4], IPR001764 Glycoside hydrolase, family 3, N-terminal, IPR002772 Glycoside hydrolase family 3 C-terminal domain, IPR000772 Ricin B lectin domain
VI	Ae201684_5267	CBM1; GH62	0.941882	0.418415	0.294825	0.249289	0.347669	0.573852	2.48279	3.054	2.18127	2.03235	1.71359	0.977424	0	1	1	Ae201684_lycoside hydrolase family protein [Catenulispora acidiphila DSM 44928], IPR005193 Glycoside hydrolase, family 62, arabinosidase, IPR000254 Cellulose-binding domain, fungal
	Ae201684_15678	GH7; CBM1	0.521728	0.273683	0.445702	0.0474806	0	0.13031	2.26286	3.0777	1.69147	1.8606	1.62281	1.44295	1	1	1	PREDICTED: probable 1,4-beta-D-glucan cellobiohydrolase B-like [Amphimedon queenslandica], IPR001722 Glycoside hydrolase, family 7, IPR000254 Cellulose-binding domain, fungal
	Ae201684_15677	GH7; CBM1	0.208639	0.37675	0.445702	0.18121	0.17492	0	2.96064	2.98387	1.41814	1.53635	2.08242	0.894825	0	1	1	PREDICTED: probable 1,4-beta-D-glucan cellobiohydrolase B-like [Amphimedon queenslandica], IPR001722 Glycoside hydrolase, family 7, IPR000254 Cellulose-binding domain, fungal
	Ae201684_15705	GH7; CBM1	0.513917	0.403175	0.352225	0.0918373	0.088554	0.128091	2.53557	2.88684	1.2442	0.780722	1.37228	0.882911	1	1	1	exoglucanase 1 precursor [Phytophthora infestans T30-4], IPR001722 Glycoside hydrolase, family 7, IPR000254 Cellulose-binding domain, fungal
	Ae201684_15706	GH7; CBM1	0.63244	0.26924	0.109705	0	0.130873	0.128091	2.32146	2.86115	1.67364	0.896534	1.23991	1.00928	1	1	1	exoglucanase 1 precursor [Phytophthora infestans T30-4], IPR001722 Glycoside hydrolase, family 7, IPR000254 Cellulose-binding domain, fungal
	Ae201684_15674	GH7	0.0869557	0.0834855	0.311365	0.137758	0.132907	0.0446775	1.7816	2.56281	1.2577	0.663336	1.82266	0.228438	0	1	1	PREDICTED: probable 1,4-beta-D-glucan cellobiohydrolase B-like [Amphimedon queenslandica], IPR001722 Glycoside hydrolase, family 7
	Ae201684_16538	CBM1; GH10	0	0.150798	0.103332	0	0	0.15878	2.17222	3.3332	2.35521	0	0	0	0	1	0	endoxylanase D [Gibberella zeae PH-1], IPR001000 Glycoside hydrolase, family 10, IPR000254 Cellulose-binding domain, fungal
	Ae201684_11397	GH7; CBM1	0.147517	0.18606	0	0	0	0	1.35886	3.00904	1.55022	0.224778	0.340831	0.673219	1	1	1	Ae201684_lycosyl hydrolase family 7 protein [Neosartorya fischeri NRRL 181], IPR001722 Glycoside hydrolase, family 7, IPR000254 Cellulose-binding domain, fungal
	Ae201684_15711	CBM1; GH5	0.0676926	1.10544	0.750997	0.0367846	0	0.0685212	1.72428	1.65729	1.9651	0.154251	0.123243	0.261825	1	1	0	endoglucanase, putative [Phytophthora infestans T30-4], IPR001547 Glycoside hydrolase, family 5, IPR000254 Cellulose-binding domain, fungal
	Ae201684_15725	CBM1; GH28	0.399279	0.506308	0.54952	0.228243	0.220441	0.529983	3.42387	2.56956	3.02498	1.20833	1.87327	2.02921	0	1	1	polygalacturonase, putative [Phytophthora infestans T30-4], IPR000743 Glycoside hydrolase, family 28, IPR000254 Cellulose-binding domain, fungal
	Ae201684_15724	CBM1; GH28	0.309335	0.506308	0.54952	0.228243	0.366148	0.403644	3.27641	2.52759	3.25817	1.52228	1.47288	2.10499	0	1	1	polygalacturonase, putative [Phytophthora infestans T30-4], IPR000743 Glycoside hydrolase, family 28, IPR000254 Cellulose-binding domain, fungal
	Ae201684_11925	GH19	0.999077	1.20718	1.11216	0	0.0961907	0.265734	2.7669	2.23162	2.19477	0.833495	1.44913	1.59577	1	1	1	chitinase, putative [Phytophthora infestans T30-4], IPR000726 Glycoside hydrolase, family 19, catalytic
	Ae201684_10448	GH6; CBM1	0.289171	0.511615	0.54492	0.193042	0.186367	0.182478	1.34958	2.52086	1.57912	2.77377	2.40188	2.2994	0	1	1	Ae201684_lycoside hydrolase, putative [Phytophthora infestans T30-4], IPR016288 1, 4-beta cellobiohydrolase, IPR000254 Cellulose-binding domain, fungal
	Ae201684_11927	GH19	0.592372	1.09493	0.603584	0.125626	0.149955	0.254331	1.07515	0.928649	0.649341	0.261559	0.394166	0.553232	1	1	0	chitinase, putative [Phytophthora infestans T30-4], IPR000726 Glycoside hydrolase, family 19, catalytic
	Ae201684_12881	GH5	1.22948	0.743553	0.529111	0.130277	0.218888	0.169409	0.106553	0.104441	0	0.114484	0	0	1	0	0	hypothetical protein VOLCADRAFT_86264 [Volvox carteri f. nagariensis], IPR000668 Peptidase C1A, papain C-terminal, IPR001547 Glycoside hydrolase, family 5
	Ae201684_12213	GH5	0.369735	0.24701	0	0.0736082	0	0.167666	0	0.699357	0	1.37911	1.74412	0.956905	0	0	1	hypothetical protein [Paramecium tetraurelia strain d4-2], IPR001547 Glycoside hydrolase, family 5, IPR000772 Ricin B lectin domain
	Ae201684_1069	GH16	1.4474	1.0967	0.983016	0.964731	1.22737	0.923158	0.809914	0.797122	0.826594	1.44586	1.28856	1.13252	0	0	0	beta-glucan synthesis-associated protein, putative [Phytophthora infestans T30-4], IPR005629 Beta-glucan synthesis-associated, SKN1
	Ae201684_15699	CBM1; GH5	0.956166	2.34301	2.52864	0.0530244	0.194377	0.276842	1.14707	0.802027	0.952811	1.20707	0.331778	0.972017	1	1	1	endoglucanase, putative [Phytophthora infestans T30-4], IPR001547 Glycoside hydrolase, family 5, IPR000254 Cellulose-binding domain, fungal
	Ae201684_16493	CBM1; GH10	2.53477	2.25044	1.79858	0	0	0	1.06407	0	0	0	0	0	1	1	0	endoxylanase D [Gibberella zeae PH-1], IPR001000 Glycoside hydrolase, family 10, IPR000254 Cellulose-binding domain, fungal
	Ae201684_17265	CBM25; GH71	0.636106	1.04456	0.659701	3.6815	4.2994	4.2157	1.3845	1.23409	1.12547	0.695844	0.258147	1.53337	-1	-1	-1	Ae201684_lucan endo-1,3-alpha-glucosidase agn1 precursor, putative [Penicillium marneffei ATCC 18224], IPR005197 Glycoside hydrolase, family 71, IPR005085 Carbohydrate binding module family 25
	Ae201684_6689	GH16	0.363897	0.868167	0.300704	2.75384	3.10028	2.78293	0.954746	0.545454	0.401863	0	0	0	-1	-1	-1	putative GPI anchor protein [Phytophthora infestans T30-4], IPR018805 Protein of unknown function DUF2401, secretory, IPR018807 Domain of unknown function DUF2403, glycine-rich
	Ae201684_8370	GH6	2.25276	1.62795	1.41418	3.45453	3.40538	2.07419	0.518164	0	0.5299	2.00947	1.68156	1.24391	0	-1	0	Ae201684_lycoside hydrolase, putative [Phytophthora infestans T30-4], IPR016288 1, 4-beta cellobiohydrolase
	Ae201684_14141	GH16	0.0610868	0.195552	0.0397694	3.62059	3.42512	3.76918	2.3643	2.34021	2.76785	1.94288	1.38175	1.81076	-1	0	-1	beta-glucan synthesis-associated protein, putative [Phytophthora infestans T30-4], IPR005629 Beta-glucan synthesis-associated, SKN1
VII	Ae201684_5237	GH3; CBM13	6.64414	7.46471	8.42049	2.40343	1.24341	2.99316	2.13094	1.68124	2.03061	0.622474	0.889673	0.77699	1	0	-1	Ae201684_lycoside hydrolase, putative [Phytophthora infestans T30-4], IPR001764 Glycoside hydrolase, family 3, N-terminal, IPR000772 Ricin B lectin domain, IPR002772 Glycoside hydrolase family 3 C-terminal domain
	Ae201684_18684	GH6	7.57082	7.37406	6.84016	1.78931	1.48355	1.39393	1.68431	1.39302	1.71097	1.25787	1.93646	1.39824	1	0	0	Ae201684_lycoside hydrolase, putative [Phytophthora infestans T30-4], IPR016288 1, 4-beta cellobiohydrolase
	Ae201684_16386	GH17	5.51167	5.27252	5.05126	2.65411	2.41657	2.49474	2.25312	2.1716	2.03396	1.14902	1.54824	1.54035	1	0	0	Ae201684_lucan 1,3-beta-glucosidase, putative [Phytophthora infestans T30-4], IPR000490 Glycoside hydrolase, family 17
	Ae201684_14838	GH114	3.62377	4.34342	5.42771	1.1426	1.40489	0.961892	1.39657	1.26262	0.505118	0.525862	1.62547	0.828268	1	0	0	hypothetical protein PPL19_15094 [Pseudomonas psychrotolerans L19], IPR004352 TM1410 hypothetical-related protein, IPR006970 PT repeat
	Ae201684_460	GH72	4.63395	4.64575	4.28337	1.35771	1.49797	1.09576	0.468966	1.02476	0.990074	0.389999	1.10081	0.448803	1	0	0	Ae201684_lycoside hydrolase, putative [Phytophthora infestans T30-4], IPR004886 Glucanosyltransferase
	Ae201684_8378	GH17	3.84142	4.05049	3.60304	0.116809	0.21717	0.212685	0	0	0	0	0	0.282869	1	0	0	Ae201684_lycoside hydrolase, putative [Phytophthora infestans T30-4]
	Ae201684_15733	GH28	8.03416	8.03549	8.07807	0	0.135244	0.0677045	0	0	0.510992	0	0	0.335813	1	0	0	polygalacturonase, putative [Phytophthora infestans T30-4], IPR000743 Glycoside hydrolase, family 28
	Ae201684_10185	GH5; CBM13	6.43891	6.01883	5.63176	0.280422	0.239779	0.324885	0.521111	0.146042	0.740069	0	0	0.351103	1	0	0	Ae201684_lucan 1,3-beta-glucosidase, putative [Phytophthora infestans T30-4], IPR001547 Glycoside hydrolase, family 5, IPR000772 Ricin B lectin domain
VIII	Ae201684_6198	GH5	6.18043	6.75563	8.07708	5.67092	5.44886	5.80812	6.37672	6.4533	6.42942	6.00163	5.96016	5.92732	0	0	0	5A endo-1,4-betaglucanase, putative [Phytophthora infestans T30-4], IPR001547 Glycoside hydrolase, family 5
	Ae201684_14135	GH16	6.24986	6.93111	8.06645	5.75996	5.65346	5.90376	5.76557	6.07304	6.13281	5.83923	5.73731	5.83924	0	0	0	beta-glucan synthesis-associated protein, putative [Phytophthora infestans T30-4], IPR005629 Beta-glucan synthesis-associated, SKN1
	Ae201684_797	GH17	6.22408	6.71364	7.98226	6.59467	6.6323	6.56417	7.26239	7.37714	7.33697	5.99172	6.01295	6.06561	0	0	0	Ae201684_lucan 1,3-beta-glucosidase, putative [Phytophthora infestans T30-4]
	Ae201684_18688	GH6	6.9989	7.91244	9.17969	6.42474	6.74813	6.61366	7.46183	7.7104	7.24747	7.50846	7.21033	7.32106	0	0	0	Ae201684_lycoside hydrolase, putative [Phytophthora infestans T30-4], IPR016288 1, 4-beta cellobiohydrolase
	Ae201684_5257	GH72	7.86117	8.30715	9.5785	6.63405	6.36684	6.84937	6.60041	6.51539	6.63855	6.24188	6.13153	6.10861	1	0	0	1,3-beta-glucanosyltransferase, putative [Phytophthora infestans T30-4], IPR004886 Glucanosyltransferase
	Ae201684_5976	GH38	6.44128	6.3393	6.18756	6.19815	6.43089	6.15038	6.68258	6.76954	6.52326	6.90925	6.80996	6.69897	0	0	0	lysosomal alpha-mannosidase, putative [Phytophthora infestans T30-4], IPR000602 Glycoside hydrolase, family 38, core, IPR011682 Glycosyl hydrolases 38, C-terminal, IPR015341 Glycoside hydrolase, family 38, central domain
	Ae201684_6691	GH17	5.2495	5.69963	6.67255	5.9054	5.9622	5.93242	6.72277	6.95032	6.75572	6.91055	6.75444	6.80732	0	0	0	Ae201684_lucan 1,3-beta-glucosidase, putative [Phytophthora infestans T30-4], IPR000490 Glycoside hydrolase, family 17
	Ae201684_15418	GH72	5.55481	5.50887	6.04919	6.70268	6.69064	6.79802	6.8303	6.86932	6.91262	7.01031	7.08221	7.08791	0	0	0	Ae201684_lycoside hydrolase, putative [Phytophthora infestans T30-4], IPR004886 Glucanosyltransferase
	Ae201684_5092	GH72	4.28165	5.57717	5.6852	6.2701	6.44806	6.28217	7.63617	8.01218	7.74718	6.30258	6.25345	6.38449	0	0	0	Ae201684_lycoside hydrolase, putative [Phytophthora infestans T30-4], IPR004886 Glucanosyltransferase
	Ae201684_2390	GH6	6.53076	6.99319	8.11905	8.22697	8.22973	8.36899	8.0917	8.15027	8.1242	7.94663	7.9202	8.0055	0	0	0	Ae201684_lycoside hydrolase, putative [Phytophthora infestans T30-4], IPR016288 1, 4-beta cellobiohydrolase
	Ae201684_15396	GH17	6.02938	6.63908	7.9416	7.94511	7.81544	8.05718	7.84056	7.72047	7.97942	6.65242	6.51815	6.78961	0	0	0	Ae201684_lycoside hydrolase, putative [Phytophthora infestans T30-4]
	Ae201684_14028	GH18	3.88817	4.5831	6.51514	6.78479	6.65699	6.30485	8.97779	8.52929	8.98056	7.69281	8.04951	8.44462	0	1	0	Ae201684_lycoside hydrolase family 18 protein [Myceliophthora thermophila ATCC 42464], IPR001223 Glycoside hydrolase, family 18, catalytic domain
	Ae201684_18872	GH17; CBM13	3.84563	4.83578	5.09776	9.50893	9.47189	9.31573	8.76345	8.77693	8.79853	8.0075	8.10512	8.1991	-1	0	0	Ae201684_lycoside hydrolase, putative [Phytophthora infestans T30-4], IPR000772 Ricin B lectin domain, IPR006970 PT repeat, IPR002109 Glutaredoxin
	Ae201684_13286	GH5; CBM43	5.0049	5.33726	5.15816	8.23068	8.25182	8.19202	8.92993	9.00145	8.6771	8.58338	8.57426	8.42725	-1	0	0	Ae201684_lucan 1,3-beta-glucosidase [Phytophthora infestans T30-4], IPR001547 Glycoside hydrolase, family 5, IPR012946 X8
	Ae201684_5239	GH3	0.90308	2.80529	2.02015	8.21134	8.30069	7.86326	10.5855	10.0581	10.6752	8.36583	9.04836	8.72876	-1	1	0	Ae201684_lycoside hydrolase, putative [Phytophthora infestans T30-4], IPR001764 Glycoside hydrolase, family 3, N-terminal, IPR002772 Glycoside hydrolase family 3 C-terminal domain
	Ae201684_10338	GH1	2.97253	2.98888	2.44934	6.51437	6.78497	6.42125	9.06392	8.93702	8.93238	7.66728	8.14978	7.89597	-1	1	0	lactase-phlorizin hydrolase, putative [Phytophthora infestans T30-4], IPR001360 Glycoside hydrolase, family 1

## Sheet: ST2g_HeatMap PL
ST2g: Ae expression data used to constuct Polysachharide Lyases (PL) Heat Map
			Log2 RPKM												Differentially Expressed
Cluster	Feature_ID	PL domain	Zoo1	Zoo2	Zoo3	Myc1	Myc2	Myc3	t=3.1	t=3.2	t=3.3	t=9.1	t=9.2	t=9.3	Zoo_Myc	t3_Myc	t9_Myc	Annotation.Notes
I	Ae201684_5800	PL3	1.54399	2.66035	1.39089	0.360804	1.11309	0.73896	9.19004	9.47986	9.03051	6.38482	6.93287	6.91516	1	1	1	polysaccharide lyase, putative [Phytophthora infestans T30-4], IPR004898 Pectate lyase, catalytic
	Ae201684_5797	PL3	1.40693	2.57088	1.18956	0.278705	0.692206	0.618406	9.17142	9.47128	9.0612	6.31904	6.83707	6.67355	1	1	1	polysaccharide lyase, putative [Phytophthora infestans T30-4], IPR004898 Pectate lyase, catalytic
	Ae201684_5801	PL3	1.44244	2.81122	1.29373	0.582312	0.629786	0.554128	9.129	9.49178	8.86093	6.31904	7.04966	6.7923	1	1	1	polysaccharide lyase, putative [Phytophthora infestans T30-4], IPR004898 Pectate lyase, catalytic
	Ae201684_5796	PL3	1.21499	2.71705	1.24259	0.649185	0.692206	0.263866	9.08069	9.47757	8.91852	6.24421	6.89768	6.75866	1	1	1	polysaccharide lyase, putative [Phytophthora infestans T30-4], IPR004898 Pectate lyase, catalytic
	Ae201684_5802	PL3	0.258153	1.08909	0.81536	0	0.183039	0.092389	7.06918	7.82799	7.56065	4.82323	5.91101	5.71662	1	1	1	polysaccharide lyase, putative [Phytophthora infestans T30-4], IPR004898 Pectate lyase, catalytic
	Ae201684_5798	PL3	0.667065	0.95568	0.225066	0.0979141	0.266528	0.092389	7.03198	7.85258	7.49199	4.92874	6.19509	5.50372	1	1	1	polysaccharide lyase, putative [Phytophthora infestans T30-4], IPR004898 Pectate lyase, catalytic
	Ae201684_5799	PL3	0.606465	0.701619	0.419713	0.0979141	0.0944206	0	8.56904	7.86299	7.56065	5.95568	6.01204	5.57095	1	1	1	polysaccharide lyase, putative [Phytophthora infestans T30-4], IPR004898 Pectate lyase, catalytic
	Ae201684_13674	PL4	3.4399	3.87644	4.82286	2.25354	2.63208	2.67162	6.83517	7.11994	6.85234	6.25477	6.40046	5.95921	0	1	1	polysaccharide lyase, putative [Phytophthora infestans T30-4], IPR015364 Rhamnogalacturonase B, N-terminal
	Ae201684_5795	PL3	1.86503	3.69051	1.76167	5.39676	5.69962	5.32438	9.17286	9.61422	9.00581	7.96182	7.70069	7.84651	-1	1	1	polysaccharide lyase, putative [Phytophthora infestans T30-4], IPR004898 Pectate lyase, catalytic
II	Ae201684_15822	PL4	1.88323	2.08609	1.68161	1.84197	1.81659	2.12543	6.19538	5.87507	6.01058	4.31289	5.05238	4.82944	0	1	1	polysaccharide lyase, putative [Phytophthora infestans T30-4], IPR015364 Rhamnogalacturonase B, N-terminal
	Ae201684_5812	PL3	0.260878	0.0886241	0	0.43848	0.424476	0.486852	5.19861	3.24261	5.85325	4.31716	5.67361	5.48507	0	1	1	polysaccharide lyase, putative [Phytophthora infestans T30-4], IPR004898 Pectate lyase, catalytic
	Ae201684_5804	PL3	0.260878	1.18086	0.512931	1.5094	1.06672	1.74045	4.84079	5.54569	4.35956	2.33202	3.29733	2.84868	0	1	0	polysaccharide lyase, putative [Phytophthora infestans T30-4], IPR004898 Pectate lyase, catalytic
	Ae201684_5803	PL3	0.0923011	1.09788	0.751133	1.67902	0.969261	1.58829	4.68793	4.69102	4.0344	1.80039	3.22347	2.77368	0	1	0	polysaccharide lyase, putative [Phytophthora infestans T30-4], IPR004898 Pectate lyase, catalytic
	Ae201684_3585*	PL1	2.8763	2.89143	2.36614	0	0.0643466	0.0629481	5.89204	5.75113	5.57146	4.42532	5.46511	4.7036	1	1	1	pectin lyase, putative [Phytophthora infestans T30-4], IPR002022 Pectate lyase/Amb allergen
	Ae201684_3589*	PL1	3.27781	2.69528	1.91924	0.0665862	0.295692	0	4.65177	4.33187	4.31385	2.62293	4.31627	3.24682	1	1	1	pectin lyase, putative [Phytophthora infestans T30-4], IPR002022 Pectate lyase/Amb allergen
III	Ae201684_3590*	PL1	1.65661	1.20539	1.01582	0	0	0	3.55186	2.50862	2.86712	1.40664	2.38986	1.14617	1	1	1	pectin lyase, putative [Phytophthora infestans T30-4], IPR002022 Pectate lyase/Amb allergen
	Ae201684_3586*	PL1	0.730316	0.372844	0.360536	0.0665862	0	0.0627906	2.38252	2.35836	1.36403	2.41532	1.56434	1.77673	1	1	1	pectin lyase, putative [Phytophthora infestans T30-4], IPR002022 Pectate lyase/Amb allergen
	Ae201684_5807	PL3	1.44534	1.33419	1.69028	0.041817	0.154845	0.0777798	0	0.302924	0	0.174415	0	0	1	0	0	polysaccharide lyase, putative [Phytophthora infestans T30-4], IPR004898 Pectate lyase, catalytic
	Ae201684_5805	PL3	0.0902829	0.455817	0.585712	1.37682	1.4883	1.95497	2.95571	2.57639	1.72844	1.33168	1.76456	1.94614	-1	0	0	polysaccharide lyase, putative [Phytophthora infestans T30-4], IPR004898 Pectate lyase, catalytic
	Ae201684_11476	PL7	0	0	0	1.87964	2.7634	2.24838	0.666732	0.897706	1.14192	1.94423	1.5854	1.51617	-1	-1	0	alginate lyase [Frankia sp. EuI1c], IPR014895 Alginate lyase 2
	Ae201684_5813	PL3	4.35161	5.14296	6.32387	0	0.0951207	0	1.44462	2.21851	0.668578	1.91947	1.9754	2.4228	1	1	1	polysaccharide lyase, putative [Phytophthora infestans T30-4], IPR004898 Pectate lyase, catalytic
*phylogeny analysis

## Sheet: ST2h_HeatMap Proteases
ST2h: Ae expression data used to constuct Peptidases Heat Map
			Log2 RPKM												Differentially Expressed
Cluster	Feature_ID	Protease domain	Zoo1	Zoo2	Zoo3	Myc1	Myc2	Myc3	t=3.1	t=3.2	t=3.3	t=9.1	t=9.2	t=9.3	Zoo_Myc	t3_Myc	t9_Myc	Annotation.Notes
	Ae201684_11388	IPR000209 Peptidase S8/S53 domain;	3.68225	3.66985	3.36422	4.17963	4.36733	4.2106	4.5209	4.28051	4.21513	4.12412	3.96059	3.89785	0	0	0	serine protease family S08A, putative [Phytophthora infestans T30-4], IPR000209 Peptidase S8/S53, subtilisin/kexin/sedolisin
	Ae201684_6804	IPR001461 Peptidase A1;	3.19903	3.09976	2.50765	4.59475	4.60422	4.47628	4.10676	4.29621	4.21125	4.18183	3.95675	4.02552	0	0	0	Ae201684_astricsin, aspartyl protease family A01A, putative [Phytophthora infestans T30-4], IPR001461 Peptidase A1
	Ae201684_6506	PF13365 Trypsin-like peptidase domain; PF14295 PAN domain;	2.19157	2.94521	3.34023	4.26839	4.54121	4.44263	4.1441	4.14177	4.25706	3.95569	3.67188	3.76511	0	0	0	conserved hypothetical protein [Phytophthora infestans T30-4]
	Ae201684_12281	IPR001563 Peptidase S10, serine carboxypeptidase;	3.70817	4.03223	3.99512	5.48945	5.76287	4.97677	5.30657	5.30226	5.08017	3.30836	3.86871	3.22906	0	0	-1	serine protease family S10, putative [Phytophthora infestans T30-4], IPR001563 Peptidase S10, serine carboxypeptidase
	Ae201684_17411	PF13365 Trypsin-like peptidase domain;	2.89714	3.59936	4.31579	4.62857	4.62998	4.94019	4.78135	5.49074	4.46645	4.39936	4.37861	3.3082	0	0	0	conserved hypothetical protein [Phytophthora infestans T30-4]
	Ae201684_7369	IPR000209 Peptidase S8/S53 domain;	1.15026	3.88421	3.75212	4.50166	4.15495	5.21166	5.56033	5.54488	5.81353	3.65792	4.00062	4.25474	0	0	0	serine protease family S08A, putative [Phytophthora infestans T30-4], IPR000209 Peptidase S8/S53, subtilisin/kexin/sedolisin
	Ae201684_18267	IPR001461 Peptidase A1;	3.14078	3.6708	4.53193	4.00827	3.9462	4.07009	4.46865	4.27566	4.5707	4.3028	3.87245	4.32222	0	0	0	Ae201684_astricsin, putative [Phytophthora infestans T30-4], IPR001461 Peptidase A1
	Ae201684_15998	IPR008758 Peptidase S28;	3.0061	3.4658	4.28105	4.014	3.97146	4.17967	4.04641	4.05066	4.18816	3.73052	3.8931	4.04785	0	0	0	serine protease family S28, putative [Phytophthora infestans T30-4], IPR008758 Peptidase S28
	Ae201684_2013	PF03577 Peptidase family C69 ;	3.58006	3.97162	4.4343	3.32414	3.11333	3.22669	4.56504	3.76833	4.21549	4.09125	3.92544	3.7428	0	0	0	peptidase, putative [Phytophthora infestans T30-4], IPR005322 Peptidase C69, dipeptidase A
	Ae201684_15903	IPR000834 Peptidase M14, carboxypeptidase A;	4.15304	4.62145	5.09435	3.99769	4.0992	3.92291	4.19147	4.11805	3.81874	4.19324	4.11307	4.14118	0	0	0	conserved hypothetical protein [Phytophthora infestans T30-4], IPR000834 Peptidase M14, carboxypeptidase A
	Ae201684_3647	IPR001461 Peptidase A1;	4.20218	4.46354	5.22421	4.2666	4.3252	4.17171	3.94311	3.63746	3.88214	3.37315	3.7997	3.55491	0	0	0	Ae201684_astricsin, aspartyl protease family A01A, putative [Phytophthora infestans T30-4], IPR001461 Peptidase A1
	Ae201684_6472	PF01400 Astacin (Peptidase family M12A) ;	3.23087	3.29111	3.52859	5.02159	5.13679	4.98329	5.86382	5.83858	6.02242	5.17111	5.32981	5.27613	0	0	0	metalloprotease family M12A, putative [Phytophthora infestans T30-4], IPR001506 Peptidase M12A, astacin
	Ae201684_1700	IPR008758 Peptidase S28;	4.29715	3.66328	3.02809	4.27749	4.52057	4.32196	5.49147	6.20479	5.56811	5.4997	5.3229	4.94519	0	0	0	serine protease family S28, putative [Phytophthora infestans T30-4], IPR008758 Peptidase S28
	Ae201684_7368	IPR000209 Peptidase S8/S53 domain;	3.41302	4.16781	3.91603	3.67816	3.47287	4.31545	5.39307	5.68083	6.05613	5.30263	5.20807	5.73729	0	0	0	serine protease family S08A, putative [Phytophthora infestans T30-4], IPR000209 Peptidase S8/S53, subtilisin/kexin/sedolisin
	Ae201684_19006	IPR001563 Peptidase S10, serine carboxypeptidase;	3.71571	3.24142	3.17988	4.36173	4.28925	4.46774	4.9796	4.84257	4.97966	5.52038	5.20264	5.51215	0	0	0	serine protease family S10, putative [Phytophthora infestans T30-4], IPR001563 Peptidase S10, serine carboxypeptidase
	Ae201684_655	PF04258 Signal peptide peptidase ; PF02225 PA domain ;	3.82712	3.78724	3.50272	4.42208	4.47002	4.23074	4.85508	4.91683	4.62257	4.89919	4.8069	4.54265	0	0	0	signal peptide peptidase-like, aspartyl protease family A22B, putative [Phytophthora infestans T30-4], IPR007369 Peptidase A22B, signal peptide peptidase, IPR003137 Protease-associated domain, PA
	Ae201684_12279	IPR001563 Peptidase S10, serine carboxypeptidase;	5.30025	5.24364	4.92645	5.17618	5.29947	4.93808	5.13692	5.29951	5.25207	4.90193	4.95677	5.03051	0	0	0	serine protease family S10, putative [Phytophthora infestans T30-4], IPR001563 Peptidase S10, serine carboxypeptidase
	Ae201684_12280	IPR001563 Peptidase S10, serine carboxypeptidase;	4.98527	4.88385	5.1323	5.14741	5.16965	4.96285	5.01049	5.05707	4.86877	5.1845	5.24556	5.05467	0	0	0	serine protease family S10, putative [Phytophthora infestans T30-4], IPR001563 Peptidase S10, serine carboxypeptidase
	Ae201684_9115	IPR000209 Peptidase S8/S53 domain;	4.54742	4.47748	4.80708	4.67754	4.69284	4.78749	4.58385	4.6777	4.49594	4.6612	4.61082	4.47271	0	0	0	serine protease family S08A, putative [Phytophthora infestans T30-4], IPR000209 Peptidase S8/S53, subtilisin/kexin/sedolisin
	Ae201684_12278	IPR001563 Peptidase S10, serine carboxypeptidase;	3.94631	4.65745	5.98961	4.26786	4.29597	4.22114	5.1876	5.48109	5.64965	6.087	5.67202	5.77251	0	0	0	serine protease family S10, putative [Phytophthora infestans T30-4], IPR001563 Peptidase S10, serine carboxypeptidase
	Ae201684_6358	IPR000209 Peptidase S8/S53 domain;	4.21623	4.67394	5.53792	3.00125	2.87433	3.04116	2.96575	2.8279	3.53543	3.57347	3.26574	3.40803	1	0	0	serine protease family S08A, putative [Phytophthora infestans T30-4], IPR000209 Peptidase S8/S53, subtilisin/kexin/sedolisin
	Ae201684_14716	IPR015366 Peptidase S53, propeptide;	3.81732	4.3537	5.70003	2.88645	2.75823	3.01989	3.03087	3.05239	3.11279	2.79596	2.92174	3.25724	1	0	0	tripeptidyl-peptidase, putative [Phytophthora infestans T30-4], IPR015366 Peptidase S53, propeptide
	Ae201684_1061	IPR000834 Peptidase M14, carboxypeptidase A;	5.04566	5.20105	5.98625	2.89911	2.49679	2.8926	3.54849	3.10255	3.223	3.57683	2.92559	3.26998	1	0	0	carboxypeptidase, putative [Phytophthora infestans T30-4], IPR000834 Peptidase M14, carboxypeptidase A
	Ae201684_12215	IPR000668 Peptidase C1A, papain C-terminal;	6.55281	6.14259	6.08221	3.67065	3.97491	2.6535	3.84854	3.25315	2.77643	4.56975	4.33052	3.7345	1	0	0	cathepsin B, cysteine protease family C01A, putative [Phytophthora infestans T30-4], IPR000668 Peptidase C1A, papain C-terminal
	Ae201684_3378	IPR001461 Peptidase A1;	5.38145	5.72919	6.32375	3.66995	3.75344	3.3068	3.20591	2.79031	3.15735	3.4001	3.43982	3.02937	1	0	0	aspartyl protease family A01A, putative [Phytophthora infestans T30-4], IPR001461 Peptidase A1
	Ae201684_13914	IPR001461 Peptidase A1;	5.89576	6.32467	7.03249	5.02569	5.1485	4.98541	4.69996	4.57314	4.54702	4.48562	4.60173	4.60099	0	0	0	aspartyl protease family A01B, putative [Phytophthora infestans T30-4], IPR001461 Peptidase A1
	Ae201684_2069	IPR015366 Peptidase S53, propeptide; IPR000209 Peptidase S8/S53 domain;	5.80982	6.40089	7.02014	3.85244	3.85781	3.64799	4.52546	4.2574	4.71928	4.68952	4.34492	4.48202	1	0	0	tripeptidyl-peptidase, putative [Phytophthora infestans T30-4], IPR015366 Peptidase S53, propeptide, IPR000209 Peptidase S8/S53, subtilisin/kexin/sedolisin
	Ae201684_9147	IPR000209 Peptidase S8/S53 domain;	5.42374	5.22234	5.46172	3.81913	3.89978	3.72922	5.36379	5.57188	5.20019	3.81656	3.98411	4.06627	0	0	0	serine protease family S08A, putative [Phytophthora infestans T30-4], IPR000209 Peptidase S8/S53, subtilisin/kexin/sedolisin
	Ae201684_17374	IPR001254 Peptidase S1;	5.4836	4.62991	4.27834	0.754106	1.13113	0.880151	5.6279	4.52925	5.0705	3.73339	4.38654	4.42334	1	1	1	serine protease family S01A, putative [Phytophthora infestans T30-4], IPR001254 Peptidase S1/S6, chymotrypsin/Hap
	Ae201684_16856	IPR000834 Peptidase M14, carboxypeptidase A;	4.32315	4.41861	4.95004	0	0	0	5.53518	3.62075	5.9742	3.13689	3.87333	3.66024	1	1	1	carboxypeptidase, putative [Phytophthora infestans T30-4], IPR000834 Peptidase M14, carboxypeptidase A
	Ae201684_12277	IPR001563 Peptidase S10, serine carboxypeptidase;	3.9044	4.80549	5.83258	1.94797	1.93492	2.08542	5.54763	5.84495	5.48075	6.03408	5.75887	5.76717	1	1	1	serine protease family S10, putative [Phytophthora infestans T30-4], IPR001563 Peptidase S10, serine carboxypeptidase
	Ae201684_11186	IPR000834 Peptidase M14, carboxypeptidase A; IPR000757 Glycoside hydrolase, family 16;	3.55231	3.69113	3.43667	3.20061	3.29201	3.16717	3.72254	3.42906	3.55605	3.6374	3.71148	3.77893	0	0	0	conserved hypothetical protein [Phytophthora infestans T30-4], IPR000834 Peptidase M14, carboxypeptidase A, IPR000757 Glycoside hydrolase, family 16
	Ae201684_11688	PF04258 Signal peptide peptidase ; PF02225 PA domain ;	3.46371	3.51544	3.11898	3.77946	3.76588	3.64278	3.36779	3.21908	3.67639	3.5149	3.83094	3.17378	0	0	0	signal peptide peptidase-like, aspartyl protease family A22B, putative [Phytophthora infestans T30-4], IPR007369 Peptidase A22B, signal peptide peptidase, IPR003137 Protease-associated domain, PA
	Ae201684_16327	IPR001563 Peptidase S10, serine carboxypeptidase;	2.74051	2.70687	2.25684	3.33715	3.38232	3.43731	4.15713	3.82741	3.68491	3.82984	3.75449	3.72133	0	0	0	serine protease family S10, putative [Phytophthora infestans T30-4], IPR001563 Peptidase S10, serine carboxypeptidase
	Ae201684_7347	IPR000209 Peptidase S8/S53 domain;	2.65016	4.81788	2.9331	3.25249	3.26039	3.22588	2.9626	3.17266	2.93772	3.87229	3.71131	3.67098	0	0	0	serine protease family S08A, putative [Phytophthora infestans T30-4], IPR000209 Peptidase S8/S53, subtilisin/kexin/sedolisin
	Ae201684_11517	IPR001563 Peptidase S10, serine carboxypeptidase;	1.83802	2.5272	3.0226	4.42987	3.95074	4.58907	3.82887	3.31148	3.3154	3.09484	3.11253	3.44261	-1	0	0	serine protease family S10, putative [Phytophthora infestans T30-4], IPR001563 Peptidase S10, serine carboxypeptidase
	Ae201684_3388	IPR000668 Peptidase C1A, papain C-terminal;	2.89797	2.96999	2.69548	4.52404	4.70248	3.5639	2.69158	2.35441	2.15416	3.29637	3.14862	2.77656	0	-1	0	cysteine protease family C01A, putative [Phytophthora infestans T30-4], IPR000668 Peptidase C1A, papain C-terminal
	Ae201684_17416	IPR001254 Peptidase S1;	2.48047	2.32958	2.79084	2.56684	2.67861	2.81874	3.30413	3.43053	3.75882	3.40118	3.73155	3.52879	0	0	0	IPR001254 Peptidase S1/S6, chymotrypsin/Hap
	Ae201684_1685	IPR008758 Peptidase S28;	2.04595	2.39864	2.32211	2.13791	2.26431	2.05959	3.61736	4.12234	3.50576	2.78928	3.22272	3.02488	0	0	0	serine protease family S28, putative [Phytophthora infestans T30-4], IPR008758 Peptidase S28
	Ae201684_4436	IPR000209 Peptidase S8/S53 domain;	2.59949	3.34468	3.89228	2.6049	2.33199	3.03441	3.18282	3.49167	3.54107	2.29477	2.38799	1.74934	0	0	0	serine protease family S08A, putative [Phytophthora infestans T30-4], IPR000209 Peptidase S8/S53, subtilisin/kexin/sedolisin
	Ae201684_18837	IPR000209 Peptidase S8/S53 domain;	2.8441	2.91642	3.01439	2.56735	2.63653	2.56239	2.73673	2.62625	2.76954	2.46908	2.72388	2.70657	0	0	0	membrane-bound transcription factor site-1 protease, putative [Phytophthora infestans T30-4], IPR000209 Peptidase S8/S53, subtilisin/kexin/sedolisin
	Ae201684_6954	PF00328 Histidine acid phosphatase ; PF13688 Metallo-peptidase family M12;	5.13414	5.21004	4.55983	2.38708	2.395	2.22446	2.23788	2.65344	2.62045	2.80885	2.2491	2.64517	1	0	0	conserved hypothetical protein [Phytophthora infestans T30-4], IPR000560 Histidine phosphatase superfamily, clade-2
	Ae201684_1678	IPR008758 Peptidase S28;	4.71533	4.27646	3.16615	2.2285	2.18605	2.20495	2.289	2.02684	2.40586	2.0778	2.60695	2.20104	1	0	0	serine protease family S28, putative [Phytophthora infestans T30-4], IPR008758 Peptidase S28
	Ae201684_8737	IPR008493 Protein of unknown function DUF775; IPR001461 Peptidase A1;	4.18962	3.97485	3.85621	3.41258	3.60352	3.86134	1.92857	1.93733	1.75448	1.83971	1.76127	1.8948	0	-1	-1	beta-secretase, putative [Phytophthora infestans T30-4], IPR008493 Protein of unknown function DUF775, IPR001461 Peptidase A1
	Ae201684_12127	IPR000668 Peptidase C1A, papain C-terminal;	2.43114	2.49885	2.36382	2.71939	3.02159	2.61929	1.7364	1.64199	2.25212	1.73687	2.13884	1.73158	0	0	0	cathepsin B, cysteine protease family C01A, putative [Phytophthora infestans T30-4], IPR000668 Peptidase C1A, papain C-terminal
	Ae201684_9686	PF02163 Peptidase family M50 ;	2.19873	2.16194	1.5527	2.2271	2.24877	2.02271	2.16329	2.23015	2.19331	2.19929	2.3777	1.9775	0	0	0	PREDICTED: membrane-bound transcription factor site-2 protease-like [Acyrthosiphon pisum], IPR008915 Peptidase M50
	Ae201684_14798	PREDICTED: signal peptide peptidase-like 2B [Vitis vinifera];	2.58238	2.63808	2.34272	1.73519	1.53778	1.37591	1.10098	2.1258	2.17888	1.34601	1.97266	1.06195	0	0	0	PREDICTED: signal peptide peptidase-like 2B [Vitis vinifera], IPR003137 Protease-associated domain, PA
	Ae201684_7810	IPR001461 Peptidase A1;	1.62544	2.11532	2.27459	1.55404	1.51854	1.59241	2.01114	1.88707	1.43191	1.55077	2.01797	1.85506	0	0	0	aspartyl protease family A01B, putative [Phytophthora infestans T30-4], IPR001461 Peptidase A1
	Ae201684_12874	IPR000668 Peptidase C1A, papain C-terminal;	2.38507	2.19379	1.60561	4.1472	4.37626	5.13314	3.49683	3.16368	3.39378	1.68576	1.78787	1.79749	-1	0	-1	conserved hypothetical protein [Phytophthora infestans T30-4], IPR000668 Peptidase C1A, papain C-terminal
	Ae201684_12875	IPR000668 Peptidase C1A, papain C-terminal;	2.56183	1.24301	2.84451	3.76262	4.20853	4.07486	2.64787	2.03404	2.63078	1.5507	1.17367	1.0479	0	0	-1	cysteine protease family C01A, putative [Phytophthora infestans T30-4], IPR000668 Peptidase C1A, papain C-terminal
	Ae201684_12877	IPR000668 Peptidase C1A, papain C-terminal;	3.56362	4.06046	5.39763	4.61215	5.18494	5.78623	2.59854	3.78605	2.90535	1.49369	1.38662	1.22305	0	-1	-1	cysteine protease family C01A, putative [Phytophthora infestans T30-4], IPR000668 Peptidase C1A, papain C-terminal
	Ae201684_11912	IPR000668 Peptidase C1A, papain C-terminal;	1.84293	2.21167	2.63356	5.91015	6.26914	5.39319	4.94369	4.98386	4.8675	3.39559	4.07431	4.24591	-1	0	-1	cysteine protease family C01A, putative [Phytophthora infestans T30-4], IPR000668 Peptidase C1A, papain C-terminal
	Ae201684_8239	IPR001254 Peptidase S1;	2.54095	2.26069	1.72942	5.03077	5.37517	4.92033	5.05884	5.01809	4.97453	3.95557	4.27454	4.46985	-1	0	0	serine protease family S01A, putative [Phytophthora infestans T30-4], IPR001254 Peptidase S1/S6, chymotrypsin/Hap
	Ae201684_7254	PF03577 Peptidase family C69 ;	0.796905	1.03389	0.190532	5.67256	5.88479	5.35898	4.8151	4.86917	4.46183	4.23527	4.03672	4.26688	-1	0	0	peptidase, putative [Phytophthora infestans T30-4], IPR005322 Peptidase C69, dipeptidase A
	Ae201684_7419	PF03577 Peptidase family C69 ;	1.66898	1.7537	1.43798	4.64635	4.66531	4.53273	4.22719	4.64124	4.664	4.39384	4.54666	4.44844	-1	0	0	peptidase, putative [Phytophthora infestans T30-4], IPR005322 Peptidase C69, dipeptidase A
	Ae201684_19004	IPR001563 Peptidase S10, serine carboxypeptidase;	1.25477	2.25875	1.1676	4.05747	4.01498	3.92788	4.90255	4.72003	4.44524	4.38001	4.37108	4.18144	-1	0	0	serine protease family S10, putative [Phytophthora infestans T30-4], IPR001563 Peptidase S10, serine carboxypeptidase
	Ae201684_15785	PF05649 Peptidase family M13 ; PF01431 Peptidase family M13 ;	0.297532	1.25762	1.57213	4.51833	4.64582	4.5044	5.17255	6.03952	5.20112	3.64127	3.84972	3.84327	-1	0	0	endothelin-converting enzyme, metalloprotease family M13, putative [Phytophthora infestans T30-4], IPR008753 Peptidase M13, IPR018497 Peptidase M13, neprilysin, C-terminal
	Ae201684_7353	IPR000209 Peptidase S8/S53 domain;	1.62746	3.88979	2.6989	6.45592	6.62724	6.48338	5.141	5.59532	5.21588	2.54238	2.45183	2.73833	-1	0	-1	serine protease family S08A, putative [Phytophthora infestans T30-4], IPR000209 Peptidase S8/S53, subtilisin/kexin/sedolisin
	Ae201684_3234	PF05649 Peptidase family M13 ; PF01431 Peptidase family M13 ;	1.78827	2.53716	1.79818	4.91195	4.74465	4.62241	5.16093	5.81914	5.58306	1.28754	2.01332	2.6047	-1	0	-1	endothelin-converting enzyme, metalloprotease family M13, putative [Phytophthora infestans T30-4], IPR008753 Peptidase M13, IPR018497 Peptidase M13, neprilysin, C-terminal
	Ae201684_2236	IPR008758 Peptidase S28;	2.32497	2.87388	2.64963	3.61104	3.0427	3.9049	4.98377	4.10591	5.33696	2.8079	3.90382	3.71738	0	0	0	serine protease family S28, putative [Phytophthora infestans T30-4], IPR008758 Peptidase S28
	Ae201684_11908	IPR000668 Peptidase C1A, papain C-terminal;	1.50139	2.8371	2.41652	3.24558	2.17682	2.03216	4.76739	4.39984	5.09564	3.13479	3.58587	3.59418	0	1	0	cysteine protease family C01A, putative [Phytophthora infestans T30-4], IPR000668 Peptidase C1A, papain C-terminal
	Ae201684_17431	PF13365 Trypsin-like peptidase domain;	2.75239	3.22932	3.27208	1.81051	1.7557	1.54189	5.16465	5.06233	4.96233	3.53724	4.45241	4.2629	0	1	1	conserved hypothetical protein [Phytophthora infestans T30-4]
	Ae201684_11914	IPR000668 Peptidase C1A, papain C-terminal; IPR014044 CAP domain;	0.285494	1.08942	0.145425	2.95136	3.17703	2.47765	6.20934	5.94283	6.20487	4.15659	4.85949	4.48883	-1	1	0	cysteine protease family C01A, putative [Phytophthora infestans T30-4], IPR000668 Peptidase C1A, papain C-terminal, IPR014044 CAP domain
	Ae201684_3232	PF05649 Peptidase family M13 ; PF01431 Peptidase family M13 ;	0.0728864	0.261546	0	2.4773	2.38934	2.19152	5.41957	4.91708	5.1623	3.74585	3.7555	3.74951	-1	1	0	endothelin-converting protein 1 [Candidatus Solibacter usitatus Ellin6076], IPR008753 Peptidase M13, IPR018497 Peptidase M13, neprilysin, C-terminal
	Ae201684_8249	IPR000668 Peptidase C1A, papain C-terminal;	0.480158	0.604718	0.532642	1.31384	1.36994	1.65497	6.40109	6.18343	5.36575	3.26009	4.61229	3.94949	0	1	1	cysteine protease family C01A, putative [Phytophthora infestans T30-4], IPR000668 Peptidase C1A, papain C-terminal
	Ae201684_1364	PF03577 Peptidase family C69 ;	1.25831	1.94639	1.24181	3.76761	3.64767	3.89269	5.7083	5.50747	5.66896	5.8872	5.52091	6.01717	-1	0	1	peptidase, putative [Phytophthora infestans T30-4], IPR005322 Peptidase C69, dipeptidase A
	Ae201684_1711	IPR001254 Peptidase S1;	0.786072	0.760963	1.71089	4.29951	4.77406	4.73719	4.50199	5.28568	4.93828	5.33552	5.12145	5.11774	-1	0	0	serine protease family S01A, putative [Phytophthora infestans T30-4], IPR001254 Peptidase S1/S6, chymotrypsin/Hap
	Ae201684_8523	IPR007921 Cysteine, histidine-dependent amidohydrolase/peptidase;	0.520936	0.637872	0.357302	3.34988	3.50561	3.3258	3.83531	4.04243	4.05145	5.14535	4.93556	5.0629	-1	0	0	bifunctional glutathionylspermidine amidase/glutathionylspermidine synthetase [Salmonella enterica subsp. enterica serovar Typhi str. AG3], IPR007921 Cysteine, histidine-dependent amidohydrolase/peptidase
	Ae201684_17429	IPR000209 Peptidase S8/S53 domain;	1.68309	1.59347	2.1709	2.37282	2.76514	3.11361	4.38577	5.23677	4.86345	6.99434	6.27677	6.7464	0	1	1	serine protease family S08A, putative [Phytophthora infestans T30-4], IPR000209 Peptidase S8/S53, subtilisin/kexin/sedolisin
	Ae201684_7363	IPR000209 Peptidase S8/S53 domain;	0.145971	0.226718	0.12663	3.93278	3.87138	3.30921	7.96849	7.19639	8.05768	5.47094	6.45463	6.08416	-1	1	1	serine protease family S08A, putative [Phytophthora infestans T30-4], IPR000209 Peptidase S8/S53, subtilisin/kexin/sedolisin
	Ae201684_17296	IPR001254 Peptidase S1;	0.246157	0	0.214495	3.75863	3.78444	4.11485	6.89357	6.15887	6.82275	5.7633	6.19571	6.24812	-1	1	1	serine protease family S01A, putative [Phytophthora infestans T30-4], IPR001254 Peptidase S1/S6, chymotrypsin/Hap
	Ae201684_18699	IPR001254 Peptidase S1;	0.904827	0.254638	0.333619	4.05166	3.46022	4.64683	7.02596	6.40395	7.17035	4.17178	5.24307	5.39704	-1	1	0	serine protease family S01A, putative [Phytophthora infestans T30-4], IPR001254 Peptidase S1/S6, chymotrypsin/Hap
	Ae201684_16855	IPR000834 Peptidase M14, carboxypeptidase A;	0.701576	1.02114	1.59624	2.06156	2.2626	2.38196	6.35323	6.76491	6.99111	5.18218	5.29282	5.79067	0	1	1	carboxypeptidase, putative [Phytophthora infestans T30-4], IPR000834 Peptidase M14, carboxypeptidase A
	Ae201684_15760	PF05649 Peptidase family M13 ; PF01431 Peptidase family M13 ;	2.16739	2.32581	1.67367	4.5168	4.41915	4.22337	7.59341	6.86928	7.62167	6.44511	6.89743	6.68206	-1	1	1	endothelin-converting enzyme, metalloprotease family M13, putative [Phytophthora infestans T30-4], IPR008753 Peptidase M13, IPR018497 Peptidase M13, neprilysin, C-terminal
	Ae201684_4852	IPR000209 Peptidase S8/S53 domain;	0.367286	1.27789	0.767714	4.17213	3.97026	4.31985	6.91247	7.58258	7.05298	7.13207	6.72728	6.80592	-1	1	1	serine protease family S08A, putative [Phytophthora infestans T30-4], IPR000209 Peptidase S8/S53, subtilisin/kexin/sedolisin
	Ae201684_11915	IPR000668 Peptidase C1A, papain C-terminal;	0.420598	1.57921	0.577388	3.09617	2.92069	3.12289	8.44228	8.29697	8.25771	6.01806	7.12793	6.58661	-1	1	1	cysteine protease family C01A, putative [Phytophthora infestans T30-4], IPR000668 Peptidase C1A, papain C-terminal
	Ae201684_16238	IPR001254 Peptidase S1;	0.338312	1.96878	0	0	0	0	4.84079	5.81519	4.84866	4.04611	3.78197	3.43996	1	1	1	IPR001254 Peptidase S1/S6, chymotrypsin/Hap
	Ae201684_16237	IPR001254 Peptidase S1;	0.0933444	2.3691	0	0	0	0	4.63801	5.60502	5.00591	4.08872	3.69065	3.06753	1	1	1	chymotrypsin, serine protease family S01A, putative [Phytophthora infestans T30-4], IPR001254 Peptidase S1/S6, chymotrypsin/Hap
	Ae201684_16236	IPR001254 Peptidase S1;	0.413184	2.49642	0.118651	0	0	0	4.75638	5.28379	4.85403	4.10457	4.02393	3.49273	1	1	1	IPR001254 Peptidase S1/S6, chymotrypsin/Hap
	Ae201684_5845	IPR001254 Peptidase S1;	0	2.57698	0.225861	0	0	0	5.29679	5.61124	5.03174	4.30666	3.71936	3.73467	1	1	1	serine protease family S01A, putative [Phytophthora infestans T30-4], IPR001254 Peptidase S1/S6, chymotrypsin/Hap
	Ae201684_5848	IPR001254 Peptidase S1;	0.0877254	1.7928	0	0	0.0907467	0	4.90578	5.44534	4.99478	4.4729	3.85805	3.82354	1	1	1	serine protease family S01A, putative [Phytophthora infestans T30-4], IPR001254 Peptidase S1/S6, chymotrypsin/Hap
	Ae201684_8237	IPR001254 Peptidase S1;	0.0833011	2.39913	0.106778	0	0.244467	0.0843152	4.37139	4.95209	4.47869	2.89194	2.43663	2.48441	1	1	1	IPR001254 Peptidase S1/S6, chymotrypsin/Hap
	Ae201684_16242	IPR001254 Peptidase S1;	0	1.76711	0	0	0	0	4.63162	5.00772	4.01685	2.78411	2.9202	2.82942	1	1	1	IPR001254 Peptidase S1/S6, chymotrypsin/Hap
	Ae201684_16239	IPR001254 Peptidase S1;	0	2.8642	0.332459	0	0	0	5.30274	5.83885	5.20636	2.51355	2.69146	2.44095	1	1	1	chymotrypsin, serine protease family S01A, putative [Phytophthora infestans T30-4], IPR001254 Peptidase S1/S6, chymotrypsin/Hap
	Ae201684_10494	IPR000209 Peptidase S8/S53 domain;	1.02356	3.02659	2.09741	0.496131	0.702946	0.398688	5.64259	6.39481	5.77878	4.16867	3.89138	3.49745	1	1	1	serine protease family S08A, putative [Phytophthora infestans T30-4], IPR000209 Peptidase S8/S53, subtilisin/kexin/sedolisin
	Ae201684_16227	IPR001254 Peptidase S1;	0.181015	2.09385	0.332459	0.281661	0.428762	0.491667	5.98574	6.50199	5.92761	5.28525	4.66223	4.41307	0	1	1	serine protease family S01A, putative [Phytophthora infestans T30-4], IPR001254 Peptidase S1/S6, chymotrypsin/Hap
	Ae201684_11913	IPR000668 Peptidase C1A, papain C-terminal; IPR014044 CAP domain;	0.799066	1.22844	1.38146	0.118017	0.149867	0.214813	5.53613	4.63968	5.16173	3.43408	4.50989	4.05468	1	1	1	cysteine protease family C01A, putative [Phytophthora infestans T30-4], IPR000668 Peptidase C1A, papain C-terminal, IPR014044 CAP domain
	Ae201684_16857	IPR000834 Peptidase M14, carboxypeptidase A;	0.160632	0.0706578	0.161425	0.669878	0.746371	0.833312	4.60853	4.93118	4.8989	3.93779	3.95224	4.3987	-1	1	1	carboxypeptidase, putative [Phytophthora infestans T30-4], IPR000834 Peptidase M14, carboxypeptidase A
	Ae201684_17403	IPR001254 Peptidase S1;	0.517636	0.733102	1.00294	2.31928	2.13645	2.02117	3.86297	3.35283	3.56369	2.33782	3.00916	2.74871	-1	0	0	PREDICTED: transmembrane protease serine 9 [Bos taurus], IPR001254 Peptidase S1/S6, chymotrypsin/Hap
	Ae201684_12574	IPR000073 Alpha/beta hydrolase fold-1; IPR013595 Peptidase S33 tripeptidyl aminopeptidase-like, C-terminal;	0.707528	1.36237	0.566806	2.2026	2.0837	2.13527	2.84192	3.28487	3.27372	2.83241	2.93281	2.51856	0	0	0	hypothetical protein SCHCODRAFT_106058 [Schizophyllum commune H4-8], IPR000073 Alpha/beta hydrolase fold-1, IPR013595 Peptidase S33 tripeptidyl aminopeptidase-like, C-terminal
	Ae201684_3299	PF13365 Trypsin-like peptidase domain;	0.354522	0.571118	0.297606	2.12067	1.81454	1.94342	3.01203	2.86252	3.08494	3.85237	3.61857	3.98421	-1	0	1	conserved hypothetical protein [Phytophthora infestans T30-4]
	Ae201684_5414	IPR005079 Peptidase C45, acyl-coenzyme A:6-aminopenicillanic acid acyl-transferase;	1.33542	1.37182	0.82414	2.18932	2.44851	1.90683	2.56318	3.06268	2.44618	2.46265	2.22929	2.03903	0	0	0	cysteine protease family C45, putative [Phytophthora infestans T30-4], IPR005079 Peptidase C45, acyl-coenzyme A:6-aminopenicillanic acid acyl-transferase
	Ae201684_19005	IPR001563 Peptidase S10, serine carboxypeptidase;	1.51906	1.47996	0.851124	2.30619	2.42761	2.27556	2.08905	2.62765	2.71618	2.2627	2.00082	2.14908	0	0	0	serine protease family S10, putative [Phytophthora infestans T30-4], IPR001563 Peptidase S10, serine carboxypeptidase
	Ae201684_13032	IPR000834 Peptidase M14, carboxypeptidase A;	1.94891	2.20403	1.27392	2.82976	2.86596	2.69508	2.44438	3.37472	3.23639	2.74576	2.99714	2.86334	0	0	0	carboxypeptidase, putative [Phytophthora infestans T30-4], IPR000834 Peptidase M14, carboxypeptidase A
	Ae201684_1367	PF03577 Peptidase family C69 ;	1.7912	1.22969	1.1638	0.945686	1.04988	0.845912	3.52562	2.78365	2.84239	3.81403	3.58073	3.39435	0	1	1	peptidase, putative [Phytophthora infestans T30-4], IPR005322 Peptidase C69, dipeptidase A
	Ae201684_1368	PF03577 Peptidase family C69 ;	1.3167	1.28079	1.14542	0.389855	0.630262	0.641571	2.8241	2.88118	2.81372	3.26095	3.31157	2.82977	0	1	1	peptidase, putative [Phytophthora infestans T30-4], IPR005322 Peptidase C69, dipeptidase A
	Ae201684_11907	IPR000668 Peptidase C1A, papain C-terminal; IPR014044 CAP domain;	0.278222	1.6448	0.518013	1.1853	0.837244	0.896435	2.97996	3.38864	3.50361	2.74632	3.29274	2.63285	0	1	1	cysteine protease family C01A, putative [Phytophthora infestans T30-4], IPR000668 Peptidase C1A, papain C-terminal, IPR014044 CAP domain
	Ae201684_16228	IPR001254 Peptidase S1;	2.21341	1.94197	1.09209	1.56343	0.983034	1.32227	3.20549	4.27894	3.41332	2.67359	2.32245	2.54518	0	1	0	IPR001254 Peptidase S1/S6, chymotrypsin/Hap
	Ae201684_17382	IPR001254 Peptidase S1;	0.0745308	0.0715443	0.185289	0	0.0771096	0.0754409	1.51068	0.930338	2.52326	0.320867	2.05297	1.60871	0	1	1	serine protease family S01A, putative [Phytophthora infestans T30-4], IPR001254 Peptidase S1/S6, chymotrypsin/Hap
	Ae201684_18701	IPR001254 Peptidase S1;	0	0	0	0.190281	0	0.0927306	1.94818	1.56564	2.65198	0.387388	1.78002	0.445856	0	1	1	serine protease family S01A, putative [Phytophthora infestans T30-4], IPR001254 Peptidase S1/S6, chymotrypsin/Hap
	Ae201684_4435	IPR000209 Peptidase S8/S53 domain;	0.446696	0.686179	0.554873	0.295856	0.285962	0.1667	1.03912	2.5939	2.34006	2.57842	3.07227	2.41763	0	1	1	serine protease family S08A, putative [Phytophthora infestans T30-4], IPR000209 Peptidase S8/S53, subtilisin/kexin/sedolisin
	Ae201684_14330	IPR000209 Peptidase S8/S53 domain;	0.352271	0.694944	0.600562	1.35212	1.3194	2.21427	2.40267	2.22489	1.40679	1.52446	0.935655	1.23744	-1	0	0	serine protease family S08A, putative [Phytophthora infestans T30-4], IPR000209 Peptidase S8/S53, subtilisin/kexin/sedolisin
	Ae201684_4049	PF13365 Trypsin-like peptidase domain;	0.769087	1.12884	0.974728	1.19208	1.29774	1.36585	1.92273	1.71298	1.10218	1.53842	1.0767	1.406	0	0	0	conserved hypothetical protein [Phytophthora infestans T30-4]
	Ae201684_5849	IPR001254 Peptidase S1;	0	1.12867	0	0	0	0	3.10722	4.25021	3.87686	1.60964	2.08509	1.5898	1	1	1	serine protease family S01A, putative [Phytophthora infestans T30-4], IPR001254 Peptidase S1/S6, chymotrypsin/Hap
	Ae201684_5600	IPR001254 Peptidase S1;	0.223198	0	0.100415	0	0.0810049	0	3.71804	3.32932	3.39114	0.83678	1.80112	0.944196	0	1	1	serine protease family S01A, putative [Phytophthora infestans T30-4], IPR001254 Peptidase S1/S6, chymotrypsin/Hap
	Ae201684_18702	IPR001254 Peptidase S1;	0	0	0	0	0.0907467	0	3.50944	1.52319	3.73918	1.12309	3.49081	3.75119	0	1	1	serine protease family S01A, putative [Phytophthora infestans T30-4], IPR001254 Peptidase S1/S6, chymotrypsin/Hap
	Ae201684_17381	IPR001254 Peptidase S1;	0	0	0	0.155759	0	0	2.23232	1.49131	3.10401	0.997345	2.18373	2.57968	0	1	1	serine protease family S01A, putative [Phytophthora infestans T30-4], IPR001254 Peptidase S1/S6, chymotrypsin/Hap
	Ae201684_16137	PF03577 Peptidase family C69 ;	1.94269	2.01844	1.92693	2.18347	2.1883	1.73903	4.71672	4.76012	3.94272	1.21598	1.17292	1.35352	0	1	0	peptidase, putative [Phytophthora infestans T30-4], IPR005322 Peptidase C69, dipeptidase A
	Ae201684_16226	IPR001254 Peptidase S1;	2.83797	3.623	3.70707	0.105684	0	0	3.44145	4.44835	3.90012	3.21765	1.36446	2.17438	1	1	1	IPR001254 Peptidase S1/S6, chymotrypsin/Hap
	Ae201684_6099	IPR001577 Peptidase M8, leishmanolysin;	2.40231	2.30584	1.727	0.677472	0.937818	0.552975	1.32692	1.21007	1.02362	0.995195	0.999386	0.510617	1	0	0	leishmanolysin-like peptidase [Phytophthora infestans T30-4], IPR001577 Peptidase M8, leishmanolysin
	Ae201684_3551	PF13365 Trypsin-like peptidase domain;	2.03251	1.53881	1.27906	0.650528	0.713871	0.619698	0.469994	1.52905	0.840812	0.698113	1.4003	0.982282	0	0	0	conserved hypothetical protein [Phytophthora infestans T30-4]
	Ae201684_12013	IPR000209 Peptidase S8/S53 domain;	3.00742	2.44258	1.69693	0	0.0982162	0	1.31221	1.2944	0.936609	0.56503	0.589937	1.08898	1	1	1	serine protease family S08A, putative [Phytophthora infestans T30-4], IPR000209 Peptidase S8/S53, subtilisin/kexin/sedolisin
	Ae201684_63	PF13365 Trypsin-like peptidase domain;	2.44846	2.46316	2.04042	0.273111	0.193302	0.324635	0.312075	0.87015	1.16359	0	0.269785	0.205322	1	0	0	conserved hypothetical protein [Phytophthora infestans T30-4]
	Ae201684_8373	IPR008758 Peptidase S28;	2.38296	2.47204	2.13934	0	0	0	0	0	0	0	0	0	1	0	0	PREDICTED: putative serine protease K12H4.7-like [Amphimedon queenslandica], IPR008758 Peptidase S28
	Ae201684_1369	PF03577 Peptidase family C69 ;	1.20097	1.33134	1.14035	0.348507	0.121312	0.263205	0.798064	0.785413	1.17926	1.5801	1.17511	1.86842	1	1	1	peptidase, putative [Phytophthora infestans T30-4], IPR005322 Peptidase C69, dipeptidase A
	Ae201684_5731	IPR008758 Peptidase S28;	0.354522	0.341554	0.490593	0.153562	0.0511042	0.0983028	1.33245	1.22552	1.35581	0.576044	0	0.82315	0	1	1	serine protease family S28, putative [Phytophthora infestans T30-4], IPR008758 Peptidase S28
	Ae201684_12882	IPR000668 Peptidase C1A, papain C-terminal;	1.01091	0.961898	0.897774	1.06453	0.528707	1.87891	0.302148	0.424693	0.968749	0	0	0.373068	0	0	-1	cysteine protease family C01A, putative [Phytophthora infestans T30-4], IPR000668 Peptidase C1A, papain C-terminal
	Ae201684_12881	IPR000668 Peptidase C1A, papain C-terminal; IPR001547 Glycoside hydrolase, family 5;	1.22948	0.743553	0.529111	0.130277	0.218888	0.169409	0.106553	0.104441	0	0.114484	0	0	1	0	0	hypothetical protein VOLCADRAFT_86264 [Volvox carteri f. nagariensis], IPR000668 Peptidase C1A, papain C-terminal, IPR001547 Glycoside hydrolase, family 5
	Ae201684_3300	PF13365 Trypsin-like peptidase domain;	0.995539	0.890435	0.56722	0	0.0153837	0.0299323	0	0	0	0.068513	0	0.0802172	1	0	0	conserved hypothetical protein [Phytophthora infestans T30-4]
	Ae201684_7346	IPR000209 Peptidase S8/S53 domain;	0.191151	0.226285	0.12638	0	0	0	0.38833	0.682627	0	4.83063	4.21889	4.56633	1	1	1	serine protease family S08A, putative [Phytophthora infestans T30-4], IPR000209 Peptidase S8/S53, subtilisin/kexin/sedolisin
	Ae201684_10988	PF01400 Astacin (Peptidase family M12A) ;	2.98181	3.13046	3.20803	1.37072	1.61803	1.34584	0.500775	0.686764	1.18816	0.921593	0.436531	1.36563	1	0	0	peptidase M12A astacin [Cellulomonas fimi ATCC 484], IPR001506 Peptidase M12A, astacin
	Ae201684_12222	IPR000668 Peptidase C1A, papain C-terminal;	2.45917	2.42749	2.71156	1.34432	1.2701	1.07337	0.673074	1.11403	0.687561	1.18966	1.00889	0.809813	0	0	0	cysteine protease family C01A, putative [Phytophthora infestans T30-4], IPR000668 Peptidase C1A, papain C-terminal
	Ae201684_10301	IPR001461 Peptidase A1;	3.22178	3.17764	3.33936	1.32422	1.50771	1.27283	0.636444	1.15184	0.361489	1.03245	0.305764	0.434215	1	0	0	PREDICTED: pepsin A-like [Equus caballus], IPR001461 Peptidase A1
	Ae201684_5062	PF03577 Peptidase family C69 ;	3.18706	2.98244	2.55529	1.21883	1.37422	1.21475	1.0114	1.25881	0.701341	0.285583	0.60312	0.470952	1	0	0	peptidase, putative [Phytophthora infestans T30-4], IPR005322 Peptidase C69, dipeptidase A
	Ae201684_4765	IPR001563 Peptidase S10, serine carboxypeptidase;	3.36478	3.31469	3.02728	0.660146	0.640487	0.7256	1.01086	1.09074	0.463751	0.762131	0.63231	0.663984	1	0	0	serine protease family S10, putative [Phytophthora infestans T30-4], IPR001563 Peptidase S10, serine carboxypeptidase
	Ae201684_6075	IPR001577 Peptidase M8, leishmanolysin; IPR013111 EGF, extracellular; IPR006209 ;	3.08025	3.23111	2.75518	0.756425	0.848458	0.754743	0.990334	1.00478	0.670045	0.572623	0.356189	0.392246	1	0	0	leishmanolysin-like peptidase [Phytophthora infestans T30-4], IPR001577 Peptidase M8, leishmanolysin, IPR013111 EGF, extracellular, IPR006209 EGF-like domain
	Ae201684_7242	IPR001300 Peptidase C2, calpain, catalytic domain; IPR022682 Peptidase C2, calpain, large subunit, domain III; IPR001202 WW domain;	3.42664	3.47961	3.09245	0.472824	0.61219	0.506258	0.23641	0.431673	0.165968	0.684822	0.540863	0.537121	1	0	0	conserved hypothetical protein [Phytophthora infestans T30-4], IPR001300 Peptidase C2, calpain, catalytic domain, IPR022682 Peptidase C2, calpain, large subunit, domain III, IPR001202 WW/Rsp5/WWP
	Ae201684_13692	IPR001461 Peptidase A1;	2.75128	2.95105	2.69929	0.788455	0.793914	0.666324	0.881787	0.868165	1.44939	0	1.13478	0.439128	1	0	0	aspartyl protease family A01A, putative [Phytophthora infestans T30-4], IPR001461 Peptidase A1
	Ae201684_6883	IPR000834 Peptidase M14, carboxypeptidase A;	3.57539	3.81836	4.41555	1.15566	0.916061	1.15615	0.698183	1.5003	1.18816	1.3271	1.04267	0.838704	1	0	0	carboxypeptidase, putative [Phytophthora infestans T30-4], IPR000834 Peptidase M14, carboxypeptidase A
	Ae201684_17399	IPR001254 Peptidase S1;	2.99278	3.44532	4.6246	0.801583	0.546013	0.925736	1.19625	0.882259	0.5282	0.300888	0.793349	1.24072	1	0	0	serine protease family S01A, putative [Phytophthora infestans T30-4], IPR001254 Peptidase S1/S6, chymotrypsin/Hap
	Ae201684_7661	IPR001577 Peptidase M8, leishmanolysin; IPR013111 EGF, extracellular;	4.40897	4.52249	3.77227	0.508316	0.719075	0.643004	0.8529	0.990558	0.271411	0.406758	1.02121	0.712093	1	0	0	leishmanolysin-like peptidase [Phytophthora infestans T30-4], IPR001577 Peptidase M8, leishmanolysin, IPR013111 EGF, extracellular
	Ae201684_17419	IPR001254 Peptidase S1;	5.2407	3.99332	4.99551	1.9219	2.95463	2.35547	0	0.92473	0.703104	0	0.604684	0.472227	1	-1	-1	serine protease family S01A, putative [Phytophthora infestans T30-4], IPR001254 Peptidase S1/S6, chymotrypsin/Hap
	Ae201684_17384	IPR001254 Peptidase S1;	4.02248	4.0023	3.48163	0.104169	0	0	0.684657	0	0	0.408354	0.601342	0	1	0	0	hypothetical protein THAPSDRAFT_262659 [Thalassiosira pseudonana CCMP1335], IPR001254 Peptidase S1/S6, chymotrypsin/Hap
	Ae201684_7664	IPR001577 Peptidase M8, leishmanolysin;	3.80487	3.52675	3.1932	0	0	0	0	0	0.256622	0	0	0	1	0	0	leishmanolysin-like peptidase, metalloprotease family M08, putative [Phytophthora infestans T30-4], IPR001577 Peptidase M8, leishmanolysin
	Ae201684_10253	IPR015366 Peptidase S53, propeptide; IPR000209 Peptidase S8/S53 domain;	3.83212	3.90499	4.0118	0.278462	0.414906	0.137831	0.281975	0.612169	0.288892	0.158706	0	0	1	0	0	tripeptidyl-peptidase, putative [Phytophthora infestans T30-4], IPR015366 Peptidase S53, propeptide, IPR000209 Peptidase S8/S53, subtilisin/kexin/sedolisin
	Ae201684_11924	IPR000668 Peptidase C1A, papain C-terminal; IPR000254 Cellulose-binding domain, fungal;	3.37983	3.43089	3.49346	0	0	0.0568612	1.02766	0.746954	0.775026	0.24674	0	0	1	1	0	cysteine protease family C01A, putative [Phytophthora infestans T30-4], IPR000668 Peptidase C1A, papain C-terminal, IPR000254 Cellulose-binding domain, fungal
	Ae201684_7662	IPR001577 Peptidase M8, leishmanolysin;	4.81356	4.87027	4.30173	0	0.0341633	0	0	0.135966	0	0.148887	0	0	1	0	0	leishmanolysin-like peptidase [Phytophthora infestans T30-4], IPR001577 Peptidase M8, leishmanolysin
	Ae201684_4742	PF03577 Peptidase family C69 ;	6.18075	6.40527	6.30491	2.04928	2.46495	2.67126	1.63332	1.61309	1.5456	1.7071	1.3736	1.98503	1	0	0	peptidase, putative [Phytophthora infestans T30-4], IPR005322 Peptidase C69, dipeptidase A
	Ae201684_13622	IPR000209 Peptidase S8/S53 domain;	5.76305	6.34879	7.44513	1.55646	1.59652	1.4117	2.29291	1.50558	1.62162	1.51992	2.02686	1.35352	1	0	0	serine protease, putative [Phytophthora infestans T30-4], IPR000209 Peptidase S8/S53, subtilisin/kexin/sedolisin
	Ae201684_7606	PF14295 PAN domain; PF13365 Trypsin-like peptidase domain;	8.10658	8.77981	9.87779	3.03542	2.59433	3.3461	1.62011	1.52362	1.85667	1.65472	2.13623	1.64239	1	0	0	conserved hypothetical protein [Phytophthora infestans T30-4]
	Ae201684_2937	IPR000209 Peptidase S8/S53 domain;	6.91851	7.29666	8.39968	2.23347	2.15017	2.00238	3.9876	3.65031	3.81375	2.91094	2.78057	2.94411	1	0	0	serine protease, putative [Phytophthora infestans T30-4], IPR000209 Peptidase S8/S53, subtilisin/kexin/sedolisin
	Ae201684_16846	IPR000834 Peptidase M14, carboxypeptidase A;	5.10928	5.82592	7.26398	0.623456	0.429847	0.852822	3.48937	3.05942	3.15067	0.837812	2.03955	2.00298	1	1	0	carboxypeptidase, putative [Phytophthora infestans T30-4], IPR000834 Peptidase M14, carboxypeptidase A
	Ae201684_16738	PF02129 X-Pro dipeptidyl-peptidase (S15 family) ; PF08530 X-Pro dipeptidyl-peptidase C-terminal non-catalytic domain ;	5.79099	6.12391	6.98032	5.88452	5.72951	5.81616	6.2727	6.53606	6.485	6.75111	6.42548	6.46988	0	0	0	serine protease family S15, putative [Phytophthora infestans T30-4], IPR000383 X-Pro dipeptidyl-peptidase-like domain, IPR013736 Peptidase S15/CocE/NonD, C-terminal
	Ae201684_3431	IPR000668 Peptidase C1A, papain C-terminal;	6.60702	6.86302	6.53997	5.05418	5.07167	5.12746	6.29209	6.19943	5.95083	6.17366	6.20412	6.22452	0	0	0	cysteine protease family C01A, putative [Phytophthora infestans T30-4], IPR000668 Peptidase C1A, papain C-terminal
	Ae201684_12007	IPR000668 Peptidase C1A, papain C-terminal;	6.3951	6.90472	8.29398	5.56226	5.57143	5.38836	6.21153	5.98163	6.11281	5.89925	5.88951	5.89421	0	0	0	cysteine protease family C01A, putative [Phytophthora infestans T30-4], IPR000668 Peptidase C1A, papain C-terminal
	Ae201684_14247	IPR007921 Cysteine, histidine-dependent amidohydrolase/peptidase;	7.57408	7.5799	7.28997	7.05066	7.04816	7.19658	6.32134	6.18867	6.25061	6.29598	6.49966	6.47393	0	0	0	bifunctional glutathionylspermidine amidase/glutathionylspermidine synthetase [Salmonella enterica subsp. enterica serovar Typhi str. AG3], IPR007921 Cysteine, histidine-dependent amidohydrolase/peptidase
	Ae201684_13924	IPR001461 Peptidase A1;	7.41958	7.98237	9.01586	5.14876	5.20798	5.17646	5.14793	5.2954	5.2255	5.28281	5.38607	5.1614	1	0	0	aspartyl protease family A01B, putative [Phytophthora infestans T30-4], IPR001461 Peptidase A1
	Ae201684_11911	IPR000668 Peptidase C1A, papain C-terminal; IPR014044 CAP domain;	6.21958	6.98254	8.1956	4.07849	4.44088	4.03293	6.5786	6.63491	6.40069	5.7794	5.86938	5.77551	1	1	0	cysteine protease family C01A, putative [Phytophthora infestans T30-4], IPR000668 Peptidase C1A, papain C-terminal, IPR014044 CAP domain
	Ae201684_318	PF04258 Signal peptide peptidase ; PF02225 PA domain ;	5.18042	5.47867	6.09021	5.55975	5.45226	5.47087	6.18218	6.34219	6.26786	6.06203	6.06772	6.08405	0	0	0	signal peptide peptidase-like protein [Phytophthora infestans T30-4], IPR007369 Peptidase A22B, signal peptide peptidase, IPR003137 Protease-associated domain, PA
	Ae201684_9452	IPR008758 Peptidase S28;	4.70534	4.87752	4.91787	5.83266	5.92149	5.77283	6.04912	6.21486	5.76042	6.22784	6.05762	6.11792	0	0	0	serine protease family S28, putative [Phytophthora infestans T30-4], IPR008758 Peptidase S28
	Ae201684_6049	IPR000668 Peptidase C1A, papain C-terminal; IPR013201 Proteinase inhibitor I29, cathepsin propeptide;	4.46541	3.97785	3.89516	5.59191	5.77376	5.61753	5.68392	5.93627	5.80126	5.92462	5.92837	5.99034	0	0	0	cysteine protease family C01A, putative [Phytophthora infestans T30-4], IPR000668 Peptidase C1A, papain C-terminal, IPR013201 Proteinase inhibitor I29, cathepsin propeptide
	Ae201684_13155	PF03577 Peptidase family C69 ;	4.63536	4.43615	3.87057	5.63027	5.6554	5.51898	5.5372	5.67206	5.60145	5.36648	5.31067	5.14993	0	0	0	peptidase, putative [Phytophthora infestans T30-4], IPR005322 Peptidase C69, dipeptidase A
	Ae201684_12879	IPR000668 Peptidase C1A, papain C-terminal;	5.11795	4.88073	5.93583	6.36921	6.52709	7.19524	5.32513	5.70367	5.46549	4.01246	3.9442	3.73456	0	0	-1	cysteine protease family C01A, putative [Phytophthora infestans T30-4], IPR000668 Peptidase C1A, papain C-terminal
	Ae201684_11917	IPR000668 Peptidase C1A, papain C-terminal; IPR000254 Cellulose-binding domain, fungal;	5.61943	6.0923	7.33109	2.74667	3.69666	3.02605	8.52452	8.41358	8.53755	6.32306	7.2164	7.03342	1	1	1	cysteine protease family C01A, putative [Phytophthora infestans T30-4], IPR000668 Peptidase C1A, papain C-terminal, IPR000254 Cellulose-binding domain, fungal
	Ae201684_1699	IPR008758 Peptidase S28;	2.46578	4.52338	3.63993	8.56015	8.61207	8.58782	8.43687	8.93824	8.47914	6.48927	6.58909	6.52312	-1	0	-1	serine protease family S28, putative [Phytophthora infestans T30-4], IPR008758 Peptidase S28
	Ae201684_7358	IPR000209 Peptidase S8/S53 domain;	2.82827	5.53686	4.79967	7.55492	7.21355	7.77153	8.63707	8.82123	8.58107	5.73334	6.7531	6.22941	-1	0	0	serine protease family S08A, putative [Phytophthora infestans T30-4], IPR000209 Peptidase S8/S53, subtilisin/kexin/sedolisin
	Ae201684_10495	IPR000209 Peptidase S8/S53 domain;	2.64553	4.73861	3.83378	6.74222	6.72128	6.49582	7.22181	7.36746	7.3901	6.4534	6.50501	6.24156	-1	0	0	serine protease family S08A, putative [Phytophthora infestans T30-4], IPR000209 Peptidase S8/S53, subtilisin/kexin/sedolisin
	Ae201684_10496	IPR000209 Peptidase S8/S53 domain;	3.33953	4.54116	3.53703	7.01508	7.04981	6.82907	6.68885	7.08435	6.62361	5.81505	5.95538	6.15419	-1	0	0	serine protease family S08A, putative [Phytophthora infestans T30-4], IPR000209 Peptidase S8/S53, subtilisin/kexin/sedolisin
	Ae201684_17414	IPR001254 Peptidase S1;	4.39589	4.05652	4.8049	6.86935	7.60997	7.29087	9.30043	8.70855	9.13894	8.44419	8.63327	8.40109	-1	0	0	serine protease family S01A, putative [Phytophthora infestans T30-4], IPR001254 Peptidase S1/S6, chymotrypsin/Hap
	Ae201684_16860	IPR000834 Peptidase M14, carboxypeptidase A;	0.708887	4.41259	2.49254	6.59629	6.47579	6.7855	9.15328	9.51173	9.20272	8.00533	7.91875	8.1052	-1	1	0	carboxypeptidase, putative [Phytophthora infestans T30-4], IPR000834 Peptidase M14, carboxypeptidase A
	Ae201684_17425	IPR001254 Peptidase S1;	1.48808	2.15769	2.38252	6.78545	6.98556	6.78776	7.65889	7.75234	7.47419	7.51939	7.56954	7.54109	-1	0	0	serine protease family S01A, putative [Phytophthora infestans T30-4], IPR001254 Peptidase S1/S6, chymotrypsin/Hap
	Ae201684_7345	IPR000209 Peptidase S8/S53 domain;	1.18424	4.26311	2.63406	6.70394	6.71102	6.55482	7.11028	7.9021	7.40449	7.09626	6.40026	7.28904	-1	0	0	serine protease family S08A, putative [Phytophthora infestans T30-4], IPR000209 Peptidase S8/S53, subtilisin/kexin/sedolisin
	Ae201684_6470	PF01400 Astacin (Peptidase family M12A) ;	2.10981	2.80059	2.9164	5.38212	5.77176	5.3278	6.85842	6.82468	7.15831	6.44218	6.44841	6.3627	-1	0	0	metalloprotease family M12A, putative [Phytophthora infestans T30-4], IPR001506 Peptidase M12A, astacin
	Ae201684_11910	IPR000668 Peptidase C1A, papain C-terminal; IPR014044 CAP domain; IPR006970 PT repeat;	1.40489	2.22326	1.93197	5.83234	6.20106	5.68998	7.2225	7.34764	7.3207	6.39567	6.32982	6.36822	-1	0	0	cysteine protease family C01A, putative [Phytophthora infestans T30-4], IPR000668 Peptidase C1A, papain C-terminal, IPR014044 CAP domain, IPR006970 PT repeat
	Ae201684_18281	IPR001563 Peptidase S10, serine carboxypeptidase;	7.1294	6.73789	6.43044	8.85945	9.23748	8.99257	8.46188	8.48271	8.37548	8.60338	8.4954	8.5923	-1	0	0	serine protease family S10, putative [Phytophthora infestans T30-4], IPR001563 Peptidase S10, serine carboxypeptidase
	Ae201684_16713	IPR001461 Peptidase A1;	6.29811	6.12129	5.71443	8.43526	8.72835	8.50387	8.83418	8.84537	8.54198	8.96036	8.92297	8.94126	-1	0	0	aspartyl protease family A01A, putative [Phytophthora infestans T30-4], IPR001461 Peptidase A1
	Ae201684_6505	PF13365 Trypsin-like peptidase domain;	6.01084	6.3281	7.26552	8.09158	8.36727	8.04816	8.41908	8.59496	8.43144	8.84544	8.88196	8.7071	0	0	0	conserved hypothetical protein [Phytophthora infestans T30-4]
	Ae201684_8484	PF01650 Peptidase C13 family ;	7.29683	7.18191	6.92647	7.54657	7.73464	7.39811	8.24188	8.3255	7.995	8.23496	8.21759	8.19609	0	0	0	vacuolar-processing enzyme, putative [Phytophthora infestans T30-4], IPR001096 Peptidase C13, legumain
	Ae201684_2062	IPR000668 Peptidase C1A, papain C-terminal; IPR003172 MD-2-related lipid-recognition (ML) domain; IPR013201 Proteinase inhibitor I29, cathepsin propeptide;	6.54348	6.44326	6.3965	7.69666	7.91082	7.65465	7.81922	8.03276	7.80394	7.90254	8.02365	7.87786	0	0	0	cysteine protease family C01A, putative [Phytophthora infestans T30-4], IPR000668 Peptidase C1A, papain C-terminal, IPR003172 MD-2-related lipid-recognition, IPR013201 Proteinase inhibitor I29, cathepsin propeptide
	Ae201684_14898	IPR000668 Peptidase C1A, papain C-terminal;	7.44526	7.90325	9.03958	7.30743	7.28386	7.38006	8.14489	8.09352	7.92673	7.86883	7.90773	8.02778	0	0	0	cysteine protease family C01A, putative [Phytophthora infestans T30-4], IPR000668 Peptidase C1A, papain C-terminal
	Ae201684_11708	IPR000668 Peptidase C1A, papain C-terminal;	7.31858	7.8787	9.23054	5.88377	6.06341	5.81755	7.51929	7.51091	7.61266	6.96077	7.19752	7.20781	1	0	0	cysteine protease family C01A, putative [Phytophthora infestans T30-4], IPR000668 Peptidase C1A, papain C-terminal
	Ae201684_19009	IPR001563 Peptidase S10, serine carboxypeptidase;	7.35833	6.64402	6.86595	5.96709	6.21771	5.7496	8.21449	8.25144	7.76832	9.12155	9.20978	8.91375	0	1	1	serine protease family S10, putative [Phytophthora infestans T30-4], IPR001563 Peptidase S10, serine carboxypeptidase
	Ae201684_15901	PF01400 Astacin (Peptidase family M12A) ;	6.76606	7.16718	8.05626	9.4386	9.78299	9.48093	10.9193	10.832	10.8701	10.4549	10.4876	10.3095	-1	0	0	metalloprotease family M12A, putative [Phytophthora infestans T30-4], IPR001506 Peptidase M12A, astacin
	Ae201684_2061	IPR000668 Peptidase C1A, papain C-terminal; IPR013201 Proteinase inhibitor I29, cathepsin propeptide; IPR003172 MD-2-related lipid-recognition (ML) domain;	6.95726	6.83311	6.98242	9.43587	9.9546	9.58569	9.80094	9.85682	9.44181	10.6146	10.378	10.5535	-1	0	0	cysteine protease family C01A, putative [Phytophthora infestans T30-4], IPR000668 Peptidase C1A, papain C-terminal, IPR013201 Proteinase inhibitor I29, cathepsin propeptide, IPR003172 MD-2-related lipid-recognition
	Ae201684_6471	PF01400 Astacin (Peptidase family M12A) ;	5.35891	5.9557	6.90582	8.58269	9.05711	8.63126	9.90573	9.75015	9.87666	9.17325	9.41761	9.16513	-1	0	0	metalloprotease family M12A, putative [Phytophthora infestans T30-4], IPR001506 Peptidase M12A, astacin
	Ae201684_6788	IPR000668 Peptidase C1A, papain C-terminal; IPR013201 Proteinase inhibitor I29, cathepsin propeptide;	9.06639	8.31831	7.83771	8.85695	9.21822	8.89517	9.2708	9.43824	8.99892	9.71967	9.49115	9.39492	0	0	0	cysteine protease family C01A, putative [Phytophthora infestans T30-4], IPR000668 Peptidase C1A, papain C-terminal, IPR013201 Proteinase inhibitor I29, cathepsin propeptide
	Ae201684_18704	IPR001254 Peptidase S1;	1.47582	1.97396	1.72349	2.55009	2.87278	3.04953	11.6982	12.1218	11.639	9.98621	10.2603	10.5504	0	1	1	serine protease family S01A, putative [Phytophthora infestans T30-4], IPR001254 Peptidase S1/S6, chymotrypsin/Hap
	Ae201684_18708	IPR001254 Peptidase S1;	1.1724	2.42992	2.13852	3.94086	4.15499	4.7563	10.9609	11.4613	10.8503	8.95623	8.99652	9.14844	-1	1	1	serine protease family S01A, putative [Phytophthora infestans T30-4], IPR001254 Peptidase S1/S6, chymotrypsin/Hap
	Ae201684_18712	IPR001254 Peptidase S1;	1.21198	1.17791	1.34454	2.56575	2.15083	2.69136	11.1892	11.599	11.2886	7.28198	8.47657	8.65219	0	1	1	serine protease family S01A, putative [Phytophthora infestans T30-4], IPR001254 Peptidase S1/S6, chymotrypsin/Hap
	Ae201684_18710	IPR001254 Peptidase S1;	1.52647	1.76754	1.93957	3.1184	3.07056	3.85375	9.77442	9.92699	10.1258	7.51122	8.06727	8.68655	-1	1	1	serine protease family S01A, putative [Phytophthora infestans T30-4], IPR001254 Peptidase S1/S6, chymotrypsin/Hap
	Ae201684_5596	PF13365 Trypsin-like peptidase domain;	0.84273	2.1699	1.87428	3.64084	3.7136	4.38153	9.05734	9.5677	9.03553	7.79107	7.57752	7.67326	-1	1	1	conserved hypothetical protein [Phytophthora infestans T30-4]
	Ae201684_17417	IPR001254 Peptidase S1;	2.09402	3.6474	2.75047	1.75835	1.58898	1.48307	8.14821	7.2478	8.23495	5.87117	6.85552	6.34858	0	1	1	serine protease family S01A, putative [Phytophthora infestans T30-4], IPR001254 Peptidase S1/S6, chymotrypsin/Hap
	Ae201684_17422	IPR001254 Peptidase S1;	2.15292	2.98031	2.7363	0.646515	1.02047	0.823008	8.10932	7.45266	8.07958	6.38109	6.93133	6.15031	1	1	1	serine protease family S01A, putative [Phytophthora infestans T30-4], IPR001254 Peptidase S1/S6, chymotrypsin/Hap
	Ae201684_16869	IPR001254 Peptidase S1;	0.482178	1.69106	1.01849	1.37006	1.55452	0.89612	8.45142	7.65448	8.64979	6.09561	7.13284	6.55455	0	1	1	serine protease family S01A, putative [Phytophthora infestans T30-4], IPR001254 Peptidase S1/S6, chymotrypsin/Hap
	Ae201684_7359	IPR000209 Peptidase S8/S53 domain;	3.09969	1.74554	3.69616	1.47068	1.54797	2.20809	8.84035	9.31519	8.77094	5.36409	6.54155	6.23186	0	1	1	serine protease family S08A, putative [Phytophthora infestans T30-4], IPR000209 Peptidase S8/S53, subtilisin/kexin/sedolisin
	Ae201684_16853	IPR000834 Peptidase M14, carboxypeptidase A;	3.07944	2.51258	2.55456	0.424408	0.190524	0.29874	7.88756	8.05697	8.14713	8.96685	8.3381	9.1162	1	1	1	carboxypeptidase, putative [Phytophthora infestans T30-4], IPR000834 Peptidase M14, carboxypeptidase A

## Sheet: ST2i_HeatMap CE
ST2i: Ae expression data used to constuct CarbohydrateEsterase Heat Map
			Log2 RPKM												Differentially Expressed
Cluster	Feature_ID	CE/CBM domain	Zoo1	Zoo2	Zoo3	Myc1	Myc2	Myc3	t=3.1	t=3.2	t=3.3	t=9.1	t=9.2	t=9.3	Zoo_Myc	t3_Myc	t9_Myc	Annotation.Notes
	Ae201684_13427	CE5	4.08893	3.77487	4.07261	3.99774	3.76129	4.03004	4.60173	4.76935	4.44573	4.65908	4.72386	4.85229	0	0	0	lipase, putative [Phytophthora infestans T30-4], IPR002921 Lipase, class 3
	Ae201684_10173	CE1	3.85722	3.9696	4.58362	4.44912	4.56361	4.36661	4.26795	3.661	4.02412	4.10829	3.98455	4.32918	0	0	0	serine protease family S33, putative [Phytophthora infestans T30-4]
	Ae201684_16454	CE1	4.91172	4.52362	4.23589	2.92983	3.38158	2.90166	4.09382	4.46627	3.52837	4.98959	4.7661	4.71938	0	0	0	monoglyceride lipase [Trypanosoma brucei brucei strain 927/4 GUTat10.1], IPR022742 Alpha/beta hydrolase, N-terminal
	Ae201684_17264	CBM1; CE4	5.85897	5.85945	6.03164	4.32981	4.44995	4.07003	4.49064	5.07882	4.3854	5.25596	5.52949	5.36737	0	0	0	putative polysaccharide deacetylase [Carnobacterium sp. 17-4], IPR000254 Cellulose-binding domain, fungal, IPR002509 Polysaccharide deacetylase
	Ae201684_14428	CE4	4.34148	4.74813	5.49087	3.94626	3.24189	4.74607	2.42883	1.80945	2.64473	2.35995	3.13388	3.07124	0	-1	0	No annotation
	Ae201684_11302	CE1	1.96924	2.75532	1.84484	5.0978	5.11734	5.02386	5.87019	5.93166	5.82585	5.52961	5.80081	5.51475	-1	0	0	conserved hypothetical protein [Phytophthora infestans T30-4], IPR002921 Lipase, class 3
	Ae201684_16485	CE4	2.04922	3.04937	3.10385	4.58923	4.09876	3.95994	5.63732	5.75195	5.31646	3.92695	4.97784	5.2191	0	0	0	polysaccharide deacetylase family protein [Halobacillus halophilus DSM 2266], IPR002509 Polysaccharide deacetylase
	Ae201684_16508	CBM1; CE4	2.45612	3.69072	4.11269	1.55084	1.61088	1.56605	6.62392	7.17223	6.19667	4.60293	4.92901	4.74566	1	1	1	polysaccharide deacetylase [Planococcus antarcticus DSM 14505], IPR002509 Polysaccharide deacetylase, IPR000254 Cellulose-binding domain, fungal
	Ae201684_16509	CBM1; CE4	3.03805	2.65303	2.3628	1.14837	1.53812	1.36481	4.99269	5.75378	4.19492	4.62651	3.9406	4.07767	0	1	1	polysaccharide deacetylase [Frankia sp. EUN1f], IPR002509 Polysaccharide deacetylase, IPR000254 Cellulose-binding domain, fungal
	Ae201684_16490	CBM1; CE1	1.65136	1.9197	1.62806	2.91621	3.55965	3.48727	3.65756	3.86947	2.96704	3.40772	2.48375	3.0633	0	0	0	fungal cellulose binding domain-containing protein [Magnaporthe oryzae 70-15], IPR000254 Cellulose-binding domain, fungal
	Ae201684_14430	CE4	0.737814	0.971102	0.404446	2.51368	3.06105	2.80728	3.81766	3.43317	3.99549	3.45916	3.96008	4.26356	-1	0	0	No annotation
	Ae201684_2236	CE1	2.32497	2.87388	2.64963	3.61104	3.0427	3.9049	4.98377	4.10591	5.33696	2.8079	3.90382	3.71738	0	0	0	serine protease family S28, putative [Phytophthora infestans T30-4], IPR008758 Peptidase S28
	Ae201684_1257	CE5	2.04379	1.52199	1.72536	2.57944	2.64516	2.46408	2.29014	2.19311	1.58409	1.20795	2.36219	2.49072	0	0	0	lipase, putative [Phytophthora infestans T30-4], IPR002921 Lipase, class 3
	Ae201684_10290	CE4	1.94498	1.72069	1.07392	1.88629	1.77413	2.04157	2.1635	1.78016	2.02276	1.52342	1.42935	1.53063	0	0	0	polysaccharide deacetylase [Enterococcus casseliflavus ATCC 12755], IPR002509 Polysaccharide deacetylase
	Ae201684_7776	CE16	2.27837	2.35148	2.13663	2.07745	2.10158	2.11852	2.98741	2.86115	2.42771	2.15262	2.06268	2.0139	0	0	0	lipolytic protein G-D-S-L family [Fischerella sp. JSC-11], IPR001087 Lipase, GDSL
	Ae201684_7780	CE16	7.53619	7.06684	7.53576	1.03677	0.815286	1.38369	1.37815	1.35979	1.40198	1.10352	0.931976	1.233	1	0	0	hypothetical protein NECHADRAFT_49924 [Nectria haematococca mpVI 77-13-4], IPR001087 Lipase, GDSL
	Ae201684_16488	CBM1; CE1	5.06152	5.87697	7.15601	0.443737	0.319328	0.616303	0	1.60576	0.514583	0	0.774528	0.842243	1	0	0	fungal cellulose binding domain-containing protein [Magnaporthe oryzae 70-15], IPR000254 Cellulose-binding domain, fungal, IPR003140 Phospholipase/carboxylesterase/thioesterase

## Sheet: ST2j_HeatMap CBM only
ST2j: Ae expression data used to constuct CBM Heat Map
			Log2 RPKM												Differentially Expressed
Cluster	Feature_ID	CBM domain	Zoo1	Zoo2	Zoo3	Myc1	Myc2	Myc3	t=3.1	t=3.2	t=3.3	t=9.1	t=9.2	t=9.3	Zoo_Myc	t3_Myc	t9_Myc	Annotation.Notes
I	Ae201684_8392	CBM1	2.10118	1.85624	1.78692	3.89257	3.87087	3.89099	2.77327	2.6416	2.58388	3.1041	3.14875	2.95919	-1	0	0	IPR000254 Cellulose-binding domain, fungal
	Ae201684_8746	CBM32	3.45427	3.27793	2.68016	2.51759	2.69962	2.6232	2.65573	2.72075	2.3159	2.69876	3.16782	2.99524	0	0	0	conserved hypothetical protein [Phytophthora infestans T30-4], IPR012919 Sad1/UNC-like, C-terminal
	Ae201684_10471	CBM1	1.79361	1.61562	1.07133	2.49297	2.16458	2.1834	4.33383	4.07883	3.70617	3.10192	3.05781	2.44862	0	1	0	conserved hypothetical protein [Phytophthora infestans T30-4], IPR000254 Cellulose-binding domain, fungal
	Ae201684_16264	CBM1	2.45771	2.03457	2.3022	4.092	4.35989	3.94999	4.27564	4.24725	4.15134	4.86526	4.77691	4.6009	-1	0	0	mucin-like protein [Phytophthora infestans T30-4], IPR000254 Cellulose-binding domain, fungal
	Ae201684_18448	CBM1	7.18247	7.03868	6.4543	3.51314	3.64239	3.28802	2.989	2.72186	2.3764	3.3862	3.27638	2.56361	1	0	0	No annotation
	Ae201684_2032	AA8	6.24182	5.54742	4.71593	1.76334	1.96888	1.84955	2.73353	2.41251	2.91251	2.40077	2.46229	2.1593	1	0	0	carbohydrate-binding protein, putative [Phytophthora infestans T30-4], IPR000172 Glucose-methanol-choline oxidoreductase, N-terminal, IPR007867 Glucose-methanol-choline oxidoreductase, C-terminal
	Ae201684_12450	CBM32	4.7734	4.90092	4.62672	3.30793	3.31174	3.30303	3.39908	3.85251	3.97378	3.85837	4.27017	4.10883	0	0	0	conserved hypothetical protein [Phytophthora infestans T30-4], IPR000421 Coagulation factor 5/8 C-terminal type domain
	Ae201684_17111	CBM13	0.871068	2.2319	1.19893	6.29279	6.29466	6.23602	5.77616	5.83055	5.86619	5.74481	5.76173	5.72111	-1	0	0	Ae201684_lycoside hydrolase, putative [Phytophthora infestans T30-4], IPR000772 Ricin B lectin domain
	Ae201684_10456	CBM1	0.242139	0.609487	0.633286	4.85953	5.19782	4.56291	5.49479	5.95736	5.38958	5.20054	4.8602	5.19624	-1	0	0	conserved hypothetical protein [Phytophthora infestans T30-4], IPR000254 Cellulose-binding domain, fungal
	Ae201684_10452	CBM1	0.368659	2.28358	1.12607	4.39774	4.70656	4.70366	6.70566	7.54951	6.79796	6.60488	5.86907	6.14641	-1	1	0	conserved hypothetical protein [Phytophthora infestans T30-4], IPR000254 Cellulose-binding domain, fungal
	Ae201684_16268	CBM1	3.42385	3.22693	2.92978	6.03778	6.14921	5.92722	6.20677	6.22349	6.13043	5.53923	5.96689	5.65581	-1	0	0	conserved hypothetical protein [Phytophthora infestans T30-4], IPR000254 Cellulose-binding domain, fungal
	Ae201684_6234	CBM13	1.47354	3.85859	2.88355	7.51851	7.52192	6.8731	1.95227	2.21851	2.51502	3.70697	2.43257	4.44095	-1	-1	-1	IPR000772 Ricin B lectin domain
II	Ae201684_15716	CBM1	0.919453	1.64937	2.35169	0.505179	0.943414	1.16417	7.025	6.93203	6.77195	4.88407	5.24106	5.37911	0	1	1	endoglucanase, putative [Phytophthora infestans T30-4], IPR001547 Glycoside hydrolase, family 5, IPR000254 Cellulose-binding domain, fungal
	Ae201684_12588	CBM1	0.268434	4.10663	0.179065	0	0	0	6.55739	7.22796	6.60234	5.45921	4.84366	4.97709	1	1	1	IPR000254 Cellulose-binding domain, fungal
	Ae201684_10447	CBM1	0.205292	0.371033	0.178565	2.08184	2.07719	2.01618	5.77578	6.54385	5.79001	5.82165	5.29387	5.40548	-1	1	1	conserved hypothetical protein [Phytophthora infestans T30-4], IPR000254 Cellulose-binding domain, fungal
	Ae201684_10453	CBM1	0	0.261907	0.181607	0	0.460679	0.144171	5.6534	6.30006	5.20134	3.52155	3.69449	3.60629	0	1	1	conserved hypothetical protein [Phytophthora infestans T30-4], IPR000254 Cellulose-binding domain, fungal
	Ae201684_5869	CBM1	3.92117	3.5169	3.18919	2.63239	2.84381	2.54888	7.51363	6.94269	6.37841	2.60809	2.33003	2.45789	0	1	0	mucin-like protein [Phytophthora infestans T30-4], IPR000254 Cellulose-binding domain, fungal
	Ae201684_11917	CBM1	5.61943	6.0923	7.33109	2.74667	3.69666	3.02605	8.52452	8.41358	8.53755	6.32306	7.2164	7.03342	1	1	1	cysteine protease family C01A, putative [Phytophthora infestans T30-4], IPR000668 Peptidase C1A, papain C-terminal, IPR000254 Cellulose-binding domain, fungal
	Ae201684_2758	CBM63	6.03036	6.78718	8.1751	4.69382	4.59616	4.61962	5.90389	5.77666	5.7924	4.9521	4.99615	5.13669	1	0	0	carbohydrate-binding protein, putative [Phytophthora infestans T30-4], IPR009009 Barwin-related endoglucanase
III	Ae201684_7224	CBM1	8.91036	8.06629	8.33355	1.2848	1.25311	1.67368	1.68677	0.860089	1.43806	1.31874	1.53094	1.03856	1	0	0	mucin-like protein [Phytophthora infestans T30-4]
	Ae201684_16265	CBM1	9.48744	8.99804	9.44988	0.819664	1.30661	0.94581	1.47137	1.06023	0.933889	1.28249	0	0	1	0	0	mucin-like protein [Phytophthora infestans T30-4], IPR000254 Cellulose-binding domain, fungal
	Ae201684_10472	CBM1	6.56215	7.44001	8.86141	1.99992	1.46267	2.11222	1.28171	1.26415	1.30452	1.19224	0.857959	0.681949	1	0	0	conserved hypothetical protein [Phytophthora infestans T30-4], IPR000254 Cellulose-binding domain, fungal
	Ae201684_16263	CBM1	7.59508	7.09444	7.35453	0.289818	0.318753	0.284021	0.0968123	0.0948869	0.192287	0	0	0	1	0	-1	conserved hypothetical protein [Phytophthora infestans T30-4], IPR000254 Cellulose-binding domain, fungal
	Ae201684_10878	CBM63	5.38109	5.18659	4.75324	0.188818	0.0940168	0.219841	0	0	0	0	0	0	1	0	0	conserved hypothetical protein [Phytophthora infestans T30-4], IPR009009 Barwin-related endoglucanase
	Ae201684_11924	CBM1	3.37983	3.43089	3.49346	0	0	0.0568612	1.02766	0.746954	0.775026	0.24674	0	0	1	1	0	cysteine protease family C01A, putative [Phytophthora infestans T30-4], IPR000668 Peptidase C1A, papain C-terminal, IPR000254 Cellulose-binding domain, fungal
IV	Ae201684_1939	CBM1	1.96729	2.83312	3.35977	2.14872	1.95111	1.84295	0	0.382009	0.709986	0	0.610794	0.835196	0	-1	-1	carbohydrate esterase, putative [Phytophthora infestans T30-4], IPR000254 Cellulose-binding domain, fungal
	Ae201684_10439	CBM1	0.42	0.462635	1.01369	1.92049	2.01177	1.902	0	0.310964	0	1.51206	0.876917	0.950996	-1	-1	0	conserved hypothetical protein [Phytophthora infestans T30-4], IPR000254 Cellulose-binding domain, fungal
	Ae201684_2033	AA8	2.53619	2.3029	1.83668	0.0314758	0.0891352	0.087214	1.65393	1.50586	2.57562	1.29025	1.96141	1.43275	1	1	1	carbohydrate-binding protein, putative [Phytophthora infestans T30-4], IPR000172 Glucose-methanol-choline oxidoreductase, N-terminal
	Ae201684_10468	CBM1	0	0.0715443	0	0	0	0	1.72762	2.2088	1.75463	1.58142	0.837859	0.909567	0	1	1	conserved hypothetical protein [Phytophthora infestans T30-4], IPR000254 Cellulose-binding domain, fungal
	Ae201684_10451	CBM1	0.57071	1.28836	0.645644	3.83308	3.98401	3.67162	2.79171	3.33894	2.73341	2.21647	1.28767	1.65264	-1	0	-1	conserved hypothetical protein [Phytophthora infestans T30-4], IPR000254 Cellulose-binding domain, fungal
	Ae201684_16261	CBM1	0	0.388309	0.096773	2.56215	3.08822	2.34385	1.74016	1.81634	2.12621	1.17694	1.76201	1.62078	-1	0	0	conserved hypothetical protein [Phytophthora infestans T30-4], IPR000254 Cellulose-binding domain, fungal
V	Ae201684_16267	CBM1	5.38764	6.71057	5.25418	10.5121	10.7303	10.1488	10.4345	10.4863	10.328	8.83981	9.24832	8.96409	-1	0	0	conserved hypothetical protein [Phytophthora infestans T30-4], IPR000254 Cellulose-binding domain, fungal
	Ae201684_17109	CBM13	5.2667	5.82505	6.70916	9.78505	9.66159	9.86094	10.0391	10.0815	10.0624	9.41583	9.4543	9.54457	-1	0	0	Ae201684_lycoside hydrolase, putative [Phytophthora infestans T30-4], IPR000772 Ricin B lectin domain
	Ae201684_4010	CBM1	7.56011	8.26306	9.24917	10.2944	10.4718	10.1545	7.97939	8.31324	8.08166	8.6167	8.65124	8.74668	0	-1	0	mucin-like protein [Phytophthora infestans T30-4]
	Ae201684_16266	CBM1	7.65014	8.19209	9.49961	8.76432	8.86183	8.59695	7.89976	7.95769	7.89215	7.53217	7.63649	7.64985	0	0	0	conserved hypothetical protein [Phytophthora infestans T30-4], IPR000254 Cellulose-binding domain, fungal
	Ae201684_16269	CBM1	3.67785	4.25334	3.78322	9.15702	9.47491	8.74263	8.77321	8.95577	8.68601	8.10346	8.39439	7.8737	-1	0	0	mucin-like protein [Phytophthora infestans T30-4], IPR000254 Cellulose-binding domain, fungal
	Ae201684_10455	CBM1	1.87609	3.73766	1.4046	8.65492	8.9756	8.50554	8.98299	9.38261	8.77338	8.65596	8.50538	8.64729	-1	0	0	endo-glucanase RCE3 [Schizosaccharomyces japonicus yFS275], IPR000254 Cellulose-binding domain, fungal
	Ae201684_8780	CBM1	1.77049	2.14015	3.09529	8.32019	8.42192	8.12674	7.65888	7.82689	7.88702	7.68883	7.58985	7.7918	-1	0	0	conserved hypothetical protein [Phytophthora infestans T30-4], IPR000254 Cellulose-binding domain, fungal
	Ae201684_6236	CBM13	4.12198	5.38061	6.04337	8.42922	8.43016	8.17553	5.57832	5.98144	5.77519	6.0135	6.00153	6.25696	-1	-1	-1	IPR000772 Ricin B lectin domain

[truncated: 1 more sheets: ST2k_HeatMap ProtInh]
