# Supplementary material for: Genomics analysis of Aphanomyces spp. identifies a new class of oomycete effector associated with host adaptation
Source: BMC Biol. 2018 Apr 18;16:43. doi: 10.1186/s12915-018-0508-5 (PMC5907361; doi:10.1186/s12915-018-0508-5)
Supplement: Supplementary file 6 — ST3. A. euteiches small secreted proteins (AeSSPs). 3a. AeSSP classification and expression. 3b. Primers used in this study. (XLSX 37 kb) [file 12915_2018_508_MOESM6_ESM.xlsx]

## Sheet: ST3a_AeSSP
ST3a: AeSSP classification and expression
AeSSP ID*	Length (AA)	OrthoMCL group	logFC.Zo-My**	logFC.T3-MY**	logFC.T9-MY**	Log FC INT-MY***
Ae201684_92	183	null	2.89461	-0.890875	-0.888562	0.370991
Ae201684_652	204	11OOMYC10603	-0.344122	0.400595	-0.139187	0.223873
Ae201684_723	178	null	-7.39118	3.77678	1.34762	-5.90048
Ae201684_733	110	null	-9.24636	2.17807	2.70082	-5.764
Ae201684_734	149	11OOMYC6374	NA	NA	NA	6.53876
Ae201684_747	111	null	NA	NA	NA	6.18098
Ae201684_749	99	null	NA	NA	NA	4.80056
Ae201684_982	88	null	-1.56639	-0.153675	-0.403702	0.174158
Ae201684_983	173	null	-0.669434	-1.00628	-0.802536	1.14156
Ae201684_1119	103	null	NA	NA	NA	-14.9026
Ae201684_1239	186	null	5.49736	-4.07938	-3.13101	3.05513
Ae201684_1249	182	11OOMYC16275	0.0026613	0.353525	0.113239	2.37469
Ae201684_1250	155	11OOMYC13333	0.17329	0.21976	1.01658	7.10064
Ae201684_1251	206	11OOMYC16275	NA	NA	NA	9.03251
Ae201684_1253	155	11OOMYC13333	NA	NA	NA	8.68383
Ae201684_1254	191	null	NA	NA	NA	8.79148
Ae201684_1255	101	null	NA	NA	NA	7.13278
Ae201684_1256	208	null	-0.437496	0.355539	0.0315429	6.31132
Ae201684_1323	94	null	-3.67499	0.593831	0.716113	0.360374
Ae201684_1598	90	null	1.8844	-1.58683	-1.77664	0.0527719
Ae201684_1764	115	11OOMYC6353	NA	NA	NA	8.58739
Ae201684_1765	106	11OOMYC6353	NA	NA	NA	7.95056
Ae201684_1766	105	11OOMYC19018	3.75438	-2.87619	-1.45863	-2.12448
Ae201684_1768	108	11OOMYC19018	4.75447	0.304059	1.74673	-3.2976
Ae201684_1772	99	11OOMYC6353	NA	NA	NA	1.44269e-05
Ae201684_1773	99	11OOMYC6353	NA	NA	NA	1.44269e-05
Ae201684_1774	99	11OOMYC6353	NA	NA	NA	1.44269e-05
Ae201684_1775	99	11OOMYC6353	NA	NA	NA	1.44269e-05
Ae201684_1776	99	11OOMYC6353	NA	NA	NA	1.44269e-05
Ae201684_1777	99	11OOMYC6353	NA	NA	NA	1.44269e-05
Ae201684_1779	138	null	#N/A	#N/A	#N/A	-1.06452
Ae201684_1922	162	null	-5.5019	1.55836	3.02991	-2.56345
Ae201684_1949	105	null	-1.23865	0.112171	-0.296812	-1.15693
Ae201684_2431	175	null	1.15112	-0.842933	-0.271261	1.44269e-05
Ae201684_2442	219	null	-5.21263	1.0219	1.15571	-5.35418
Ae201684_2536	218	null	-8.66136	0.573864	4.51367	9.41402
Ae201684_2541	252	11OOMYC11746	2.22375	-2.48236	-1.404	1.44269e-05
Ae201684_2543	270	11OOMYC11746	0.283756	3.27842	4.70751	-0.642365
Ae201684_2544	252	11OOMYC11746	1.71994	-2.10732	-1.29006	1.44269e-05
Ae201684_2546	252	11OOMYC11746	1.43955	-1.44049	0.3637	1.44269e-05
Ae201684_2999	120	11OOMYC8590	NA	NA	NA	-11.2133
Ae201684_3003	102	11OOMYC16368	NA	NA	NA	-5.11221
Ae201684_3007	148	11OOMYC8590	3.28625	-9.33482	-7.42265	-4.6014
Ae201684_3279	186	null	6.17948	-9.57779	-7.9306	8.22983
Ae201684_3282	148	null	2.9827	-4.94306	-4.05904	4.25774
Ae201684_3454	118	11OOMYC13468	-5.06365	-3.1677	0.364075	0.578012
Ae201684_4124	107	null	-1.18017	1.11226	0.376358	-0.819275
Ae201684_4125	164	null	-4.52054	0.240756	0.357089	-0.0203317
Ae201684_4126	228	null	-0.840254	-1.26676	-0.466967	-0.449558
Ae201684_4214	81	null	-1.39312	-5.51711	-4.5143	-2.18289
Ae201684_4234	162	null	NA	NA	NA	5.03272
Ae201684_4268	291	null	1.08487	-0.582728	0.104102	-4.04962
Ae201684_4355	171	null	-1.53861	0.438906	0.629274	-0.275822
Ae201684_4411	140	null	-1.68018	-0.73294	0.202161	-1.69679
Ae201684_4477	103	11OOMYC16472	7.2952	-12.9099	-10.4174	7.27737
Ae201684_4478	102	11OOMYC16472	5.42512	-11.7999	-8.85693	7.23009
Ae201684_4480	201	11OOMYC13482	9.65496	-16.246	-14.3348	8.40081
Ae201684_4481	172	11OOMYC13482	7.60546	-13.7583	-12.0578	7.6855
Ae201684_4518	101	null	-7.01992	-1.86754	-0.522891	-5.33695
Ae201684_4588	101	null	0.15918	-1.57074	-2.5457	2.29742
Ae201684_4725	177	11OOMYC16475	NA	NA	NA	-0.05741
Ae201684_4842	178	11OOMYC16475	NA	NA	NA	-7.27475
Ae201684_4885	170	11OOMYC11768	-1.3986	-0.925013	-1.69772	1.44269e-05
Ae201684_4886	170	11OOMYC11768	-1.44125	-1.12618	-1.28478	1.44269e-05
Ae201684_4887	179	11OOMYC11768	NA	NA	NA	-3.36106
Ae201684_4888	178	11OOMYC11768	-0.42057	-0.297249	0.0306459	-2.25899
Ae201684_4909	134	null	2.41229	0.238331	-0.33657	-0.197266
Ae201684_5149	206	11OOMYC9590	-3.05418	-0.232071	0.0440812	-1.834
Ae201684_5153	188	11OOMYC9590	-6.55844	1.47766	4.22128	-5.83796
Ae201684_5164	158	11OOMYC9590	5.65248	-0.688025	-1.92983	1.44269e-05
Ae201684_5165	158	11OOMYC9590	NA	NA	NA	1.44269e-05
Ae201684_5372	149	null	-1.12403	1.3306	1.05924	0.337218
Ae201684_5682	233	11OOMYC7609	-1.21889	-0.0897363	0.953607	2.16658
Ae201684_5715	294	null	NA	NA	NA	-5.81845
Ae201684_5726	207	null	NA	NA	NA	-1.05739
Ae201684_5770	94	11OOMYC16492	1.36545	-11.9876	-14.8931	-0.877849
Ae201684_5771	98	11OOMYC16492	-1.75781	-4.01994	-7.45383	-0.835007
Ae201684_5888	117	null	2.05238	0.67794	0.628526	0.537095
Ae201684_6281	168	11OOMYC9591	-0.437936	-1.64619	-0.917193	0.942583
Ae201684_6282	298	11OOMYC10601	NA	NA	NA	0.314555
Ae201684_6284	165	11OOMYC9591	NA	NA	NA	N/A
Ae201684_6286	222	11OOMYC9591	NA	NA	NA	-1.05739
Ae201684_6287	197	11OOMYC9591	-1.9258	-0.501465	-0.155007	-2.08541
Ae201684_6290	219	11OOMYC9591	7.87384	1.45923	1.63859	-7.46232
Ae201684_6981	159	null	-5.19838	0.159982	1.0644	-0.530157
Ae201684_6995	135	11OOMYC7590	NA	NA	NA	-4.14463
Ae201684_7098	281	null	-2.1218	0.190521	0.407615	0.649422
Ae201684_7104	248	null	3.22785	0.2981	-0.304066	-0.440734
Ae201684_7224	269	null	7.72223	0.237655	0.20509	0.45038
Ae201684_7268	108	null	NA	NA	NA	1.24026
Ae201684_7360	144	null	NA	NA	NA	-8.95224
Ae201684_7366	241	null	NA	NA	NA	0.942583
Ae201684_7552	105	null	-3.36273	0.511056	1.04647	0.892668
Ae201684_7815	71	11OOMYC18885	-3.75302	1.73361	1.92089	0.0969167
Ae201684_7848	187	null	-2.32271	-0.315966	1.24093	1.44044
Ae201684_7851	76	null	0.993005	-0.844498	-1.18232	-0.05741
Ae201684_7939	75	null	NA	NA	NA	1.44269e-05
Ae201684_7957	79	null	1.11419	-0.490773	-0.929899	-0.886842
Ae201684_7982	148	null	-2.53786	2.25702	1.55551	-4.10157
Ae201684_8016	192	null	0.348443	0.538574	0.192086	-0.28926
Ae201684_8017	202	null	0.864638	1.28015	1.00341	-2.87944
Ae201684_8032	210	11OOMYC9591	-0.324359	-0.607509	0.488762	3.42497
Ae201684_8049	100	null	-4.77891	2.26838	0.589342	-3.09293
Ae201684_8112	207	null	-1.00808	-1.78559	-2.71146	-1.52475
Ae201684_8116	251	null	-3.15376	-0.0369749	0.574897	-2.78864
Ae201684_8260	73	null	1.43426	0.289314	0.590171	-0.827918
Ae201684_8317	104	null	-7.19611	-1.53429	1.05331	-3.33614
Ae201684_8898	295	11OOMYC13378	-7.19986	4.45044	5.03208	-6.9701
Ae201684_8979	71	11OOMYC18888	-2.16183	-0.347117	-0.248118	1.69139
Ae201684_9072	201	11OOMYC10620	NA	NA	NA	-5.10132
Ae201684_9073	182	11OOMYC10620	NA	NA	NA	-6.95908
Ae201684_9075	192	11OOMYC10620	6.13958	-2.84268	-2.22334	-1.64234
Ae201684_9079	192	11OOMYC10620	2.5022	-1.97572	-0.852188	0.0800922
Ae201684_9138	197	11OOMYC16541	1.38525	-9.15282	-6.44297	1.44269e-05
Ae201684_9139	197	11OOMYC16541	1.6716	-10.3306	-6.8345	1.44269e-05
Ae201684_9176	205	null	NA	NA	NA	-4.75198
Ae201684_9193	120	11OOMYC11709	NA	NA	NA	7.33664
Ae201684_9240	174	11OOMYC7591	NA	NA	NA	5.3562
Ae201684_9241	144	null	NA	NA	NA	0.942583
Ae201684_9313	190	null	-4.47059	-1.92387	-2.64078	-1.2073
Ae201684_9501	200	null	-2.71984	1.41627	1.19221	-0.244629
Ae201684_9645	153	11OOMYC11688	2.0621	-4.17022	-3.34732	-1.82291
Ae201684_9662	181	11OOMYC13529	1.3483	1.21868	1.08566	-0.298115
Ae201684_10040	251	11OOMYC10505	-4.11133	-1.55017	2.47246	-6.01069
Ae201684_10120	123	null	NA	NA	NA	-0.196724
Ae201684_10171	276	null	NA	NA	NA	-0.05741
Ae201684_10333	82	null	1.9852	-3.38787	-3.44609	4.77547
Ae201684_10432	81	null	0.852182	0.876496	0.46498	0.182163
Ae201684_10458	120	null	NA	NA	NA	-0.05741
Ae201684_10466	161	11OOMYC16241	NA	NA	NA	-5.09853
Ae201684_10565	183	11OOMYC16243	NA	NA	NA	-4.14463
Ae201684_10974	159	null	NA	NA	NA	-2.51677
Ae201684_11029	178	null	NA	NA	NA	-1.64234
Ae201684_11106	144	11OOMYC10516	1.76315	0.405246	-0.290176	1.44269e-05
Ae201684_11117	168	null	2.51879	0.18786	1.65804	0.878453
Ae201684_11342	208	null	1.48694	1.44519	0.0480794	-0.919629
Ae201684_11402	216	11OOMYC9534	NA	NA	NA	1.44269e-05
Ae201684_11405	216	11OOMYC9534	NA	NA	NA	1.44269e-05
Ae201684_11504	90	null	0.39179	-0.298194	-0.443728	0.428013
Ae201684_11511	285	11OOMYC228	-6.58031	-5.02015	0.433162	2.34449
Ae201684_11512	273	11OOMYC228	0.250097	-4.39003	0.622619	-3.38841
Ae201684_11640	100	null	-0.0857892	1.76319	1.16751	0.261537
Ae201684_12177	80	null	NA	NA	NA	1.05806
Ae201684_12387	257	11OOMYC10505	1.33589	-0.584213	-0.725517	-0.18128
Ae201684_12527	117	11OOMYC9540	-3.07915	1.46519	2.11681	-2.26381
Ae201684_12528	102	null	NA	NA	NA	0.177053
Ae201684_12591	179	11OOMYC9540	-0.967048	0.0206387	-0.972228	0.610454
Ae201684_12845	124	11OOMYC16286	NA	NA	NA	2.88118
Ae201684_12908	189	null	NA	NA	NA	6.89728
Ae201684_12916	259	null	0.12032	-0.101181	-0.0474997	0.688105
Ae201684_12975	212	null	NA	NA	NA	-4.43317
Ae201684_13016	142	11OOMYC16289	4.35798	0.500142	-1.55815	-4.14463
Ae201684_13248	142	null	8.99234	1.00064	0.779522	2.52754
Ae201684_13260	197	11OOMYC7581	3.28418	-10.5128	-12.7963	2.80924
Ae201684_13479	123	11OOMYC10538	1.42574	-3.92558	-1.15047	-8.93702
Ae201684_13488	123	11OOMYC10538	-3.95628	-5.62202	-1.74588	-1.55988
Ae201684_13516	235	null	-3.9779	-1.03848	0.0755163	-1.09207
Ae201684_13548	230	null	-0.889082	-0.130262	-0.673853	-1.17158
Ae201684_13637	213	null	NA	NA	NA	-6.28125
Ae201684_13638	145	11OOMYC11688	-0.29218	-3.05056	-2.61807	-0.977226
Ae201684_13772	128	11OOMYC13356	2.90192	0.519716	1.41897	-1.73855
Ae201684_13943	122	11OOMYC13360	1.51102	1.32192	-0.466665	3.3136
Ae201684_13958	101	11OOMYC13360	NA	NA	NA	6.22504
Ae201684_13962	119	11OOMYC13360	0.327668	0.957072	1.1599	2.25829
Ae201684_14021	183	null	-5.2718	3.2949	1.79575	0.590145
Ae201684_14518	279	11OOMYC13378	-7.88537	2.81305	4.18588	-2.3102
Ae201684_14543	66	null	NA	NA	NA	1.44269e-05
Ae201684_14843	205	null	NA	NA	NA	4.69495
Ae201684_14856	71	11OOMYC18888	-2.20937	0.127342	0.0143718	-0.978787
Ae201684_14862	295	null	1.47409	-3.05512	-3.08785	-1.10903
Ae201684_14864	281	null	1.16203	-6.22537	-4.80682	-0.636073
Ae201684_14885	164	null	1.7739	-0.0497769	1.98811	-0.472442
Ae201684_14886	95	null	-2.07112	-0.511487	-0.472636	-2.04343
Ae201684_14963	231	null	0.359613	-4.85965	-2.28192	5.19295
Ae201684_15008	185	11OOMYC9557	-1.47566	0.934758	0.526453	-1.86307
Ae201684_15443	124	null	NA	NA	NA	6.41566
Ae201684_15493	126	11OOMYC8587	3.50845	-7.97963	-6.67302	0.660184
Ae201684_15496	144	11OOMYC8587	0.0278748	-2.71725	-1.31015	0.22211
Ae201684_15535	173	11OOMYC8587	1.08928	-5.5086	-4.0887	-1.89867
Ae201684_15572	95	null	-0.883841	0.591969	-0.459057	-4.20428
Ae201684_15594	167	11OOMYC16342	-3.11648	-0.0824858	-0.0947445	-2.60682
Ae201684_15607	231	11OOMYC16343	NA	NA	NA	-1.23796
Ae201684_15750	105	11OOMYC16348	NA	NA	NA	2.40201
Ae201684_15777	173	null	NA	NA	NA	3.1125
Ae201684_15793	130	11OOMYC8588	-0.38987	1.38583	-0.00184576	-1.90357
Ae201684_15802	194	11OOMYC10556	-1.11282	-2.81334	-1.73199	-1.04825
Ae201684_15828	229	11OOMYC9562	-10.8482	0.523706	2.75266	-4.37905
Ae201684_15842	135	11OOMYC11709	NA	NA	NA	8.86699
Ae201684_15843	132	11OOMYC11709	NA	NA	NA	7.95284
Ae201684_15891	140	null	2.94772	-0.525104	-3.48349	-2.59791
Ae201684_15894	79	11OOMYC9563	NA	NA	NA	-1.47242
Ae201684_16043	166	null	NA	NA	NA	-5.05469
Ae201684_16181	146	null	NA	NA	NA	5.18178
Ae201684_16190	114	null	NA	NA	NA	-0.107883
Ae201684_16222	104	11OOMYC6353	2.28206	0.797238	-0.287672	5.80995
Ae201684_16460	158	11OOMYC4700	-12.1504	8.78368	9.94983	-7.35884
Ae201684_16465	154	11OOMYC4700	-2.03003	2.03003	-6.8232	-6.91367
Ae201684_16466	151	11OOMYC4700	NA	NA	NA	-6.77433
Ae201684_16474	142	11OOMYC4700	NA	NA	NA	-6.437
Ae201684_16475	154	11OOMYC4700	NA	NA	NA	1.44269e-05
Ae201684_16730	198	11OOMYC11709	-1.38234	0.854537	0.429552	7.36426
Ae201684_16755	90	11OOMYC16368	1.46669	-5.08965	-5.5767	-5.61743
Ae201684_16757	151	11OOMYC8590	NA	NA	NA	1.07463
Ae201684_16770	210	11OOMYC10563	-2.21304	0.275208	1.28007	-5.04173
Ae201684_16793	170	11OOMYC10556	0.189726	-1.72673	-1.49344	-1.4589
Ae201684_16820	165	11OOMYC10556	2.28808	-4.28547	-3.29686	-2.12511
Ae201684_16864	143	11OOMYC8588	-3.5353	-0.521974	-2.11565	-5.5486
Ae201684_17088	104	null	-0.63214	0.0689	-0.00673238	0.663008
Ae201684_17243	114	null	0.593384	0.247979	1.34987	0.98844
Ae201684_17248	177	11OOMYC13415	5.61469	-4.43254	-3.933	0.749939
Ae201684_17282	154	null	-1.44182	7.44646	-1.28198	-2.44966
Ae201684_17311	135	null	-3.8638	2.24078	1.06646	-1.55664
Ae201684_17319	157	11OOMYC18889	NA	NA	NA	1.44269e-05
Ae201684_17320	168	11OOMYC18889	-0.288417	-7.41879	-5.78244	-2.54659
Ae201684_17336	190	11OOMYC11725	-0.212129	-4.64458	-3.76033	0.171722
Ae201684_17342	297	11OOMYC7590	2.33111	-0.83525	-4.33984	-0.67218
Ae201684_17344	298	11OOMYC7590	0.509606	3.33324	-1.10745	-0.46924
Ae201684_17345	178	11OOMYC7590	NA	NA	NA	-0.124523
Ae201684_17346	254	null	-3.36564	4.35615	-0.940997	-2.74038
Ae201684_17362	137	11OOMYC11725	-5.33528	-1.06622	-0.0773954	-5.48351
Ae201684_17366	128	11OOMYC11725	NA	NA	NA	1.44269e-05
Ae201684_17367	167	null	-5.23321	-1.10076	-0.795926	-2.17297
Ae201684_17368	125	11OOMYC16376	-9.47441	1.63988	2.05849	-5.48304
Ae201684_17386	93	11OOMYC7591	NA	NA	NA	1.44269e-05
Ae201684_17390	120	11OOMYC16378	NA	NA	NA	1.44269e-05
Ae201684_17391	93	11OOMYC7591	NA	NA	NA	1.44269e-05
Ae201684_17392	93	11OOMYC7591	NA	NA	NA	5.82686
Ae201684_17393	130	null	NA	NA	NA	12.3593
Ae201684_17396	120	11OOMYC16378	NA	NA	NA	1.44269e-05
Ae201684_17397	93	11OOMYC7591	NA	NA	NA	1.44269e-05
Ae201684_17398	93	11OOMYC7591	NA	NA	NA	3.31181
Ae201684_17402	93	11OOMYC7591	NA	NA	NA	5.82686
Ae201684_17457	118	11OOMYC9560	NA	NA	NA	1.44269e-05
Ae201684_17459	225	11OOMYC9560	-6.54939	6.39582	10.7442	4.56127
Ae201684_17488	250	11OOMYC16382	0.383827	0.846593	0.895562	-3.34398
Ae201684_17619	289	11OOMYC11673	1.81878	0.501098	0.216245	0.466605
Ae201684_17621	229	null	9.9715	-2.09742	-3.33529	-4.59303
Ae201684_17675	112	11OOMYC10568	-3.81819	1.81946	1.91003	-2.49527
Ae201684_17676	101	11OOMYC10568	-7.04993	0.90496	1.63656	-5.31966
Ae201684_17740	81	11OOMYC16393	-1.18762	0.42247	0.298907	1.44269e-05
Ae201684_17822	166	11OOMYC16397	NA	NA	NA	#N/A
Ae201684_17824	156	11OOMYC16397	0.420517	1.18738	1.73979	-2.78198
Ae201684_17882	240	null	-0.726459	0.130033	0.159045	-0.490275
Ae201684_17926	103	11OOMYC13425	NA	NA	NA	1.44269e-05
Ae201684_17931	103	11OOMYC13425	NA	NA	NA	1.44269e-05
Ae201684_17944	197	null	-0.143918	0.319728	0.780862	-0.964287
Ae201684_17951	197	null	-0.35837	2.16206	0.260835	3.08744
Ae201684_17953	81	null	-2.67237	0.119637	1.60381	-1.71005
Ae201684_17955	87	null	-2.3529	-0.134581	-0.205886	-0.671792
Ae201684_18093	167	11OOMYC13378	-1.95737	0.659461	0.823753	1.63894
Ae201684_18098	164	11OOMYC7585	2.15428	1.94136	-1.0236	-1.98486
Ae201684_18124	180	11OOMYC16348	NA	NA	NA	5.74993
Ae201684_18136	74	11OOMYC8588	3.5746	5.90056	0.776157	-2.17284
Ae201684_18140	200	11OOMYC8588	NA	NA	NA	1.44269e-05
Ae201684_18141	118	null	NA	NA	NA	#N/A
Ae201684_18201	106	11OOMYC8593	NA	NA	NA	1.44269e-05
Ae201684_18205	248	11OOMYC9572	1.22854	-3.29825	-2.18667	-1.57676
Ae201684_18206	187	11OOMYC8593	0.974431	-5.57508	-4.61879	-0.551589
Ae201684_18208	228	11OOMYC9572	-1.92921	-2.70127	-1.69541	-0.50082
Ae201684_18209	114	11OOMYC16376	-3.5503	-2.22687	-1.35476	-1.08054
Ae201684_18211	261	11OOMYC7590	1.50323	-5.68607	-3.95515	-0.333924
Ae201684_18212	236	11OOMYC9572	3.12796	1.37404	0.435369	-0.241832
Ae201684_18214	233	11OOMYC9572	4.77323	-4.69666	-2.97276	-0.794366
Ae201684_18216	186	11OOMYC7590	1.60257	1.66749	1.23934	-0.29631
Ae201684_18219	254	11OOMYC10563	-5.06918	1.5124	1.44159	-2.19289
Ae201684_18225	287	11OOMYC16382	0.773864	0.772083	-0.0545787	-2.15943
Ae201684_18372	233	11OOMYC1949	10.4499	0	0	4.51108
Ae201684_18384	149	null	-6.39898	-0.130923	-0.468561	-4.82043
Ae201684_18649	161	null	-0.209745	-0.168566	-0.422365	-0.808597
Ae201684_18653	188	11OOMYC13432	-1.74813	1.49317	2.6373	-0.775629
Ae201684_18654	251	11OOMYC13432	1.15029	-0.21538	-0.0316214	1.25396
Ae201684_18721	152	null	-4.2536	-0.8197	-0.458272	-9.48996
Ae201684_18824	133	11OOMYC10556	0.209808	-5.53403	-4.98326	-2.85702
Ae201684_19025	109	null	-2.64493	-3.00967	-1.68073	-1.05739
Ae201684_19049	153	11OOMYC11688	-1.04181	-3.26406	-5.60653	-1.05739
Ae201684_19050	116	11OOMYC11688	1.32632	-2.15422	-0.993687	-3.192
Ae201684_19057	92	null	-4.40848	-1.85858	-0.323791	-3.08774
Ae201684_19063	138	null	-0.579202	-1.05563	-0.298182	-0.503122
Ae201684_19077	229	null	11.8743	-1.3138	0.278582	-0.571977
Ae201684_19113	212	null	-3.0534	-0.148211	-1.48968	2.26006
Ae201684_19121	245	11OOMYC13436	-0.0387991	-3.13413	-5.30657	1.44269e-05
Ae201684_19123	245	11OOMYC13436	-1.35089	-2.88315	-5.01727	1.44269e-05
Ae201684_19127	108	null	-4.68685	0.38	0.184153	-2.3065
Ae201684_19129	134	null	-2.53382	-0.585864	0.44902	-1.39321
Ae201684_19189	106	null	NA	NA	NA	-3.66492
Ae201684_19209	112	null	-2.72588	-0.972175	-0.0844567	-2.44938
Ae201684_19274	139	11OOMYC16431	-0.982125	-1.44314	-1.58077	-1.02376
Ae201684_19275	115	11OOMYC16431	-1.11757	-2.34192	-2.93542	0.641907
Ae201684_19279	205	11OOMYC8588	3.40927	-6.24387	-5.05093	-4.2666
Ae201684_19281	130	11OOMYC16433	1.0963	-7.09469	-5.28186	1.16497
Ae201684_19324	159	null	-2.68085	-0.383456	-0.499777	-0.664325
Ae201684_19343	146	11OOMYC13440	NA	NA	NA	0.22638
Ae201684_19381	154	11OOMYC4700	NA	NA	NA	1.44269e-05
Ae201684_19406	103	11OOMYC13425	NA	NA	NA	1.44269e-05
Ae201684_19418	164	11OOMYC4700	-5.74067	0.96021	0.936626	-0.6633
Ae201684_19471	130	11OOMYC16433	-2.68355	-0.328263	2.26458	-3.81211
* color indicates AeSSP clusters (≥3 adjacents AeSSP genes)
** RNASeq analysis presented in the manuscript : zo= zoospore, My = mycelium, T3 and T9 = days post Medicago truncatula infection.
*** Transcriptome analysis reported in Gaulin et al., 2008: INT = A.euteiches grown in contact to roots during one or two days, MY = mycelium

## Sheet: St3b_Primers
St3b: Primers used in this study
Name	Sequence (5'-3')
Ae_SSP_1249F (SP)	caccATGAAGTTGGAAACAATC
Ae_SSP_1249F (noSP)	caccatgGAGGCGGTTGT
Ae_SSP_1249R	TGGCTTGCAATCGCG
Ae_SSP_1250F (SP)	caccATGAAGACTGCTGCGT
Ae_SSP_1250F(noSP)	caccatgGATGAATCCCGCGTGC
Ae_SSP_1250R	AACACCACCAATAGCCGCAC
Ae_SSP_1251Fw (SP)	caccATGAAGATTGCATCGGTG
Ae_SSP_1251F(noSP)	caccatgGACGAGTTGCCTG
Ae_SSP_1251R	TTGGCACTTGCTCTGGTC
Ae_SSP_1253F (SP)	caccATGAAGACTGCTGCCTTTGC
Ae_SSP_1253F(noSP)	caccatgGATGAATCCCGCGTGC
Ae_SSP_1253R	CAAGCCGCCGATGCC
Ae_SSP_1254F (SP)	caccATGAAGATAGTCTT
Ae_SSP_1254F(noSP)	caccatgGTGGACGGCGAT
Ae_SSP_1254R	CGCTTGCGGTTGCTCTT
Ae_SSP_1255F (SP)	caccATGAAGACAACGCTT
Ae_SSP_1255F(noSP)	caccatgGAGCCAAACAAT
Ae_SSP_1255R	TCCCCAGCAAGGACC
Ae_SSP_1256F (SP)	caccATGAAGACAATGA
Ae_SSP_1256F(noSP)	caccatgGGCGAATCTTCA
Ae_SSP_1256R	GTGGTCTTCCTTGGATTC
SEKDEL_R	TTAAAGCTCATCCTTCTCAGActtgtacagctcgtc
